# Supplementary material for: High-performance blue OLED using multiresonance thermally activated delayed fluorescence host materials containing silicon atoms
Source: Nat Commun. 2023 Sep 11;14:5589. doi: 10.1038/s41467-023-41440-1 (PMC10495399; doi:10.1038/s41467-023-41440-1)
Supplement: Supplementary file 12 — Supplementary Data 9 [file 41467_2023_41440_MOESM12_ESM.txt]

 Entering Gaussian System, Link 0=g09
 Input=01 core.gjf
 Output=01 core.log
 Initial command:
 /opt/gaussian-1/g09/l1.exe "/work/Gau-10144.inp" -scrdir="/work/"
 Entering Link 1 = /opt/gaussian-1/g09/l1.exe PID=     10145.
  
 Copyright (c) 1988,1990,1992,1993,1995,1998,2003,2009,2013,
            Gaussian, Inc.  All Rights Reserved.
  
 This is part of the Gaussian(R) 09 program.  It is based on
 the Gaussian(R) 03 system (copyright 2003, Gaussian, Inc.),
 the Gaussian(R) 98 system (copyright 1998, Gaussian, Inc.),
 the Gaussian(R) 94 system (copyright 1995, Gaussian, Inc.),
 the Gaussian 92(TM) system (copyright 1992, Gaussian, Inc.),
 the Gaussian 90(TM) system (copyright 1990, Gaussian, Inc.),
 the Gaussian 88(TM) system (copyright 1988, Gaussian, Inc.),
 the Gaussian 86(TM) system (copyright 1986, Carnegie Mellon
 University), and the Gaussian 82(TM) system (copyright 1983,
 Carnegie Mellon University). Gaussian is a federally registered
 trademark of Gaussian, Inc.
  
 This software contains proprietary and confidential information,
 including trade secrets, belonging to Gaussian, Inc.
  
 This software is provided under written license and may be
 used, copied, transmitted, or stored only in accord with that
 written license.
  
 The following legend is applicable only to US Government
 contracts under FAR:
  
                    RESTRICTED RIGHTS LEGEND
  
 Use, reproduction and disclosure by the US Government is
 subject to restrictions as set forth in subparagraphs (a)
 and (c) of the Commercial Computer Software - Restricted
 Rights clause in FAR 52.227-19.
  
 Gaussian, Inc.
 340 Quinnipiac St., Bldg. 40, Wallingford CT 06492
  
  
 ---------------------------------------------------------------
 Warning -- This program may not be used in any manner that
 competes with the business of Gaussian, Inc. or will provide
 assistance to any competitor of Gaussian, Inc.  The licensee
 of this program is prohibited from giving any competitor of
 Gaussian, Inc. access to this program.  By using this program,
 the user acknowledges that Gaussian, Inc. is engaged in the
 business of creating and licensing software in the field of
 computational chemistry and represents and warrants to the
 licensee that it is not a competitor of Gaussian, Inc. and that
 it will not use this program in any manner prohibited above.
 ---------------------------------------------------------------
  

 Cite this work as:
 Gaussian 09, Revision D.01,
 M. J. Frisch, G. W. Trucks, H. B. Schlegel, G. E. Scuseria, 
 M. A. Robb, J. R. Cheeseman, G. Scalmani, V. Barone, B. Mennucci, 
 G. A. Petersson, H. Nakatsuji, M. Caricato, X. Li, H. P. Hratchian, 
 A. F. Izmaylov, J. Bloino, G. Zheng, J. L. Sonnenberg, M. Hada, 
 M. Ehara, K. Toyota, R. Fukuda, J. Hasegawa, M. Ishida, T. Nakajima, 
 Y. Honda, O. Kitao, H. Nakai, T. Vreven, J. A. Montgomery, Jr., 
 J. E. Peralta, F. Ogliaro, M. Bearpark, J. J. Heyd, E. Brothers, 
 K. N. Kudin, V. N. Staroverov, T. Keith, R. Kobayashi, J. Normand, 
 K. Raghavachari, A. Rendell, J. C. Burant, S. S. Iyengar, J. Tomasi, 
 M. Cossi, N. Rega, J. M. Millam, M. Klene, J. E. Knox, J. B. Cross, 
 V. Bakken, C. Adamo, J. Jaramillo, R. Gomperts, R. E. Stratmann, 
 O. Yazyev, A. J. Austin, R. Cammi, C. Pomelli, J. W. Ochterski, 
 R. L. Martin, K. Morokuma, V. G. Zakrzewski, G. A. Voth, 
 P. Salvador, J. J. Dannenberg, S. Dapprich, A. D. Daniels, 
 O. Farkas, J. B. Foresman, J. V. Ortiz, J. Cioslowski, 
 and D. J. Fox, Gaussian, Inc., Wallingford CT, 2013.
 
 ******************************************
 Gaussian 09:  EM64L-G09RevD.01 24-Apr-2013
                 8-Feb-2021 
 ******************************************
 %nprocshared=12
 Will use up to   12 processors via shared memory.
 %mem=64GB
 %chk=01 core.chk
 ----------------------------------------------
 # td=(50-50,nstates=10) rb3lyp/6-31g(d,p) test
 ----------------------------------------------
 1/38=1/1;
 2/12=2,17=6,18=5,40=1/2;
 3/5=1,6=6,7=101,11=1,16=1,25=1,30=1,74=-5,116=1/1,2,8,3;
 4//1;
 5/5=2,38=5/2;
 8/6=1,10=2,108=10/1;
 9/41=10,42=1,48=2,70=2/14;
 6/7=2,8=2,9=2,10=2/1;
 99/5=1,9=1/99;
 ----
 ****
 ----
 Symbolic Z-matrix:
 Charge =  0 Multiplicity = 1
 C
 O                    1    B1
 C                    2    B2       1    A1
 C                    3    B3       2    A2       1    D1       0
 B                    4    B4       3    A3       2    D2       0
 C                    5    B5       4    A4       3    D3       0
 C                    4    B6       3    A5       2    D4       0
 O                    7    B7       4    A6       3    D5       0
 C                    2    B8       1    A7       8    D6       0
 C                    1    B9       8    A8       7    D7       0
 C                    3    B10      2    A9       1    D8       0
 C                    11   B11      3    A10      2    D9       0
 C                    7    B12      4    A11      3    D10      0
 C                    10   B13      1    A12      8    D11      0
 C                    14   B14      10   A13      1    D12      0
 C                    15   B15      14   A14      10   D13      0
 C                    16   B16      15   A15      14   D14      0
 C                    9    B17      2    A16      1    D15      0
 C                    18   B18      9    A17      2    D16      0
 C                    19   B19      18   A18      9    D17      0
 C                    20   B20      19   A19      18   D18      0
 C                    15   B21      14   A20      10   D19      0
 C                    22   B22      15   A21      14   D20      0
 C                    22   B23      15   A22      14   D21      0
 C                    22   B24      15   A23      14   D22      0
 C                    20   B25      19   A24      18   D23      0
 C                    26   B26      20   A25      19   D24      0
 C                    26   B27      20   A26      19   D25      0
 C                    26   B28      20   A27      19   D26      0
 H                    11   B29      3    A28      2    D27      0
 H                    12   B30      11   A29      3    D28      0
 H                    13   B31      7    A30      4    D29      0
 H                    14   B32      10   A31      1    D30      0
 H                    16   B33      15   A32      14   D31      0
 H                    17   B34      16   A33      15   D32      0
 H                    18   B35      9    A34      2    D33      0
 H                    19   B36      18   A35      9    D34      0
 H                    21   B37      20   A36      19   D35      0
 H                    23   B38      22   A37      15   D36      0
 H                    23   B39      22   A38      15   D37      0
 H                    23   B40      22   A39      15   D38      0
 H                    24   B41      22   A40      15   D39      0
 H                    24   B42      22   A41      15   D40      0
 H                    24   B43      22   A42      15   D41      0
 H                    25   B44      22   A43      15   D42      0
 H                    25   B45      22   A44      15   D43      0
 H                    25   B46      22   A45      15   D44      0
 H                    27   B47      26   A46      20   D45      0
 H                    27   B48      26   A47      20   D46      0
 H                    27   B49      26   A48      20   D47      0
 H                    28   B50      26   A49      20   D48      0
 H                    28   B51      26   A50      20   D49      0
 H                    28   B52      26   A51      20   D50      0
 H                    29   B53      26   A52      20   D51      0
 H                    29   B54      26   A53      20   D52      0
 H                    29   B55      26   A54      20   D53      0
       Variables:
  B1                    5.1103                   
  B2                    1.36406                  
  B3                    1.40744                  
  B4                    1.52303                  
  B5                    1.55206                  
  B6                    1.40722                  
  B7                    1.36445                  
  B8                    1.37438                  
  B9                    1.41097                  
  B10                   1.39442                  
  B11                   1.39583                  
  B12                   1.3945                   
  B13                   1.41737                  
  B14                   1.39189                  
  B15                   1.41211                  
  B16                   1.38316                  
  B17                   1.39685                  
  B18                   1.38737                  
  B19                   1.40743                  
  B20                   1.39635                  
  B21                   1.53939                  
  B22                   1.54028                  
  B23                   1.54731                  
  B24                   1.54727                  
  B25                   1.54122                  
  B26                   1.54078                  
  B27                   1.54712                  
  B28                   1.54709                  
  B29                   1.08397                  
  B30                   1.08601                  
  B31                   1.08397                  
  B32                   1.08069                  
  B33                   1.08591                  
  B34                   1.08493                  
  B35                   1.08493                  
  B36                   1.08369                  
  B37                   1.08316                  
  B38                   1.09466                  
  B39                   1.09503                  
  B40                   1.09503                  
  B41                   1.09579                  
  B42                   1.09414                  
  B43                   1.09484                  
  B44                   1.09486                  
  B45                   1.09582                  
  B46                   1.09412                  
  B47                   1.09468                  
  B48                   1.09498                  
  B49                   1.09502                  
  B50                   1.0959                   
  B51                   1.09389                  
  B52                   1.09485                  
  B53                   1.09481                  
  B54                   1.09586                  
  B55                   1.09398                  
  A1                   43.12393                  
  A2                  120.83143                  
  A3                  121.60095                  
  A4                  113.72759                  
  A5                  116.83886                  
  A6                  120.78962                  
  A7                   79.14747                  
  A8                  124.32112                  
  A9                  116.76822                  
  A10                 118.29299                  
  A11                 122.44096                  
  A12                 115.89144                  
  A13                 124.05033                  
  A14                 116.95894                  
  A15                 121.68595                  
  A16                 113.94929                  
  A17                 119.739                    
  A18                 121.47109                  
  A19                 116.94882                  
  A20                 123.35574                  
  A21                 112.37252                  
  A22                 109.47742                  
  A23                 109.45928                  
  A24                 122.78318                  
  A25                 112.26124                  
  A26                 109.56594                  
  A27                 109.51296                  
  A28                 119.90812                  
  A29                 119.11691                  
  A30                 119.92788                  
  A31                 117.30845                  
  A32                 119.92265                  
  A33                 121.50856                  
  A34                 118.94746                  
  A35                 118.16278                  
  A36                 118.13635                  
  A37                 109.67706                  
  A38                 111.82645                  
  A39                 111.85181                  
  A40                 110.39655                  
  A41                 111.92167                  
  A42                 110.92342                  
  A43                 110.93734                  
  A44                 110.40496                  
  A45                 111.92998                  
  A46                 109.64099                  
  A47                 111.92066                  
  A48                 111.8973                   
  A49                 110.41554                  
  A50                 111.83543                  
  A51                 110.97536                  
  A52                 110.96391                  
  A53                 110.42045                  
  A54                 111.80443                  
  D1                   -1.40967                  
  D2                    0.04543                  
  D3                   -4.44635                  
  D4                  179.90226                  
  D5                  179.93512                  
  D6                 -172.79529                  
  D7                   -3.44109                  
  D8                  178.25771                  
  D9                  179.8723                   
  D10                   0.22159                  
  D11                 177.6826                   
  D12                   1.43142                  
  D13                   0.04348                  
  D14                  -1.00884                  
  D15                -179.82674                  
  D16                -178.6882                   
  D17                   0.40734                  
  D18                  -0.91286                  
  D19                -179.72595                  
  D20                  -0.04388                  
  D21                 120.05336                  
  D22                -120.14119                  
  D23                 178.92029                  
  D24                   0.32375                  
  D25                 120.33862                  
  D26                -119.77056                  
  D27                   0.16038                  
  D28                -179.78803                  
  D29                 179.86638                  
  D30                -177.40766                  
  D31                 179.66457                  
  D32                -178.9889                   
  D33                   0.74616                  
  D34                 179.84543                  
  D35                 178.89809                  
  D36                -179.99483                  
  D37                 -60.87634                  
  D38                  60.84176                  
  D39                 179.53298                  
  D40                  59.6637                   
  D41                 -60.67469                  
  D42                  60.66265                  
  D43                -179.52294                  
  D44                 -59.67725                  
  D45                 179.87004                  
  D46                 -60.97506                  
  D47                  60.71597                  
  D48                -179.94918                  
  D49                  60.20975                  
  D50                 -60.12056                  
  D51                  60.35718                  
  D52                -179.79634                  
  D53                 -59.90633                  
 
 Stoichiometry    C26H27BO2
 Framework group  C1[X(C26H27BO2)]
 Deg. of freedom   162
 Full point group                 C1      NOp   1
 Largest Abelian subgroup         C1      NOp   1
 Largest concise Abelian subgroup C1      NOp   1
                         Standard orientation:                         
 ---------------------------------------------------------------------
 Center     Atomic      Atomic             Coordinates (Angstroms)
 Number     Number       Type             X           Y           Z
 ---------------------------------------------------------------------
      1          6           0        1.760506    2.263630    0.174998
      2          8           0       -3.296013    1.655742   -0.245962
      3          6           0       -2.425538    2.698578   -0.121737
      4          6           0       -1.041874    2.472434    0.001665
      5          5           0       -0.460067    1.064907    0.000923
      6          6           0       -1.534164   -0.054837   -0.036069
      7          6           0       -0.220694    3.608776    0.122699
      8          8           0        1.132112    3.482732    0.248260
      9          6           0       -2.883223    0.346854   -0.172857
     10          6           0        1.089866    1.029972    0.036555
     11          6           0       -2.975255    3.980037   -0.131183
     12          6           0       -2.113454    5.070589   -0.003375
     13          6           0       -0.733772    4.905446    0.127141
     14          6           0        1.917420   -0.115546   -0.072425
     15          6           0        3.307911   -0.080213   -0.020985
     16          6           0        3.910189    1.185273    0.151861
     17          6           0        3.157090    2.341718    0.244697
     18          6           0       -3.925236   -0.580949   -0.240597
     19          6           0       -3.646247   -1.936991   -0.150478
     20          6           0       -2.330208   -2.406833    0.017316
     21          6           0       -1.317375   -1.447000    0.069108
     22          6           0        4.191710   -1.334273   -0.147242
     23          6           0        3.363039   -2.619124   -0.334165
     24          6           0        5.127934   -1.184671   -1.370052
     25          6           0        5.044605   -1.494890    1.133706
     26          6           0       -1.988652   -3.904285    0.145173
     27          6           0       -3.240852   -4.797963    0.059579
     28          6           0       -1.028059   -4.315851   -0.995642
     29          6           0       -1.304876   -4.163782    1.508474
     30          1           0       -4.047026    4.107660   -0.231281
     31          1           0       -2.527629    6.074514   -0.005560
     32          1           0       -0.063686    5.751859    0.224881
     33          1           0        1.428812   -1.067706   -0.222560
     34          1           0        4.991690    1.267875    0.204061
     35          1           0        3.623543    3.314299    0.361270
     36          1           0       -4.942373   -0.220906   -0.354070
     37          1           0       -4.474218   -2.634157   -0.203506
     38          1           0       -0.299238   -1.786197    0.216002
     39          1           0        4.032928   -3.480740   -0.418737
     40          1           0        2.698045   -2.802037    0.516372
     41          1           0        2.755888   -2.583666   -1.244766
     42          1           0        5.770459   -2.066755   -1.469276
     43          1           0        5.778209   -0.309159   -1.281952
     44          1           0        4.550328   -1.079108   -2.294117
     45          1           0        4.407107   -1.613113    2.015935
     46          1           0        5.686738   -2.379510    1.056728
     47          1           0        5.692207   -0.629719    1.304580
     48          1           0       -2.949766   -5.849121    0.152680
     49          1           0       -3.953041   -4.581756    0.862714
     50          1           0       -3.759325   -4.683848   -0.898144
     51          1           0       -0.776505   -5.379693   -0.918460
     52          1           0       -0.092093   -3.750588   -0.963235
     53          1           0       -1.486850   -4.145299   -1.974988
     54          1           0       -1.965432   -3.887852    2.336809
     55          1           0       -1.052012   -5.224878    1.613571
     56          1           0       -0.379967   -3.589337    1.615048
 ---------------------------------------------------------------------
 Rotational constants (GHZ):      0.1600295      0.1584548      0.0827824
 Standard basis: 6-31G(d,p) (6D, 7F)
 There are   570 symmetry adapted cartesian basis functions of A   symmetry.
 There are   570 symmetry adapted basis functions of A   symmetry.
   570 basis functions,  1001 primitive gaussians,   570 cartesian basis functions
   102 alpha electrons      102 beta electrons
       nuclear repulsion energy      2628.1310144988 Hartrees.
 NAtoms=   56 NActive=   56 NUniq=   56 SFac= 1.00D+00 NAtFMM=   60 NAOKFM=F Big=F
 Integral buffers will be    131072 words long.
 Raffenetti 1 integral format.
 Two-electron integral symmetry is turned on.
 One-electron integrals computed using PRISM.
 NBasis=   570 RedAO= T EigKep=  3.68D-04  NBF=   570
 NBsUse=   570 1.00D-06 EigRej= -1.00D+00 NBFU=   570
 ExpMin= 1.27D-01 ExpMax= 5.48D+03 ExpMxC= 8.25D+02 IAcc=1 IRadAn=         1 AccDes= 0.00D+00
 Harris functional with IExCor=  402 and IRadAn=       1 diagonalized for initial guess.
 HarFok:  IExCor=  402 AccDes= 0.00D+00 IRadAn=         1 IDoV= 1 UseB2=F ITyADJ=14
 ICtDFT=  3500011 ScaDFX=  1.000000  1.000000  1.000000  1.000000
 FoFCou: FMM=F IPFlag=           0 FMFlag=      100000 FMFlg1=           0
         NFxFlg=           0 DoJE=T BraDBF=F KetDBF=T FulRan=T
         wScrn=  0.000000 ICntrl=     500 IOpCl=  0 I1Cent=   200000004 NGrid=           0
         NMat0=    1 NMatS0=      1 NMatT0=    0 NMatD0=    1 NMtDS0=    0 NMtDT0=    0
 Petite list used in FoFCou.
 Requested convergence on RMS density matrix=1.00D-08 within 128 cycles.
 Requested convergence on MAX density matrix=1.00D-06.
 Requested convergence on             energy=1.00D-06.
 No special actions if energy rises.
 Integral accuracy reduced to 1.0D-05 until final iterations.
 Initial convergence to 1.0D-05 achieved.  Increase integral accuracy.
 SCF Done:  E(RB3LYP) =  -1182.44099497     A.U. after   14 cycles
            NFock= 14  Conv=0.81D-08     -V/T= 2.0096
 DoSCS=F DFT=T ScalE2(SS,OS)=  1.000000  1.000000
 ExpMin= 1.27D-01 ExpMax= 5.48D+03 ExpMxC= 8.25D+02 IAcc=3 IRadAn=         5 AccDes= 0.00D+00
 HarFok:  IExCor=  205 AccDes= 0.00D+00 IRadAn=         5 IDoV=-2 UseB2=F ITyADJ=14
 ICtDFT= 12500011 ScaDFX=  1.000000  1.000000  1.000000  1.000000
 Range of M.O.s used for correlation:    30   570
 NBasis=   570 NAE=   102 NBE=   102 NFC=    29 NFV=     0
 NROrb=    541 NOA=    73 NOB=    73 NVA=   468 NVB=   468
 Would need an additional         32505800000 words for in-memory AO integral storage.
 Orbital symmetries:
       Occupied  (A) (A) (A) (A) (A) (A) (A) (A) (A) (A) (A) (A)
                 (A) (A) (A) (A) (A) (A) (A) (A) (A) (A) (A) (A)
                 (A) (A) (A) (A) (A) (A) (A) (A) (A) (A) (A) (A)
                 (A) (A) (A) (A) (A) (A) (A) (A) (A) (A) (A) (A)
                 (A) (A) (A) (A) (A) (A) (A) (A) (A) (A) (A) (A)
                 (A) (A) (A) (A) (A) (A) (A) (A) (A) (A) (A) (A)
                 (A) (A) (A) (A) (A) (A) (A) (A) (A) (A) (A) (A)
                 (A) (A) (A) (A) (A) (A) (A) (A) (A) (A) (A) (A)
                 (A) (A) (A) (A) (A) (A)
       Virtual   (A) (A) (A) (A) (A) (A) (A) (A) (A) (A) (A) (A)
                 (A) (A) (A) (A) (A) (A) (A) (A) (A) (A) (A) (A)
                 (A) (A) (A) (A) (A) (A) (A) (A) (A) (A) (A) (A)
                 (A) (A) (A) (A) (A) (A) (A) (A) (A) (A) (A) (A)
                 (A) (A) (A) (A) (A) (A) (A) (A) (A) (A) (A) (A)
                 (A) (A) (A) (A) (A) (A) (A) (A) (A) (A) (A) (A)
                 (A) (A) (A) (A) (A) (A) (A) (A) (A) (A) (A) (A)
                 (A) (A) (A) (A) (A) (A) (A) (A) (A) (A) (A) (A)
                 (A) (A) (A) (A) (A) (A) (A) (A) (A) (A) (A) (A)
                 (A) (A) (A) (A) (A) (A) (A) (A) (A) (A) (A) (A)
                 (A) (A) (A) (A) (A) (A) (A) (A) (A) (A) (A) (A)
                 (A) (A) (A) (A) (A) (A) (A) (A) (A) (A) (A) (A)
                 (A) (A) (A) (A) (A) (A) (A) (A) (A) (A) (A) (A)
                 (A) (A) (A) (A) (A) (A) (A) (A) (A) (A) (A) (A)
                 (A) (A) (A) (A) (A) (A) (A) (A) (A) (A) (A) (A)
                 (A) (A) (A) (A) (A) (A) (A) (A) (A) (A) (A) (A)
                 (A) (A) (A) (A) (A) (A) (A) (A) (A) (A) (A) (A)
                 (A) (A) (A) (A) (A) (A) (A) (A) (A) (A) (A) (A)
                 (A) (A) (A) (A) (A) (A) (A) (A) (A) (A) (A) (A)
                 (A) (A) (A) (A) (A) (A) (A) (A) (A) (A) (A) (A)
                 (A) (A) (A) (A) (A) (A) (A) (A) (A) (A) (A) (A)
                 (A) (A) (A) (A) (A) (A) (A) (A) (A) (A) (A) (A)
                 (A) (A) (A) (A) (A) (A) (A) (A) (A) (A) (A) (A)
                 (A) (A) (A) (A) (A) (A) (A) (A) (A) (A) (A) (A)
                 (A) (A) (A) (A) (A) (A) (A) (A) (A) (A) (A) (A)
                 (A) (A) (A) (A) (A) (A) (A) (A) (A) (A) (A) (A)
                 (A) (A) (A) (A) (A) (A) (A) (A) (A) (A) (A) (A)
                 (A) (A) (A) (A) (A) (A) (A) (A) (A) (A) (A) (A)
                 (A) (A) (A) (A) (A) (A) (A) (A) (A) (A) (A) (A)
                 (A) (A) (A) (A) (A) (A) (A) (A) (A) (A) (A) (A)
                 (A) (A) (A) (A) (A) (A) (A) (A) (A) (A) (A) (A)
                 (A) (A) (A) (A) (A) (A) (A) (A) (A) (A) (A) (A)
                 (A) (A) (A) (A) (A) (A) (A) (A) (A) (A) (A) (A)
                 (A) (A) (A) (A) (A) (A) (A) (A) (A) (A) (A) (A)
                 (A) (A) (A) (A) (A) (A) (A) (A) (A) (A) (A) (A)
                 (A) (A) (A) (A) (A) (A) (A) (A) (A) (A) (A) (A)
                 (A) (A) (A) (A) (A) (A) (A) (A) (A) (A) (A) (A)
                 (A) (A) (A) (A) (A) (A) (A) (A) (A) (A) (A) (A)
                 (A) (A) (A) (A) (A) (A) (A) (A) (A) (A) (A) (A)
    80 initial guesses have been made.
 Convergence on wavefunction:    0.001000000000000
 Iteration     1 Dimension    80 NMult     0 NNew     80
 CISAX will form    80 AO SS matrices at one time.
 New state      1 was old state      2
 New state      2 was old state      4
 New state      3 was old state      1
 New state      4 was old state      8
 New state      5 was old state      6
 New state      6 was old state     14
 New state      7 was old state     10
 New state      8 was old state     12
 New state      9 was old state      3
 New state     10 was old state     22
 New state     11 was old state     16
 New state     12 was old state      7
 New state     13 was old state     18
 New state     14 was old state      5
 New state     15 was old state     28
 New state     16 was old state     13
 New state     17 was old state      9
 New state     18 was old state     15
 New state     19 was old state     20
 New state     20 was old state     30
 Vector  15 SDiff=1.07D+01 TDiff=1.07D+00 assumed to be triplet.
 Vector  19 SDiff=1.26D+01 TDiff=9.44D+00 assumed to be triplet.
 Vector  20 SDiff=8.62D+01 TDiff=7.74D+00 assumed to be triplet.
 Vector  35 SDiff=1.00D+01 TDiff=6.52D-01 assumed to be triplet.
 Vector  39 SDiff=1.22D+01 TDiff=7.04D+00 assumed to be triplet.
 Vector  40 SDiff=7.07D+01 TDiff=5.35D+00 assumed to be triplet.
 Iteration     2 Dimension   120 NMult    80 NNew     40
 New state      6 was old state     10
 New state      7 was old state      6
 New state      8 was old state      7
 New state     10 was old state      8
 New state     12 was old state     14
 New state     13 was old state     12
 New state     14 was old state     13
 New state     15 was old state     17
 New state     16 was old state     18
 New state     17 was old state     16
 New state     18 was old state     22
 New state     19 was old state     25
 New state     20 was old state     31
 Iteration     3 Dimension   160 NMult   120 NNew     40
 New state     15 was old state     17
 New state     16 was old state     15
 New state     17 was old state     16
 Iteration     4 Dimension   200 NMult   160 NNew     40
 Iteration     5 Dimension   228 NMult   200 NNew     28
 Iteration     6 Dimension   232 NMult   228 NNew      4
 Iteration     7 Dimension   234 NMult   232 NNew      2
 ***********************************************************************
 Excited states from <AA,BB:AA,BB> singles matrix:
 ***********************************************************************
 
 Ground to excited state transition densities written to RWF  633
 Ground to excited state transition electric dipole moments (Au):
       state          X           Y           Z        Dip. S.      Osc.
         1         0.0000      0.0000      0.0000      0.0000      0.0000
         2         0.0000      0.0000      0.0000      0.0000      0.0000
         3         1.1743      0.4786      0.0662      1.6124      0.1332
         4         0.0000      0.0000      0.0000      0.0000      0.0000
         5         0.0000      0.0000      0.0000      0.0000      0.0000
         6         0.0000      0.0000      0.0000      0.0000      0.0000
         7         0.0000      0.0000      0.0000      0.0000      0.0000
         8         0.0000      0.0000      0.0000      0.0000      0.0000
         9         0.0880     -0.4262     -0.0011      0.1894      0.0189
        10         0.0000      0.0000      0.0000      0.0000      0.0000
        11         0.0000      0.0000      0.0000      0.0000      0.0000
        12        -0.3102      0.3507      0.0022      0.2192      0.0240
        13        -0.2757     -0.3295      0.0049      0.1846      0.0204
        14         0.0000      0.0000      0.0000      0.0000      0.0000
        15        -0.5290     -0.0913      0.0209      0.2887      0.0329
        16         1.3796      0.2872      0.0052      1.9859      0.2284
        17         0.0859     -1.1262      0.0020      1.2757      0.1497
        18         0.5640     -1.5093      0.0035      2.5962      0.3235
        19         0.4386      0.1542      0.0027      0.2162      0.0278
        20         1.0697      0.2392     -0.0296      1.2024      0.1573
 Ground to excited state transition velocity dipole moments (Au):
       state          X           Y           Z        Dip. S.      Osc.
         1         0.0000      0.0000      0.0000      0.0000      0.0000
         2         0.0000      0.0000      0.0000      0.0000      0.0000
         3        -0.1550     -0.0639     -0.0095      0.0282      0.1517
         4         0.0000      0.0000      0.0000      0.0000      0.0000
         5         0.0000      0.0000      0.0000      0.0000      0.0000
         6         0.0000      0.0000      0.0000      0.0000      0.0000
         7         0.0000      0.0000      0.0000      0.0000      0.0000
         8         0.0000      0.0000      0.0000      0.0000      0.0000
         9        -0.0151      0.0682      0.0002      0.0049      0.0217
        10         0.0000      0.0000      0.0000      0.0000      0.0000
        11         0.0000      0.0000      0.0000      0.0000      0.0000
        12         0.0432     -0.0470     -0.0005      0.0041      0.0165
        13         0.0407      0.0465     -0.0014      0.0038      0.0154
        14         0.0000      0.0000      0.0000      0.0000      0.0000
        15         0.0921      0.0160     -0.0040      0.0088      0.0342
        16        -0.2233     -0.0459      0.0001      0.0520      0.2008
        17        -0.0156      0.1904     -0.0006      0.0365      0.1383
        18        -0.1043      0.2802     -0.0006      0.0894      0.3189
        19        -0.0764     -0.0257     -0.0005      0.0065      0.0225
        20        -0.2051     -0.0452      0.0055      0.0441      0.1500
 Ground to excited state transition magnetic dipole moments (Au):
       state          X           Y           Z
         1         0.0000      0.0000      0.0000
         2         0.0000      0.0000      0.0000
         3        -0.0296     -0.0115      0.4279
         4         0.0000      0.0000      0.0000
         5         0.0000      0.0000      0.0000
         6         0.0000      0.0000      0.0000
         7         0.0000      0.0000      0.0000
         8         0.0000      0.0000      0.0000
         9         0.0115     -0.0380     -0.0079
        10         0.0000      0.0000      0.0000
        11         0.0000      0.0000      0.0000
        12        -0.0336     -0.0430      0.3529
        13        -0.1182     -0.0279      0.9089
        14         0.0000      0.0000      0.0000
        15         0.1078      0.0521     -1.9911
        16        -0.1041     -0.0575      2.3310
        17         0.0649     -0.0351     -0.8243
        18         0.0282     -0.0495     -0.2120
        19        -0.0684     -0.0317      1.2488
        20        -0.0800     -0.0359      2.3326
 Ground to excited state transition velocity quadrupole moments (Au):
       state          XX          YY          ZZ          XY          XZ          YZ
         1         0.0000      0.0000      0.0000      0.0000      0.0000      0.0000
         2         0.0000      0.0000      0.0000      0.0000      0.0000      0.0000
         3         0.2000     -0.1908     -0.0019     -0.1797      0.0216     -0.0482
         4         0.0000      0.0000      0.0000      0.0000      0.0000      0.0000
         5         0.0000      0.0000      0.0000      0.0000      0.0000      0.0000
         6         0.0000      0.0000      0.0000      0.0000      0.0000      0.0000
         7         0.0000      0.0000      0.0000      0.0000      0.0000      0.0000
         8         0.0000      0.0000      0.0000      0.0000      0.0000      0.0000
         9         0.4239      0.2501     -0.0321      0.0381      0.0495      0.0217
        10         0.0000      0.0000      0.0000      0.0000      0.0000      0.0000
        11         0.0000      0.0000      0.0000      0.0000      0.0000      0.0000
        12         0.6267     -0.5664      0.0017      0.3878      0.0404      0.0089
        13         0.0236     -0.0415      0.0026     -0.4994     -0.0060     -0.0289
        14         0.0000      0.0000      0.0000      0.0000      0.0000      0.0000
        15         0.1316     -0.2900      0.0036     -0.0845     -0.0209      0.0390
        16        -0.4314      0.6708     -0.0067      0.2979      0.0164     -0.0179
        17         0.1426      0.9462     -0.0155     -0.5986      0.0227      0.0237
        18        -0.5972      1.5358     -0.0547     -1.1578      0.0067      0.0009
        19        -0.0043     -0.0071     -0.0012     -0.0457      0.0156     -0.0406
        20        -0.8481      0.8947     -0.0098      0.5608      0.0095     -0.0206
 <0|del|b> * <b|rxdel|0> + <0|del|b> * <b|delr+rdel|0>
 Rotatory Strengths (R) in cgs (10**-40 erg-esu-cm/Gauss)
       state          XX          YY          ZZ    R(velocity)    E-M Angle
         1         0.0000      0.0000      0.0000      0.0000       90.00
         2         0.0000      0.0000      0.0000      0.0000       90.00
         3        -0.7020     17.9410    -10.0394      2.3999       89.00
         4         0.0000      0.0000      0.0000      0.0000       90.00
         5         0.0000      0.0000      0.0000      0.0000       90.00
         6         0.0000      0.0000      0.0000      0.0000       90.00
         7         0.0000      0.0000      0.0000      0.0000       90.00
         8         0.0000      0.0000      0.0000      0.0000       90.00
         9       -14.0833     -1.2100      2.2181     -4.3584      168.08
        10         0.0000      0.0000      0.0000      0.0000       90.00
        11         0.0000      0.0000      0.0000      0.0000       90.00
        12         7.6273     -2.2551     -3.6822      0.5633       89.01
        13        -3.3745    -16.8933    -11.1330    -10.4669       97.45
        14         0.0000      0.0000      0.0000      0.0000       90.00
        15        19.7531     43.9035     14.1417     25.9328       84.22
        16         7.5254     56.2792     43.3371     35.7139       87.18
        17       -20.4871     -2.5118     -6.0351     -9.6780       92.62
        18       -28.1201     -6.8609    -28.0740    -21.0183      104.71
        19         1.0721     14.0315      4.6617      6.5884       86.94
        20        32.3687     54.7335     24.1286     37.0769       86.39
 1/2[<0|r|b>*<b|rxdel|0> + (<0|rxdel|b>*<b|r|0>)*]
 Rotatory Strengths (R) in cgs (10**-40 erg-esu-cm/Gauss)
       state          XX          YY          ZZ     R(length)
         1         0.0000      0.0000      0.0000      0.0000
         2         0.0000      0.0000      0.0000      0.0000
         3        24.6019      3.8844    -20.0230      2.8211
         4         0.0000      0.0000      0.0000      0.0000
         5         0.0000      0.0000      0.0000      0.0000
         6         0.0000      0.0000      0.0000      0.0000
         7         0.0000      0.0000      0.0000      0.0000
         8         0.0000      0.0000      0.0000      0.0000
         9        -0.7168    -11.4556     -0.0064     -4.0596
        10         0.0000      0.0000      0.0000      0.0000
        11         0.0000      0.0000      0.0000      0.0000
        12        -7.3704     10.6692     -0.5561      0.9143
        13       -23.0421     -6.5067     -3.1252    -10.8913
        14         0.0000      0.0000      0.0000      0.0000
        15        40.3242      3.3649     29.3982     24.3624
        16       101.5902     11.6763     -8.5717     34.8983
        17        -3.9395    -27.9800      1.1377    -10.2606
        18       -11.2385    -52.7962      0.5200    -21.1716
        19        21.2140      3.4592     -2.3408      7.4441
        20        60.5224      6.0700     48.8733     38.4885
  1/2[<0|del|b>*<b|r|0> + (<0|r|b>*<b|del|0>)*] (Au)
       state          X           Y           Z        Dip. S.   Osc.(frdel)
         1         0.0000      0.0000      0.0000      0.0000      0.0000
         2         0.0000      0.0000      0.0000      0.0000      0.0000
         3        -0.1820     -0.0306     -0.0006      0.2132      0.1421
         4         0.0000      0.0000      0.0000      0.0000      0.0000
         5         0.0000      0.0000      0.0000      0.0000      0.0000
         6         0.0000      0.0000      0.0000      0.0000      0.0000
         7         0.0000      0.0000      0.0000      0.0000      0.0000
         8         0.0000      0.0000      0.0000      0.0000      0.0000
         9        -0.0013     -0.0291      0.0000      0.0304      0.0203
        10         0.0000      0.0000      0.0000      0.0000      0.0000
        11         0.0000      0.0000      0.0000      0.0000      0.0000
        12        -0.0134     -0.0165      0.0000      0.0299      0.0199
        13        -0.0112     -0.0153      0.0000      0.0265      0.0177
        14         0.0000      0.0000      0.0000      0.0000      0.0000
        15        -0.0487     -0.0015     -0.0001      0.0503      0.0335
        16        -0.3081     -0.0132      0.0000      0.3213      0.2142
        17        -0.0013     -0.2145      0.0000      0.2158      0.1439
        18        -0.0588     -0.4230      0.0000      0.4818      0.3212
        19        -0.0335     -0.0040      0.0000      0.0375      0.0250
        20        -0.2194     -0.0108     -0.0002      0.2304      0.1536

 Excitation energies and oscillator strengths:
 
 Excited State   1:      Triplet-A      2.8492 eV  435.15 nm  f=0.0000  <S**2>=2.000
     102 ->103         0.69543
 This state for optimization and/or second-order correction.
 Total Energy, E(TD-HF/TD-KS) =  -1182.33628841    
 Copying the excited state density for this state as the 1-particle RhoCI density.
 
 Excited State   2:      Triplet-A      3.3113 eV  374.43 nm  f=0.0000  <S**2>=2.000
      99 ->103         0.14026
      99 ->106        -0.12382
     100 ->103        -0.19581
     101 ->103         0.54006
     101 ->107        -0.11862
     102 ->105        -0.11562
     102 ->106        -0.20198
 
 Excited State   3:      Singlet-A      3.3710 eV  367.79 nm  f=0.1332  <S**2>=0.000
     102 ->103         0.69865
 
 Excited State   4:      Triplet-A      3.4307 eV  361.40 nm  f=0.0000  <S**2>=2.000
      97 ->104        -0.11218
      98 ->107        -0.11571
      99 ->103         0.41146
      99 ->107        -0.11098
     100 ->103         0.26910
     100 ->104         0.12121
     101 ->106        -0.23029
     102 ->104        -0.26401
     102 ->105        -0.12129
     102 ->107        -0.10737
 
 Excited State   5:      Triplet-A      3.5325 eV  350.99 nm  f=0.0000  <S**2>=2.000
      98 ->108         0.11575
      99 ->103        -0.22491
     100 ->103         0.27386
     101 ->103         0.36344
     102 ->104        -0.27510
     102 ->105         0.29508
 
 Excited State   6:      Triplet-A      3.8542 eV  321.69 nm  f=0.0000  <S**2>=2.000
      97 ->103        -0.28699
      98 ->103        -0.11323
      98 ->104        -0.11746
      98 ->105         0.11524
      98 ->106         0.18375
      99 ->104         0.15065
      99 ->105        -0.16346
      99 ->106         0.10381
     100 ->104         0.19016
     100 ->105         0.15282
     101 ->103         0.14399
     101 ->104         0.11424
     101 ->107         0.19378
     102 ->105        -0.13369
     102 ->108         0.30273
 
 Excited State   7:      Triplet-A      3.9315 eV  315.36 nm  f=0.0000  <S**2>=2.000
      98 ->103         0.45112
     101 ->104        -0.13903
     101 ->105         0.11375
     102 ->104         0.28111
     102 ->105         0.32492
     102 ->107        -0.16297
 
 Excited State   8:      Triplet-A      4.0564 eV  305.65 nm  f=0.0000  <S**2>=2.000
      99 ->103        -0.15276
     100 ->103         0.47900
     101 ->105        -0.10875
     101 ->107        -0.13342
     102 ->104         0.20801
     102 ->105        -0.19385
     102 ->106        -0.31379
 
 Excited State   9:      Singlet-A      4.0724 eV  304.45 nm  f=0.0189  <S**2>=0.000
     101 ->103         0.69309
 
 Excited State  10:      Triplet-A      4.1685 eV  297.43 nm  f=0.0000  <S**2>=2.000
      98 ->103        -0.25111
      99 ->103         0.38535
     100 ->103         0.12090
     100 ->106         0.10008
     101 ->106         0.21340
     101 ->108         0.11306
     102 ->104         0.21057
     102 ->105         0.22284
     102 ->107         0.26700
 
 Excited State  11:      Triplet-A      4.4144 eV  280.87 nm  f=0.0000  <S**2>=2.000
      97 ->103         0.22159
      99 ->104        -0.11813
      99 ->105         0.10603
     100 ->104        -0.13167
     100 ->105        -0.10891
     100 ->107         0.15121
     101 ->103         0.13176
     101 ->104         0.12458
     101 ->105         0.16413
     101 ->107         0.12411
     102 ->104         0.26979
     102 ->105        -0.22102
     102 ->106         0.37113
 
 Excited State  12:      Singlet-A      4.4719 eV  277.25 nm  f=0.0240  <S**2>=0.000
     100 ->103         0.58341
     102 ->104        -0.35229
 
 Excited State  13:      Singlet-A      4.5006 eV  275.49 nm  f=0.0204  <S**2>=0.000
      99 ->103         0.54153
     100 ->103        -0.11691
     102 ->104        -0.14902
     102 ->105        -0.39636
 
 Excited State  14:      Triplet-A      4.6249 eV  268.08 nm  f=0.0000  <S**2>=2.000
      98 ->103         0.41013
      98 ->104         0.11153
      98 ->105         0.16678
     101 ->106         0.15367
     102 ->104        -0.17732
     102 ->105        -0.23360
     102 ->107         0.37716
 
 Excited State  15:      Singlet-A      4.6494 eV  266.67 nm  f=0.0329  <S**2>=0.000
      98 ->103         0.55970
      99 ->103         0.21239
     102 ->104         0.22766
     102 ->105         0.23302
 
 Excited State  16:      Singlet-A      4.6948 eV  264.09 nm  f=0.2284  <S**2>=0.000
      98 ->103         0.39796
      99 ->103        -0.34063
     100 ->103        -0.15563
     102 ->104        -0.33259
     102 ->105        -0.25964
 
 Excited State  17:      Singlet-A      4.7885 eV  258.92 nm  f=0.1497  <S**2>=0.000
      99 ->103         0.14724
     100 ->103        -0.22833
     102 ->104        -0.35645
     102 ->105         0.40041
     102 ->106        -0.33871
 
 Excited State  18:      Singlet-A      5.0864 eV  243.75 nm  f=0.3235  <S**2>=0.000
     100 ->103        -0.16354
     101 ->104        -0.14415
     101 ->105        -0.18719
     102 ->104        -0.19588
     102 ->105         0.18975
     102 ->106         0.55745
 
 Excited State  19:      Singlet-A      5.2420 eV  236.52 nm  f=0.0278  <S**2>=0.000
      99 ->104        -0.11160
      99 ->105        -0.10230
     101 ->104         0.35983
     101 ->105        -0.21619
     102 ->107         0.50413
 
 Excited State  20:      Singlet-A      5.3386 eV  232.24 nm  f=0.1573  <S**2>=0.000
     100 ->106         0.13658
     101 ->104         0.43044
     101 ->105        -0.27453
     102 ->107        -0.42009
 SavETr:  write IOETrn=   770 NScale= 10 NData=  16 NLR=1 NState=   20 LETran=     370.

 **********************************************************************

            Population analysis using the SCF density.

 **********************************************************************

 Orbital symmetries:
       Occupied  (A) (A) (A) (A) (A) (A) (A) (A) (A) (A) (A) (A)
                 (A) (A) (A) (A) (A) (A) (A) (A) (A) (A) (A) (A)
                 (A) (A) (A) (A) (A) (A) (A) (A) (A) (A) (A) (A)
                 (A) (A) (A) (A) (A) (A) (A) (A) (A) (A) (A) (A)
                 (A) (A) (A) (A) (A) (A) (A) (A) (A) (A) (A) (A)
                 (A) (A) (A) (A) (A) (A) (A) (A) (A) (A) (A) (A)
                 (A) (A) (A) (A) (A) (A) (A) (A) (A) (A) (A) (A)
                 (A) (A) (A) (A) (A) (A) (A) (A) (A) (A) (A) (A)
                 (A) (A) (A) (A) (A) (A)
       Virtual   (A) (A) (A) (A) (A) (A) (A) (A) (A) (A) (A) (A)
                 (A) (A) (A) (A) (A) (A) (A) (A) (A) (A) (A) (A)
                 (A) (A) (A) (A) (A) (A) (A) (A) (A) (A) (A) (A)
                 (A) (A) (A) (A) (A) (A) (A) (A) (A) (A) (A) (A)
                 (A) (A) (A) (A) (A) (A) (A) (A) (A) (A) (A) (A)
                 (A) (A) (A) (A) (A) (A) (A) (A) (A) (A) (A) (A)
                 (A) (A) (A) (A) (A) (A) (A) (A) (A) (A) (A) (A)
                 (A) (A) (A) (A) (A) (A) (A) (A) (A) (A) (A) (A)
                 (A) (A) (A) (A) (A) (A) (A) (A) (A) (A) (A) (A)
                 (A) (A) (A) (A) (A) (A) (A) (A) (A) (A) (A) (A)
                 (A) (A) (A) (A) (A) (A) (A) (A) (A) (A) (A) (A)
                 (A) (A) (A) (A) (A) (A) (A) (A) (A) (A) (A) (A)
                 (A) (A) (A) (A) (A) (A) (A) (A) (A) (A) (A) (A)
                 (A) (A) (A) (A) (A) (A) (A) (A) (A) (A) (A) (A)
                 (A) (A) (A) (A) (A) (A) (A) (A) (A) (A) (A) (A)
                 (A) (A) (A) (A) (A) (A) (A) (A) (A) (A) (A) (A)
                 (A) (A) (A) (A) (A) (A) (A) (A) (A) (A) (A) (A)
                 (A) (A) (A) (A) (A) (A) (A) (A) (A) (A) (A) (A)
                 (A) (A) (A) (A) (A) (A) (A) (A) (A) (A) (A) (A)
                 (A) (A) (A) (A) (A) (A) (A) (A) (A) (A) (A) (A)
                 (A) (A) (A) (A) (A) (A) (A) (A) (A) (A) (A) (A)
                 (A) (A) (A) (A) (A) (A) (A) (A) (A) (A) (A) (A)
                 (A) (A) (A) (A) (A) (A) (A) (A) (A) (A) (A) (A)
                 (A) (A) (A) (A) (A) (A) (A) (A) (A) (A) (A) (A)
                 (A) (A) (A) (A) (A) (A) (A) (A) (A) (A) (A) (A)
                 (A) (A) (A) (A) (A) (A) (A) (A) (A) (A) (A) (A)
                 (A) (A) (A) (A) (A) (A) (A) (A) (A) (A) (A) (A)
                 (A) (A) (A) (A) (A) (A) (A) (A) (A) (A) (A) (A)
                 (A) (A) (A) (A) (A) (A) (A) (A) (A) (A) (A) (A)
                 (A) (A) (A) (A) (A) (A) (A) (A) (A) (A) (A) (A)
                 (A) (A) (A) (A) (A) (A) (A) (A) (A) (A) (A) (A)
                 (A) (A) (A) (A) (A) (A) (A) (A) (A) (A) (A) (A)
                 (A) (A) (A) (A) (A) (A) (A) (A) (A) (A) (A) (A)
                 (A) (A) (A) (A) (A) (A) (A) (A) (A) (A) (A) (A)
                 (A) (A) (A) (A) (A) (A) (A) (A) (A) (A) (A) (A)
                 (A) (A) (A) (A) (A) (A) (A) (A) (A) (A) (A) (A)
                 (A) (A) (A) (A) (A) (A) (A) (A) (A) (A) (A) (A)
                 (A) (A) (A) (A) (A) (A) (A) (A) (A) (A) (A) (A)
                 (A) (A) (A) (A) (A) (A) (A) (A) (A) (A) (A) (A)
 The electronic state is 1-A.
 Alpha  occ. eigenvalues --  -19.20351 -19.20251 -10.25580 -10.25564 -10.25282
 Alpha  occ. eigenvalues --  -10.25178 -10.20546 -10.20470 -10.20035 -10.19399
 Alpha  occ. eigenvalues --  -10.19233 -10.19112 -10.19051 -10.18886 -10.18797
 Alpha  occ. eigenvalues --  -10.18758 -10.18711 -10.18563 -10.18554 -10.17616
 Alpha  occ. eigenvalues --  -10.17542 -10.17539 -10.17524 -10.17447 -10.17432
 Alpha  occ. eigenvalues --  -10.17269 -10.17236 -10.16760  -6.71986  -1.09342
 Alpha  occ. eigenvalues --   -1.09167  -0.86437  -0.85776  -0.84936  -0.81486
 Alpha  occ. eigenvalues --   -0.81124  -0.76678  -0.76138  -0.74246  -0.74109
 Alpha  occ. eigenvalues --   -0.73393  -0.71151  -0.68676  -0.68569  -0.68456
 Alpha  occ. eigenvalues --   -0.68361  -0.64831  -0.64002  -0.62120  -0.60781
 Alpha  occ. eigenvalues --   -0.59091  -0.57489  -0.55588  -0.54786  -0.53656
 Alpha  occ. eigenvalues --   -0.53227  -0.50276  -0.48210  -0.47777  -0.47312
 Alpha  occ. eigenvalues --   -0.47049  -0.46067  -0.45484  -0.44641  -0.44113
 Alpha  occ. eigenvalues --   -0.43792  -0.43681  -0.43517  -0.43294  -0.42715
 Alpha  occ. eigenvalues --   -0.42036  -0.41023  -0.40440  -0.39697  -0.39378
 Alpha  occ. eigenvalues --   -0.39282  -0.39196  -0.39089  -0.38122  -0.37562
 Alpha  occ. eigenvalues --   -0.37330  -0.36646  -0.36486  -0.36318  -0.35942
 Alpha  occ. eigenvalues --   -0.35107  -0.34781  -0.33679  -0.33639  -0.32729
 Alpha  occ. eigenvalues --   -0.32672  -0.32325  -0.32172  -0.31827  -0.29881
 Alpha  occ. eigenvalues --   -0.29343  -0.27926  -0.25334  -0.24668  -0.24480
 Alpha  occ. eigenvalues --   -0.22855  -0.20172
 Alpha virt. eigenvalues --   -0.05836  -0.00976  -0.00748   0.00202   0.01363
 Alpha virt. eigenvalues --    0.03134   0.05969   0.08307   0.08631   0.09999
 Alpha virt. eigenvalues --    0.10623   0.11250   0.11784   0.12666   0.12901
 Alpha virt. eigenvalues --    0.13322   0.14805   0.14935   0.15136   0.15663
 Alpha virt. eigenvalues --    0.15784   0.15913   0.15996   0.16212   0.16962
 Alpha virt. eigenvalues --    0.17064   0.17932   0.18237   0.18700   0.19095
 Alpha virt. eigenvalues --    0.19449   0.20142   0.20243   0.20423   0.20831
 Alpha virt. eigenvalues --    0.21044   0.21775   0.22049   0.22520   0.22844
 Alpha virt. eigenvalues --    0.23127   0.23587   0.24093   0.24396   0.24696
 Alpha virt. eigenvalues --    0.25727   0.26190   0.26590   0.26879   0.27821
 Alpha virt. eigenvalues --    0.29090   0.29402   0.30690   0.31478   0.32176
 Alpha virt. eigenvalues --    0.32869   0.33972   0.35650   0.36149   0.36955
 Alpha virt. eigenvalues --    0.38215   0.39749   0.41563   0.42290   0.44540
 Alpha virt. eigenvalues --    0.44883   0.46389   0.46856   0.48875   0.48959
 Alpha virt. eigenvalues --    0.49821   0.50199   0.51317   0.51388   0.51752
 Alpha virt. eigenvalues --    0.51842   0.52137   0.53167   0.53542   0.54121
 Alpha virt. eigenvalues --    0.54348   0.54737   0.55424   0.56009   0.56375
 Alpha virt. eigenvalues --    0.56536   0.57158   0.57420   0.58308   0.59240
 Alpha virt. eigenvalues --    0.59259   0.59767   0.60009   0.60647   0.61015
 Alpha virt. eigenvalues --    0.61296   0.61387   0.61615   0.61999   0.62332
 Alpha virt. eigenvalues --    0.62919   0.62998   0.63383   0.65605   0.65694
 Alpha virt. eigenvalues --    0.65827   0.66308   0.67368   0.68104   0.69507
 Alpha virt. eigenvalues --    0.70322   0.71018   0.71455   0.72546   0.73217
 Alpha virt. eigenvalues --    0.73280   0.73905   0.75495   0.76796   0.77336
 Alpha virt. eigenvalues --    0.77694   0.79060   0.80307   0.80552   0.81003
 Alpha virt. eigenvalues --    0.81536   0.81572   0.82185   0.82598   0.82904
 Alpha virt. eigenvalues --    0.83405   0.83864   0.83933   0.84917   0.85246
 Alpha virt. eigenvalues --    0.85548   0.86503   0.86797   0.87117   0.87822
 Alpha virt. eigenvalues --    0.87915   0.88137   0.88491   0.88827   0.88908
 Alpha virt. eigenvalues --    0.89284   0.89553   0.90031   0.90223   0.90789
 Alpha virt. eigenvalues --    0.91263   0.91737   0.92275   0.92587   0.92827
 Alpha virt. eigenvalues --    0.94140   0.94457   0.95556   0.96521   0.96851
 Alpha virt. eigenvalues --    0.97128   0.98674   0.98994   1.01404   1.01809
 Alpha virt. eigenvalues --    1.02765   1.02976   1.04569   1.04677   1.05885
 Alpha virt. eigenvalues --    1.07739   1.08437   1.09383   1.09908   1.11025
 Alpha virt. eigenvalues --    1.12050   1.12643   1.14565   1.15240   1.15644
 Alpha virt. eigenvalues --    1.16031   1.16606   1.17335   1.18220   1.18648
 Alpha virt. eigenvalues --    1.20148   1.21638   1.22933   1.23368   1.23868
 Alpha virt. eigenvalues --    1.24846   1.25373   1.26870   1.27209   1.29202
 Alpha virt. eigenvalues --    1.31700   1.32695   1.32750   1.33135   1.33858
 Alpha virt. eigenvalues --    1.37514   1.37546   1.37857   1.39105   1.39835
 Alpha virt. eigenvalues --    1.40143   1.40704   1.41200   1.42429   1.42793
 Alpha virt. eigenvalues --    1.44488   1.45958   1.46243   1.47338   1.47653
 Alpha virt. eigenvalues --    1.47783   1.49420   1.49729   1.49853   1.50138
 Alpha virt. eigenvalues --    1.50727   1.53257   1.54365   1.54401   1.55041
 Alpha virt. eigenvalues --    1.56957   1.58966   1.61888   1.65648   1.66432
 Alpha virt. eigenvalues --    1.67847   1.69771   1.71819   1.72554   1.73588
 Alpha virt. eigenvalues --    1.75260   1.76036   1.76729   1.78038   1.78957
 Alpha virt. eigenvalues --    1.79958   1.80231   1.80585   1.81097   1.82185
 Alpha virt. eigenvalues --    1.83000   1.84097   1.84241   1.84416   1.84819
 Alpha virt. eigenvalues --    1.85362   1.86079   1.86254   1.86450   1.87210
 Alpha virt. eigenvalues --    1.87382   1.87497   1.88470   1.89219   1.89390
 Alpha virt. eigenvalues --    1.89606   1.90485   1.90788   1.92199   1.92620
 Alpha virt. eigenvalues --    1.93960   1.94933   1.95139   1.96476   1.97137
 Alpha virt. eigenvalues --    1.98450   1.98854   1.99880   2.00210   2.02090
 Alpha virt. eigenvalues --    2.02929   2.03084   2.03964   2.04337   2.04622
 Alpha virt. eigenvalues --    2.04944   2.05096   2.05251   2.05515   2.07154
 Alpha virt. eigenvalues --    2.07876   2.08213   2.08979   2.09481   2.09573
 Alpha virt. eigenvalues --    2.09667   2.10005   2.10172   2.10539   2.11103
 Alpha virt. eigenvalues --    2.11643   2.12130   2.12968   2.13054   2.13212
 Alpha virt. eigenvalues --    2.14209   2.14601   2.14979   2.15109   2.16404
 Alpha virt. eigenvalues --    2.17309   2.18730   2.19751   2.21955   2.22920
 Alpha virt. eigenvalues --    2.23127   2.23645   2.24299   2.24755   2.25289
 Alpha virt. eigenvalues --    2.25460   2.26080   2.27453   2.29100   2.30091
 Alpha virt. eigenvalues --    2.30711   2.31111   2.31386   2.32096   2.33651
 Alpha virt. eigenvalues --    2.34168   2.34674   2.35004   2.37717   2.39725
 Alpha virt. eigenvalues --    2.40167   2.40333   2.40577   2.42306   2.42890
 Alpha virt. eigenvalues --    2.43856   2.45378   2.46000   2.46529   2.47849
 Alpha virt. eigenvalues --    2.50861   2.51109   2.52748   2.53427   2.54404
 Alpha virt. eigenvalues --    2.55003   2.55482   2.56088   2.57122   2.57995
 Alpha virt. eigenvalues --    2.58748   2.59432   2.60588   2.62168   2.62543
 Alpha virt. eigenvalues --    2.63019   2.63287   2.63880   2.64870   2.65918
 Alpha virt. eigenvalues --    2.66468   2.66908   2.67536   2.67994   2.68213
 Alpha virt. eigenvalues --    2.70371   2.70956   2.71735   2.72873   2.73574
 Alpha virt. eigenvalues --    2.74193   2.74315   2.74589   2.74769   2.75138
 Alpha virt. eigenvalues --    2.75913   2.76909   2.77390   2.79181   2.79780
 Alpha virt. eigenvalues --    2.80282   2.82580   2.83079   2.85610   2.86663
 Alpha virt. eigenvalues --    2.87132   2.87416   2.87775   2.87866   2.88191
 Alpha virt. eigenvalues --    2.88965   2.89982   2.91459   2.93397   2.93574
 Alpha virt. eigenvalues --    2.95330   2.96069   2.96658   3.01862   3.02797
 Alpha virt. eigenvalues --    3.05740   3.06829   3.09004   3.10668   3.15385
 Alpha virt. eigenvalues --    3.17277   3.17944   3.18726   3.21761   3.23073
 Alpha virt. eigenvalues --    3.23223   3.23530   3.24287   3.24809   3.25970
 Alpha virt. eigenvalues --    3.26484   3.28833   3.31256   3.31873   3.40774
 Alpha virt. eigenvalues --    3.41527   3.41734   3.42413   3.42644   3.43515
 Alpha virt. eigenvalues --    3.43624   3.44070   3.44211   3.45045   3.45497
 Alpha virt. eigenvalues --    3.51194   3.52015   3.52317   3.53087   3.54345
 Alpha virt. eigenvalues --    3.54682   3.74194   3.77019   3.79517   3.83570
 Alpha virt. eigenvalues --    4.13468   4.13957   4.14779   4.16513   4.19124
 Alpha virt. eigenvalues --    4.20353   4.22639   4.31862   4.32676   4.37111
 Alpha virt. eigenvalues --    4.37947   4.40814   4.41622   4.46797   4.48954
 Alpha virt. eigenvalues --    4.51696   4.54061   4.54257   4.54828   4.56848
 Alpha virt. eigenvalues --    4.59665   4.61232   4.67717   4.71819   4.77661
 Alpha virt. eigenvalues --    4.81600   4.88804   4.95096
          Condensed to atoms (all electrons):
 Mulliken charges:
               1
     1  C    0.251171
     2  O   -0.543432
     3  C    0.278071
     4  C   -0.007017
     5  B    0.062767
     6  C    0.080577
     7  C    0.277540
     8  O   -0.542555
     9  C    0.252817
    10  C    0.081128
    11  C   -0.123262
    12  C   -0.096002
    13  C   -0.123264
    14  C   -0.213704
    15  C    0.172586
    16  C   -0.133969
    17  C   -0.117199
    18  C   -0.122291
    19  C   -0.141467
    20  C    0.168836
    21  C   -0.204201
    22  C   -0.033909
    23  C   -0.312952
    24  C   -0.295103
    25  C   -0.295293
    26  C   -0.030270
    27  C   -0.311304
    28  C   -0.295451
    29  C   -0.295030
    30  H    0.094101
    31  H    0.094210
    32  H    0.094003
    33  H    0.073119
    34  H    0.086157
    35  H    0.096643
    36  H    0.095806
    37  H    0.086020
    38  H    0.076580
    39  H    0.097013
    40  H    0.102894
    41  H    0.107142
    42  H    0.097270
    43  H    0.097887
    44  H    0.106576
    45  H    0.105938
    46  H    0.097409
    47  H    0.098060
    48  H    0.097496
    49  H    0.103040
    50  H    0.102918
    51  H    0.096231
    52  H    0.098766
    53  H    0.105093
    54  H    0.105430
    55  H    0.096081
    56  H    0.100297
 Sum of Mulliken charges =   0.00000
 Mulliken charges with hydrogens summed into heavy atoms:
               1
     1  C    0.251171
     2  O   -0.543432
     3  C    0.278071
     4  C   -0.007017
     5  B    0.062767
     6  C    0.080577
     7  C    0.277540
     8  O   -0.542555
     9  C    0.252817
    10  C    0.081128
    11  C   -0.029161
    12  C   -0.001792
    13  C   -0.029261
    14  C   -0.140586
    15  C    0.172586
    16  C   -0.047812
    17  C   -0.020556
    18  C   -0.026485
    19  C   -0.055447
    20  C    0.168836
    21  C   -0.127621
    22  C   -0.033909
    23  C   -0.005903
    24  C    0.006631
    25  C    0.006115
    26  C   -0.030270
    27  C   -0.007849
    28  C    0.004639
    29  C    0.006778
 Electronic spatial extent (au):  <R**2>=          12794.9253
 Charge=              0.0000 electrons
 Dipole moment (field-independent basis, Debye):
    X=              0.6143    Y=             -1.2124    Z=             -0.0045  Tot=              1.3592
 Quadrupole moment (field-independent basis, Debye-Ang):
   XX=           -157.0707   YY=           -156.8165   ZZ=           -175.0448
   XY=             -0.1056   XZ=              0.4691   YZ=              0.2209
 Traceless Quadrupole moment (field-independent basis, Debye-Ang):
   XX=              5.9066   YY=              6.1608   ZZ=            -12.0674
   XY=             -0.1056   XZ=              0.4691   YZ=              0.2209
 Octapole moment (field-independent basis, Debye-Ang**2):
  XXX=              7.6614  YYY=             46.9618  ZZZ=             -0.7728  XYY=            -24.8699
  XXY=              4.6272  XXZ=             -1.7989  XZZ=             -0.1728  YZZ=             -5.5719
  YYZ=              2.3051  XYZ=              2.6097
 Hexadecapole moment (field-independent basis, Debye-Ang**3):
 XXXX=          -8174.4568 YYYY=          -7948.0090 ZZZZ=           -564.0864 XXXY=             30.7121
 XXXZ=             29.8946 YYYX=           -104.1271 YYYZ=              4.8964 ZZZX=             -1.3235
 ZZZY=              2.2674 XXYY=          -2685.0249 XXZZ=          -1578.4473 YYZZ=          -1565.5553
 XXYZ=             10.0164 YYXZ=              7.9226 ZZXY=              9.8055
 N-N= 2.628131014499D+03 E-N=-7.998294289593D+03  KE= 1.171214457417D+03

 Test job not archived.
 1\1\GINC-NODE07\SP\RB3LYP TD-FC\6-31G(d,p)\C26H27B1O2\CSOM\08-Feb-2021
 \0\\# td=(50-50,nstates=10) rb3lyp/6-31g(d,p) test\\****\\0,1\C\O,1,5.
 11029518\C,2,1.36406146,1,43.12393084\C,3,1.40744252,2,120.83142582,1,
 -1.4096746,0\B,4,1.5230335,3,121.60094736,2,0.04542536,0\C,5,1.5520570
 4,4,113.72759018,3,-4.44634804,0\C,4,1.40721655,3,116.83886387,2,179.9
 0226215,0\O,7,1.36445469,4,120.78961978,3,179.93511844,0\C,2,1.3743833
 1,1,79.14747337,8,-172.79528902,0\C,1,1.41097,8,124.3211195,7,-3.44108
 865,0\C,3,1.39442349,2,116.76821906,1,178.25770682,0\C,11,1.39582888,3
 ,118.29298593,2,179.87229741,0\C,7,1.39449749,4,122.44095555,3,0.22159
 089,0\C,10,1.41736907,1,115.89143525,8,177.68259979,0\C,14,1.391891,10
 ,124.05032549,1,1.43142473,0\C,15,1.41211484,14,116.95893651,10,0.0434
 8443,0\C,16,1.3831637,15,121.68595071,14,-1.00883805,0\C,9,1.39685337,
 2,113.94929351,1,-179.82674373,0\C,18,1.38737353,9,119.73900211,2,-178
 .68819653,0\C,19,1.4074316,18,121.4710858,9,0.40733837,0\C,20,1.396349
 94,19,116.94882465,18,-0.9128561,0\C,15,1.53938589,14,123.35574451,10,
 -179.72594978,0\C,22,1.54028451,15,112.37252126,14,-0.04388114,0\C,22,
 1.54730805,15,109.47741982,14,120.05336401,0\C,22,1.5472734,15,109.459
 28274,14,-120.14119388,0\C,20,1.54122388,19,122.78317642,18,178.920287
 16,0\C,26,1.54077636,20,112.26123725,19,0.32374564,0\C,26,1.5471214,20
 ,109.56593511,19,120.33862406,0\C,26,1.54708641,20,109.51296295,19,-11
 9.7705572,0\H,11,1.08397419,3,119.9081183,2,0.16037961,0\H,12,1.086006
 88,11,119.11691414,3,-179.78803246,0\H,13,1.08396623,7,119.92788321,4,
 179.86638026,0\H,14,1.08068756,10,117.30844745,1,-177.40766003,0\H,16,
 1.08590673,15,119.92265274,14,179.66457322,0\H,17,1.08493376,16,121.50
 855784,15,-178.98889527,0\H,18,1.0849311,9,118.9474579,2,0.74616404,0\
 H,19,1.08369274,18,118.16277639,9,179.8454278,0\H,21,1.08315994,20,118
 .13635029,19,178.89808722,0\H,23,1.09466269,22,109.6770635,15,-179.994
 83092,0\H,23,1.0950291,22,111.82644546,15,-60.87634019,0\H,23,1.095026
 53,22,111.85181009,15,60.84176392,0\H,24,1.09579006,22,110.39655493,15
 ,179.53298468,0\H,24,1.09413881,22,111.92167466,15,59.66369644,0\H,24,
 1.09483662,22,110.92341985,15,-60.67469474,0\H,25,1.09485534,22,110.93
 734174,15,60.66265195,0\H,25,1.0958156,22,110.40496422,15,-179.5229417
 9,0\H,25,1.09412432,22,111.92997615,15,-59.6772454,0\H,27,1.09468284,2
 6,109.64099068,20,179.87003921,0\H,27,1.09498138,26,111.92066072,20,-6
 0.97505973,0\H,27,1.09502147,26,111.89729941,20,60.71597449,0\H,28,1.0
 9589926,26,110.41554315,20,-179.94918316,0\H,28,1.0938936,26,111.83543
 119,20,60.2097471,0\H,28,1.09484972,26,110.97536106,20,-60.12055855,0\
 H,29,1.09481058,26,110.963908,20,60.357182,0\H,29,1.09586128,26,110.42
 044864,20,-179.79634039,0\H,29,1.09398489,26,111.80442911,20,-59.90633
 198,0\\Version=EM64L-G09RevD.01\State=1-A\HF=-1182.440995\RMSD=8.055e-
 09\PG=C01 [X(C26H27B1O2)]\\@


 WE HAVE LEARNED THAT NOTHING IS SIMPLE AND
 RATIONAL EXCEPT WHAT WE OURSELVES HAVE INVENTED;
 THAT GOD THINKS IN TERMS NEITHER OF EUCLID OR RIEMANN; THAT SCIENCE HAS "EXPLAINED" NOTHING;
 THAT THE MORE WE KNOW THE MORE FANTASTIC THE WORLD BECOMES
 AND THE PROFOUNDER THE SURROUNDING DARKNESS.
   --  ALDOUS HUXLEY
 Job cpu time:       0 days  6 hours 21 minutes 52.6 seconds.
 File lengths (MBytes):  RWF=   1766 Int=      0 D2E=      0 Chk=    224 Scr=      1
 Normal termination of Gaussian 09 at Mon Feb  8 11:34:27 2021.
