# Supplementary material for: High-performance blue OLED using multiresonance thermally activated delayed fluorescence host materials containing silicon atoms
Source: Nat Commun. 2023 Sep 11;14:5589. doi: 10.1038/s41467-023-41440-1 (PMC10495399; doi:10.1038/s41467-023-41440-1)
Supplement: Supplementary file 13 — Supplementary Data 10 [file 41467_2023_41440_MOESM13_ESM.txt]

 Entering Gaussian System, Link 0=g09
 Input=02 p phenyl.gjf
 Output=02 p phenyl.log
 Initial command:
 /opt/gaussian-1/g09/l1.exe "/work/Gau-26372.inp" -scrdir="/work/"
 Entering Link 1 = /opt/gaussian-1/g09/l1.exe PID=     26373.
  
 Copyright (c) 1988,1990,1992,1993,1995,1998,2003,2009,2013,
            Gaussian, Inc.  All Rights Reserved.
  
 This is part of the Gaussian(R) 09 program.  It is based on
 the Gaussian(R) 03 system (copyright 2003, Gaussian, Inc.),
 the Gaussian(R) 98 system (copyright 1998, Gaussian, Inc.),
 the Gaussian(R) 94 system (copyright 1995, Gaussian, Inc.),
 the Gaussian 92(TM) system (copyright 1992, Gaussian, Inc.),
 the Gaussian 90(TM) system (copyright 1990, Gaussian, Inc.),
 the Gaussian 88(TM) system (copyright 1988, Gaussian, Inc.),
 the Gaussian 86(TM) system (copyright 1986, Carnegie Mellon
 University), and the Gaussian 82(TM) system (copyright 1983,
 Carnegie Mellon University). Gaussian is a federally registered
 trademark of Gaussian, Inc.
  
 This software contains proprietary and confidential information,
 including trade secrets, belonging to Gaussian, Inc.
  
 This software is provided under written license and may be
 used, copied, transmitted, or stored only in accord with that
 written license.
  
 The following legend is applicable only to US Government
 contracts under FAR:
  
                    RESTRICTED RIGHTS LEGEND
  
 Use, reproduction and disclosure by the US Government is
 subject to restrictions as set forth in subparagraphs (a)
 and (c) of the Commercial Computer Software - Restricted
 Rights clause in FAR 52.227-19.
  
 Gaussian, Inc.
 340 Quinnipiac St., Bldg. 40, Wallingford CT 06492
  
  
 ---------------------------------------------------------------
 Warning -- This program may not be used in any manner that
 competes with the business of Gaussian, Inc. or will provide
 assistance to any competitor of Gaussian, Inc.  The licensee
 of this program is prohibited from giving any competitor of
 Gaussian, Inc. access to this program.  By using this program,
 the user acknowledges that Gaussian, Inc. is engaged in the
 business of creating and licensing software in the field of
 computational chemistry and represents and warrants to the
 licensee that it is not a competitor of Gaussian, Inc. and that
 it will not use this program in any manner prohibited above.
 ---------------------------------------------------------------
  

 Cite this work as:
 Gaussian 09, Revision D.01,
 M. J. Frisch, G. W. Trucks, H. B. Schlegel, G. E. Scuseria, 
 M. A. Robb, J. R. Cheeseman, G. Scalmani, V. Barone, B. Mennucci, 
 G. A. Petersson, H. Nakatsuji, M. Caricato, X. Li, H. P. Hratchian, 
 A. F. Izmaylov, J. Bloino, G. Zheng, J. L. Sonnenberg, M. Hada, 
 M. Ehara, K. Toyota, R. Fukuda, J. Hasegawa, M. Ishida, T. Nakajima, 
 Y. Honda, O. Kitao, H. Nakai, T. Vreven, J. A. Montgomery, Jr., 
 J. E. Peralta, F. Ogliaro, M. Bearpark, J. J. Heyd, E. Brothers, 
 K. N. Kudin, V. N. Staroverov, T. Keith, R. Kobayashi, J. Normand, 
 K. Raghavachari, A. Rendell, J. C. Burant, S. S. Iyengar, J. Tomasi, 
 M. Cossi, N. Rega, J. M. Millam, M. Klene, J. E. Knox, J. B. Cross, 
 V. Bakken, C. Adamo, J. Jaramillo, R. Gomperts, R. E. Stratmann, 
 O. Yazyev, A. J. Austin, R. Cammi, C. Pomelli, J. W. Ochterski, 
 R. L. Martin, K. Morokuma, V. G. Zakrzewski, G. A. Voth, 
 P. Salvador, J. J. Dannenberg, S. Dapprich, A. D. Daniels, 
 O. Farkas, J. B. Foresman, J. V. Ortiz, J. Cioslowski, 
 and D. J. Fox, Gaussian, Inc., Wallingford CT, 2013.
 
 ******************************************
 Gaussian 09:  EM64L-G09RevD.01 24-Apr-2013
                 8-Feb-2021 
 ******************************************
 %nprocshared=12
 Will use up to   12 processors via shared memory.
 %mem=64GB
 %chk=02 p phenyl.chk
 ----------------------------------------------
 # td=(50-50,nstates=10) rb3lyp/6-31g(d,p) test
 ----------------------------------------------
 1/38=1/1;
 2/12=2,17=6,18=5,40=1/2;
 3/5=1,6=6,7=101,11=1,16=1,25=1,30=1,74=-5,116=1/1,2,8,3;
 4//1;
 5/5=2,38=5/2;
 8/6=1,10=2,108=10/1;
 9/41=10,42=1,48=2,70=2/14;
 6/7=2,8=2,9=2,10=2/1;
 99/5=1,9=1/99;
 ----
 ****
 ----
 Symbolic Z-matrix:
 Charge =  0 Multiplicity = 1
 C
 O                    1    B1
 C                    2    B2       1    A1
 C                    3    B3       2    A2       1    D1       0
 B                    4    B4       3    A3       2    D2       0
 C                    5    B5       4    A4       3    D3       0
 C                    4    B6       3    A5       2    D4       0
 O                    7    B7       4    A6       3    D5       0
 C                    2    B8       1    A7       8    D6       0
 C                    1    B9       8    A8       7    D7       0
 C                    3    B10      2    A9       1    D8       0
 C                    11   B11      3    A10      2    D9       0
 C                    7    B12      4    A11      3    D10      0
 C                    10   B13      1    A12      8    D11      0
 C                    14   B14      10   A13      1    D12      0
 C                    15   B15      14   A14      10   D13      0
 C                    16   B16      15   A15      14   D14      0
 C                    9    B17      2    A16      1    D15      0
 C                    18   B18      9    A17      2    D16      0
 C                    19   B19      18   A18      9    D17      0
 C                    20   B20      19   A19      18   D18      0
 C                    15   B21      14   A20      10   D19      0
 C                    22   B22      15   A21      14   D20      0
 C                    22   B23      15   A22      14   D21      0
 C                    22   B24      15   A23      14   D22      0
 C                    20   B25      19   A24      18   D23      0
 C                    26   B26      20   A25      19   D24      0
 C                    26   B27      20   A26      19   D25      0
 C                    26   B28      20   A27      19   D26      0
 C                    12   B29      11   A28      3    D27      0
 C                    30   B30      12   A29      11   D28      0
 C                    31   B31      30   A30      12   D29      0
 C                    32   B32      31   A31      30   D30      0
 C                    33   B33      32   A32      31   D31      0
 C                    34   B34      33   A33      32   D32      0
 H                    11   B35      3    A34      2    D33      0
 H                    13   B36      7    A35      4    D34      0
 H                    14   B37      10   A36      1    D35      0
 H                    16   B38      15   A37      14   D36      0
 H                    17   B39      16   A38      15   D37      0
 H                    18   B40      9    A39      2    D38      0
 H                    19   B41      18   A40      9    D39      0
 H                    21   B42      20   A41      19   D40      0
 H                    23   B43      22   A42      15   D41      0
 H                    23   B44      22   A43      15   D42      0
 H                    23   B45      22   A44      15   D43      0
 H                    24   B46      22   A45      15   D44      0
 H                    24   B47      22   A46      15   D45      0
 H                    24   B48      22   A47      15   D46      0
 H                    25   B49      22   A48      15   D47      0
 H                    25   B50      22   A49      15   D48      0
 H                    25   B51      22   A50      15   D49      0
 H                    27   B52      26   A51      20   D50      0
 H                    27   B53      26   A52      20   D51      0
 H                    27   B54      26   A53      20   D52      0
 H                    28   B55      26   A54      20   D53      0
 H                    28   B56      26   A55      20   D54      0
 H                    28   B57      26   A56      20   D55      0
 H                    29   B58      26   A57      20   D56      0
 H                    29   B59      26   A58      20   D57      0
 H                    29   B60      26   A59      20   D58      0
 H                    31   B61      30   A60      12   D59      0
 H                    32   B62      31   A61      30   D60      0
 H                    33   B63      32   A62      31   D61      0
 H                    34   B64      33   A63      32   D62      0
 H                    35   B65      34   A64      33   D63      0
       Variables:
  B1                    5.10958                  
  B2                    1.36404                  
  B3                    1.40665                  
  B4                    1.52152                  
  B5                    1.55293                  
  B6                    1.40641                  
  B7                    1.36432                  
  B8                    1.37473                  
  B9                    1.41141                  
  B10                   1.3919                   
  B11                   1.40498                  
  B12                   1.39189                  
  B13                   1.41753                  
  B14                   1.39201                  
  B15                   1.41191                  
  B16                   1.38305                  
  B17                   1.39683                  
  B18                   1.38748                  
  B19                   1.40725                  
  B20                   1.39625                  
  B21                   1.53953                  
  B22                   1.54015                  
  B23                   1.54722                  
  B24                   1.54723                  
  B25                   1.54112                  
  B26                   1.54075                  
  B27                   1.54708                  
  B28                   1.54709                  
  B29                   1.48586                  
  B30                   1.40493                  
  B31                   1.39364                  
  B32                   1.39581                  
  B33                   1.3958                   
  B34                   1.39363                  
  B35                   1.08361                  
  B36                   1.08359                  
  B37                   1.0806                   
  B38                   1.08593                  
  B39                   1.08492                  
  B40                   1.08494                  
  B41                   1.0838                   
  B42                   1.08284                  
  B43                   1.09464                  
  B44                   1.09506                  
  B45                   1.09513                  
  B46                   1.09584                  
  B47                   1.09404                  
  B48                   1.0948                   
  B49                   1.09481                  
  B50                   1.09583                  
  B51                   1.09419                  
  B52                   1.09468                  
  B53                   1.09499                  
  B54                   1.09505                  
  B55                   1.09586                  
  B56                   1.09404                  
  B57                   1.09486                  
  B58                   1.09484                  
  B59                   1.09585                  
  B60                   1.09407                  
  B61                   1.08562                  
  B62                   1.08619                  
  B63                   1.08598                  
  B64                   1.0862                   
  B65                   1.08563                  
  A1                   42.94166                  
  A2                  120.75163                  
  A3                  121.8854                   
  A4                  113.60606                  
  A5                  116.27715                  
  A6                  120.69604                  
  A7                   79.22312                  
  A8                  124.40918                  
  A9                  116.59489                  
  A10                 119.38802                  
  A11                 122.70411                  
  A12                 115.80073                  
  A13                 124.09846                  
  A14                 116.98193                  
  A15                 121.64283                  
  A16                 113.86877                  
  A17                 119.77283                  
  A18                 121.42715                  
  A19                 116.95196                  
  A20                 123.33218                  
  A21                 112.39034                  
  A22                 109.52378                  
  A23                 109.42427                  
  A24                 122.83659                  
  A25                 112.25213                  
  A26                 109.55167                  
  A27                 109.53818                  
  A28                 120.19154                  
  A29                 120.88297                  
  A30                 120.87125                  
  A31                 120.24692                  
  A32                 119.51202                  
  A33                 120.24444                  
  A34                 119.39898                  
  A35                 119.42582                  
  A36                 117.39258                  
  A37                 119.95374                  
  A38                 121.51392                  
  A39                 118.92324                  
  A40                 118.20359                  
  A41                 118.0405                   
  A42                 109.67178                  
  A43                 111.85429                  
  A44                 111.87784                  
  A45                 110.41443                  
  A46                 111.90836                  
  A47                 110.94087                  
  A48                 110.93615                  
  A49                 110.39687                  
  A50                 111.91593                  
  A51                 109.66645                  
  A52                 111.90553                  
  A53                 111.89677                  
  A54                 110.41058                  
  A55                 111.84423                  
  A56                 110.96011                  
  A57                 110.97193                  
  A58                 110.40102                  
  A59                 111.85733                  
  A60                 119.4095                   
  A61                 119.652                    
  A62                 120.2442                   
  A63                 120.10116                  
  A64                 119.69932                  
  D1                   -0.72488                  
  D2                   -0.53261                  
  D3                   -2.73738                  
  D4                  179.43838                  
  D5                  179.4208                   
  D6                 -175.38933                  
  D7                   -2.22092                  
  D8                  178.54991                  
  D9                 -179.64298                  
  D10                   0.17798                  
  D11                 178.3058                   
  D12                   1.14226                  
  D13                  -0.10636                  
  D14                  -0.67586                  
  D15                -179.81893                  
  D16                -179.01261                  
  D17                   0.30926                  
  D18                  -0.62076                  
  D19                 179.89173                  
  D20                   0.37267                  
  D21                 120.48958                  
  D22                -119.7163                   
  D23                 179.27394                  
  D24                   0.28988                  
  D25                 120.32787                  
  D26                -119.78177                  
  D27                -179.83378                  
  D28                  37.34459                  
  D29                 179.9559                   
  D30                   0.07316                  
  D31                  -0.03457                  
  D32                  -0.0366                   
  D33                  -1.3718                   
  D34                 177.89789                  
  D35                -177.99026                  
  D36                 179.78075                  
  D37                -179.26902                  
  D38                   0.58175                  
  D39                 179.88301                  
  D40                 179.0405                   
  D41                -179.96003                  
  D42                 -60.83073                  
  D43                  60.8898                   
  D44                 179.51633                  
  D45                  59.69854                  
  D46                 -60.66022                  
  D47                  60.80026                  
  D48                -179.39108                  
  D49                 -59.54587                  
  D50                 179.92167                  
  D51                 -60.92097                  
  D52                  60.77783                  
  D53                 179.90322                  
  D54                  60.05253                  
  D55                 -60.25857                  
  D56                  60.49758                  
  D57                -179.67235                  
  D58                 -59.79905                  
  D59                   1.57428                  
  D60                -179.43811                  
  D61                 179.96573                  
  D62                 179.47344                  
  D63                 178.44924                  
 
 Stoichiometry    C32H31BO2
 Framework group  C1[X(C32H31BO2)]
 Deg. of freedom   192
 Full point group                 C1      NOp   1
 Largest Abelian subgroup         C1      NOp   1
 Largest concise Abelian subgroup C1      NOp   1
                         Standard orientation:                         
 ---------------------------------------------------------------------
 Center     Atomic      Atomic             Coordinates (Angstroms)
 Number     Number       Type             X           Y           Z
 ---------------------------------------------------------------------
      1          6           0        0.012248   -2.495283    0.149378
      2          8           0        1.407985    2.407731   -0.197287
      3          6           0        2.028946    1.197764   -0.092474
      4          6           0        1.280089    0.010509   -0.001387
      5          5           0       -0.241411    0.017843   -0.003113
      6          6           0       -0.856365    1.443195   -0.045460
      7          6           0        2.016131   -1.184369    0.090780
      8          8           0        1.380998   -2.387328    0.195007
      9          6           0        0.039643    2.532504   -0.152984
     10          6           0       -0.870960   -1.399942    0.038646
     11          6           0        3.420791    1.209189   -0.097168
     12          6           0        4.120568   -0.005225    0.000170
     13          6           0        3.407737   -1.211837    0.097005
     14          6           0       -2.249383   -1.723363   -0.030176
     15          6           0       -2.750411   -3.020765    0.028218
     16          6           0       -1.809892   -4.065249    0.162270
     17          6           0       -0.450841   -3.815037    0.218824
     18          6           0       -0.409915    3.853355   -0.219180
     19          6           0       -1.770031    4.121827   -0.163446
     20          6           0       -2.717130    3.089016   -0.034362
     21          6           0       -2.225878    1.783233    0.021431
     22          6           0       -4.252097   -3.351825   -0.045821
     23          6           0       -5.123812   -2.091476   -0.199794
     24          6           0       -4.519573   -4.271334   -1.261073
     25          6           0       -4.683252   -4.078747    1.250175
     26          6           0       -4.233603    3.351180    0.047008
     27          6           0       -4.571544    4.852089   -0.036457
     28          6           0       -4.946639    2.633457   -1.123428
     29          6           0       -4.781051    2.809546    1.388805
     30          6           0        5.606401   -0.013496    0.000569
     31          6           0        6.332991    0.996477    0.653145
     32          6           0        7.726607    0.987981    0.654139
     33          6           0        8.423989   -0.029757    0.001338
     34          6           0        7.715308   -1.039373   -0.651884
     35          6           0        6.321703   -1.031756   -0.651666
     36          1           0        3.944644    2.151703   -0.204173
     37          1           0        3.921012   -2.160062    0.204652
     38          1           0       -2.946448   -0.906239   -0.148903
     39          1           0       -2.148054   -5.095778    0.216143
     40          1           0        0.270688   -4.620099    0.310104
     41          1           0        0.319156    4.651994   -0.307037
     42          1           0       -2.090553    5.155863   -0.215024
     43          1           0       -2.938212    0.975863    0.136628
     44          1           0       -6.179474   -2.377099   -0.247078
     45          1           0       -5.005856   -1.408215    0.647791
     46          1           0       -4.890055   -1.543378   -1.118628
     47          1           0       -5.584259   -4.523369   -1.322691
     48          1           0       -3.961043   -5.209648   -1.193758
     49          1           0       -4.232126   -3.778464   -2.195437
     50          1           0       -4.517198   -3.445468    2.127663
     51          1           0       -5.748686   -4.331824    1.209728
     52          1           0       -4.127367   -5.009090    1.400851
     53          1           0       -5.655894    4.989478    0.023837
     54          1           0       -4.122316    5.418336    0.786079
     55          1           0       -4.236364    5.294281   -0.980520
     56          1           0       -6.027341    2.809361   -1.078086
     57          1           0       -4.785177    1.551731   -1.096539
     58          1           0       -4.582367    3.000868   -2.088331
     59          1           0       -4.300517    3.307039    2.237490
     60          1           0       -5.860706    2.983608    1.459018
     61          1           0       -4.610596    1.733946    1.493809
     62          1           0        5.799494    1.778237    1.184940
     63          1           0        8.268410    1.773695    1.172710
     64          1           0        9.509955   -0.036030    0.001670
     65          1           0        8.248291   -1.831298   -1.170155
     66          1           0        5.779501   -1.807286   -1.183790
 ---------------------------------------------------------------------
 Rotational constants (GHZ):      0.1543645      0.0656710      0.0473028
 Standard basis: 6-31G(d,p) (6D, 7F)
 There are   680 symmetry adapted cartesian basis functions of A   symmetry.
 There are   680 symmetry adapted basis functions of A   symmetry.
   680 basis functions,  1197 primitive gaussians,   680 cartesian basis functions
   122 alpha electrons      122 beta electrons
       nuclear repulsion energy      3381.8442503876 Hartrees.
 NAtoms=   66 NActive=   66 NUniq=   66 SFac= 1.00D+00 NAtFMM=   60 NAOKFM=T Big=T
 Integral buffers will be    131072 words long.
 Raffenetti 1 integral format.
 Two-electron integral symmetry is turned on.
 One-electron integrals computed using PRISM.
 NBasis=   680 RedAO= T EigKep=  3.58D-04  NBF=   680
 NBsUse=   680 1.00D-06 EigRej= -1.00D+00 NBFU=   680
 ExpMin= 1.27D-01 ExpMax= 5.48D+03 ExpMxC= 8.25D+02 IAcc=1 IRadAn=         1 AccDes= 0.00D+00
 Harris functional with IExCor=  402 and IRadAn=       1 diagonalized for initial guess.
 HarFok:  IExCor=  402 AccDes= 0.00D+00 IRadAn=         1 IDoV= 1 UseB2=F ITyADJ=14
 ICtDFT=  3500011 ScaDFX=  1.000000  1.000000  1.000000  1.000000
 FoFCou: FMM=F IPFlag=           0 FMFlag=      100000 FMFlg1=        2001
         NFxFlg=           0 DoJE=T BraDBF=F KetDBF=T FulRan=T
         wScrn=  0.000000 ICntrl=     500 IOpCl=  0 I1Cent=   200000004 NGrid=           0
         NMat0=    1 NMatS0=      1 NMatT0=    0 NMatD0=    1 NMtDS0=    0 NMtDT0=    0
 Petite list used in FoFCou.
 Requested convergence on RMS density matrix=1.00D-08 within 128 cycles.
 Requested convergence on MAX density matrix=1.00D-06.
 Requested convergence on             energy=1.00D-06.
 No special actions if energy rises.
 Integral accuracy reduced to 1.0D-05 until final iterations.
 Initial convergence to 1.0D-05 achieved.  Increase integral accuracy.
 SCF Done:  E(RB3LYP) =  -1413.50475930     A.U. after   15 cycles
            NFock= 15  Conv=0.36D-08     -V/T= 2.0096
 DoSCS=F DFT=T ScalE2(SS,OS)=  1.000000  1.000000
 ExpMin= 1.27D-01 ExpMax= 5.48D+03 ExpMxC= 8.25D+02 IAcc=3 IRadAn=         5 AccDes= 0.00D+00
 HarFok:  IExCor=  205 AccDes= 0.00D+00 IRadAn=         5 IDoV=-2 UseB2=F ITyADJ=14
 ICtDFT= 12500011 ScaDFX=  1.000000  1.000000  1.000000  1.000000
 Range of M.O.s used for correlation:    36   680
 NBasis=   680 NAE=   122 NBE=   122 NFC=    35 NFV=     0
 NROrb=    645 NOA=    87 NOB=    87 NVA=   558 NVB=   558
 Would need an additional         73771000000 words for in-memory AO integral storage.
 Orbital symmetries:
       Occupied  (A) (A) (A) (A) (A) (A) (A) (A) (A) (A) (A) (A)
                 (A) (A) (A) (A) (A) (A) (A) (A) (A) (A) (A) (A)
                 (A) (A) (A) (A) (A) (A) (A) (A) (A) (A) (A) (A)
                 (A) (A) (A) (A) (A) (A) (A) (A) (A) (A) (A) (A)
                 (A) (A) (A) (A) (A) (A) (A) (A) (A) (A) (A) (A)
                 (A) (A) (A) (A) (A) (A) (A) (A) (A) (A) (A) (A)
                 (A) (A) (A) (A) (A) (A) (A) (A) (A) (A) (A) (A)
                 (A) (A) (A) (A) (A) (A) (A) (A) (A) (A) (A) (A)
                 (A) (A) (A) (A) (A) (A) (A) (A) (A) (A) (A) (A)
                 (A) (A) (A) (A) (A) (A) (A) (A) (A) (A) (A) (A)
                 (A) (A)
       Virtual   (A) (A) (A) (A) (A) (A) (A) (A) (A) (A) (A) (A)
                 (A) (A) (A) (A) (A) (A) (A) (A) (A) (A) (A) (A)
                 (A) (A) (A) (A) (A) (A) (A) (A) (A) (A) (A) (A)
                 (A) (A) (A) (A) (A) (A) (A) (A) (A) (A) (A) (A)
                 (A) (A) (A) (A) (A) (A) (A) (A) (A) (A) (A) (A)
                 (A) (A) (A) (A) (A) (A) (A) (A) (A) (A) (A) (A)
                 (A) (A) (A) (A) (A) (A) (A) (A) (A) (A) (A) (A)
                 (A) (A) (A) (A) (A) (A) (A) (A) (A) (A) (A) (A)
                 (A) (A) (A) (A) (A) (A) (A) (A) (A) (A) (A) (A)
                 (A) (A) (A) (A) (A) (A) (A) (A) (A) (A) (A) (A)
                 (A) (A) (A) (A) (A) (A) (A) (A) (A) (A) (A) (A)
                 (A) (A) (A) (A) (A) (A) (A) (A) (A) (A) (A) (A)
                 (A) (A) (A) (A) (A) (A) (A) (A) (A) (A) (A) (A)
                 (A) (A) (A) (A) (A) (A) (A) (A) (A) (A) (A) (A)
                 (A) (A) (A) (A) (A) (A) (A) (A) (A) (A) (A) (A)
                 (A) (A) (A) (A) (A) (A) (A) (A) (A) (A) (A) (A)
                 (A) (A) (A) (A) (A) (A) (A) (A) (A) (A) (A) (A)
                 (A) (A) (A) (A) (A) (A) (A) (A) (A) (A) (A) (A)
                 (A) (A) (A) (A) (A) (A) (A) (A) (A) (A) (A) (A)
                 (A) (A) (A) (A) (A) (A) (A) (A) (A) (A) (A) (A)
                 (A) (A) (A) (A) (A) (A) (A) (A) (A) (A) (A) (A)
                 (A) (A) (A) (A) (A) (A) (A) (A) (A) (A) (A) (A)
                 (A) (A) (A) (A) (A) (A) (A) (A) (A) (A) (A) (A)
                 (A) (A) (A) (A) (A) (A) (A) (A) (A) (A) (A) (A)
                 (A) (A) (A) (A) (A) (A) (A) (A) (A) (A) (A) (A)
                 (A) (A) (A) (A) (A) (A) (A) (A) (A) (A) (A) (A)
                 (A) (A) (A) (A) (A) (A) (A) (A) (A) (A) (A) (A)
                 (A) (A) (A) (A) (A) (A) (A) (A) (A) (A) (A) (A)
                 (A) (A) (A) (A) (A) (A) (A) (A) (A) (A) (A) (A)
                 (A) (A) (A) (A) (A) (A) (A) (A) (A) (A) (A) (A)
                 (A) (A) (A) (A) (A) (A) (A) (A) (A) (A) (A) (A)
                 (A) (A) (A) (A) (A) (A) (A) (A) (A) (A) (A) (A)
                 (A) (A) (A) (A) (A) (A) (A) (A) (A) (A) (A) (A)
                 (A) (A) (A) (A) (A) (A) (A) (A) (A) (A) (A) (A)
                 (A) (A) (A) (A) (A) (A) (A) (A) (A) (A) (A) (A)
                 (A) (A) (A) (A) (A) (A) (A) (A) (A) (A) (A) (A)
                 (A) (A) (A) (A) (A) (A) (A) (A) (A) (A) (A) (A)
                 (A) (A) (A) (A) (A) (A) (A) (A) (A) (A) (A) (A)
                 (A) (A) (A) (A) (A) (A) (A) (A) (A) (A) (A) (A)
                 (A) (A) (A) (A) (A) (A) (A) (A) (A) (A) (A) (A)
                 (A) (A) (A) (A) (A) (A) (A) (A) (A) (A) (A) (A)
                 (A) (A) (A) (A) (A) (A) (A) (A) (A) (A) (A) (A)
                 (A) (A) (A) (A) (A) (A) (A) (A) (A) (A) (A) (A)
                 (A) (A) (A) (A) (A) (A) (A) (A) (A) (A) (A) (A)
                 (A) (A) (A) (A) (A) (A) (A) (A) (A) (A) (A) (A)
                 (A) (A) (A) (A) (A) (A) (A) (A) (A) (A) (A) (A)
                 (A) (A) (A) (A) (A) (A)
    80 initial guesses have been made.
 Convergence on wavefunction:    0.001000000000000
 Iteration     1 Dimension    80 NMult     0 NNew     80
 CISAX will form    80 AO SS matrices at one time.
 New state      1 was old state      2
 New state      2 was old state      4
 New state      3 was old state      6
 New state      4 was old state      1
 New state      5 was old state      8
 New state      6 was old state     10
 New state      7 was old state     16
 New state      8 was old state     22
 New state      9 was old state      3
 New state     10 was old state      5
 New state     11 was old state     14
 New state     12 was old state      7
 New state     13 was old state     12
 New state     14 was old state     24
 New state     15 was old state     74
 New state     16 was old state     28
 New state     17 was old state      9
 New state     18 was old state     26
 New state     19 was old state     11
 Vector  15 SDiff=1.01D+02 TDiff=2.75D+00 assumed to be triplet.
 Vector  16 SDiff=6.28D-01 TDiff=1.14D+01 assumed to be singlet.
 Vector  18 SDiff=1.14D+01 TDiff=1.05D+00 assumed to be triplet.
 Vector  20 SDiff=2.92D+00 TDiff=8.86D+00 assumed to be singlet.
 Vector  35 SDiff=9.35D+01 TDiff=1.97D+00 assumed to be triplet.
 Vector  36 SDiff=6.33D-01 TDiff=1.09D+01 assumed to be singlet.
 Vector  38 SDiff=1.07D+01 TDiff=5.10D-01 assumed to be triplet.
 Vector  40 SDiff=3.10D+00 TDiff=7.94D+00 assumed to be singlet.
 Iteration     2 Dimension   120 NMult    80 NNew     40
 New state      3 was old state      4
 New state      4 was old state      3
 New state      5 was old state      6
 New state      6 was old state      7
 New state      7 was old state      5
 New state     10 was old state     14
 New state     11 was old state     10
 New state     12 was old state     11
 New state     13 was old state     12
 New state     14 was old state     13
 New state     15 was old state     21
 New state     16 was old state     19
 New state     18 was old state     26
 New state     19 was old state     23
 New state     20 was old state     29
 Iteration     3 Dimension   160 NMult   120 NNew     40
 New state      9 was old state     10
 New state     10 was old state      9
 New state     15 was old state     16
 New state     16 was old state     15
 Iteration     4 Dimension   200 NMult   160 NNew     40
 Iteration     5 Dimension   238 NMult   200 NNew     38
 Iteration     6 Dimension   254 NMult   238 NNew     16
 ***********************************************************************
 Excited states from <AA,BB:AA,BB> singles matrix:
 ***********************************************************************
 
 Ground to excited state transition densities written to RWF  633
 Ground to excited state transition electric dipole moments (Au):
       state          X           Y           Z        Dip. S.      Osc.
         1         0.0000      0.0000      0.0000      0.0000      0.0000
         2         0.0000      0.0000      0.0000      0.0000      0.0000
         3        -0.0213     -1.2728      0.0746      1.6261      0.1321
         4         0.0000      0.0000      0.0000      0.0000      0.0000
         5         0.0000      0.0000      0.0000      0.0000      0.0000
         6         0.0000      0.0000      0.0000      0.0000      0.0000
         7         0.0000      0.0000      0.0000      0.0000      0.0000
         8         0.0000      0.0000      0.0000      0.0000      0.0000
         9         0.0000      0.0000      0.0000      0.0000      0.0000
        10         1.6075     -0.0641      0.0026      2.5882      0.2529
        11         1.4127      0.0579     -0.0015      1.9990      0.1977
        12         0.0000      0.0000      0.0000      0.0000      0.0000
        13        -0.1013     -0.1087      0.0067      0.0221      0.0023
        14         0.0000      0.0000      0.0000      0.0000      0.0000
        15         0.0385      1.0383     -0.0104      1.0796      0.1192
        16         0.0421      0.7051     -0.0119      0.4991      0.0564
        17        -0.0059      0.0585      0.0928      0.0121      0.0014
        18        -1.5945     -0.0121     -0.0004      2.5427      0.2945
        19         0.2774     -0.0519      0.0011      0.0797      0.0096
        20        -0.0019      0.0313      0.0024      0.0010      0.0001
 Ground to excited state transition velocity dipole moments (Au):
       state          X           Y           Z        Dip. S.      Osc.
         1         0.0000      0.0000      0.0000      0.0000      0.0000
         2         0.0000      0.0000      0.0000      0.0000      0.0000
         3         0.0020      0.1641     -0.0097      0.0270      0.1478
         4         0.0000      0.0000      0.0000      0.0000      0.0000
         5         0.0000      0.0000      0.0000      0.0000      0.0000
         6         0.0000      0.0000      0.0000      0.0000      0.0000
         7         0.0000      0.0000      0.0000      0.0000      0.0000
         8         0.0000      0.0000      0.0000      0.0000      0.0000
         9         0.0000      0.0000      0.0000      0.0000      0.0000
        10        -0.2286      0.0094     -0.0004      0.0523      0.2381
        11        -0.1930     -0.0084      0.0003      0.0373      0.1678
        12         0.0000      0.0000      0.0000      0.0000      0.0000
        13         0.0157      0.0155     -0.0006      0.0005      0.0021
        14         0.0000      0.0000      0.0000      0.0000      0.0000
        15        -0.0069     -0.1609      0.0007      0.0259      0.1044
        16        -0.0058     -0.1068      0.0019      0.0114      0.0450
        17         0.0008     -0.0145     -0.0160      0.0005      0.0018
        18         0.2725      0.0025      0.0001      0.0743      0.2850
        19        -0.0498      0.0097     -0.0003      0.0026      0.0095
        20         0.0021     -0.0063     -0.0005      0.0000      0.0002
 Ground to excited state transition magnetic dipole moments (Au):
       state          X           Y           Z
         1         0.0000      0.0000      0.0000
         2         0.0000      0.0000      0.0000
         3         0.0012      0.0332      0.0731
         4         0.0000      0.0000      0.0000
         5         0.0000      0.0000      0.0000
         6         0.0000      0.0000      0.0000
         7         0.0000      0.0000      0.0000
         8         0.0000      0.0000      0.0000
         9         0.0000      0.0000      0.0000
        10         0.0498     -0.0008     -0.0043
        11         0.0206      0.0029      0.0257
        12         0.0000      0.0000      0.0000
        13        -0.0014      0.1622      1.7130
        14         0.0000      0.0000      0.0000
        15         0.0043     -0.0525     -0.9027
        16        -0.0007      0.0177     -0.1201
        17         0.0010      0.2468     -0.4041
        18        -0.0675     -0.0062     -0.0439
        19         0.0437      0.0145      0.1398
        20        -0.0033     -0.0022     -0.1313
 Ground to excited state transition velocity quadrupole moments (Au):
       state          XX          YY          ZZ          XY          XZ          YZ
         1         0.0000      0.0000      0.0000      0.0000      0.0000      0.0000
         2         0.0000      0.0000      0.0000      0.0000      0.0000      0.0000
         3         0.0050      0.0136     -0.0020     -0.2059     -0.0334     -0.0008
         4         0.0000      0.0000      0.0000      0.0000      0.0000      0.0000
         5         0.0000      0.0000      0.0000      0.0000      0.0000      0.0000
         6         0.0000      0.0000      0.0000      0.0000      0.0000      0.0000
         7         0.0000      0.0000      0.0000      0.0000      0.0000      0.0000
         8         0.0000      0.0000      0.0000      0.0000      0.0000      0.0000
         9         0.0000      0.0000      0.0000      0.0000      0.0000      0.0000
        10        -1.8681      0.2189      0.0214     -0.0361      0.0000     -0.0217
        11        -2.4720      0.9871     -0.0212      0.0676     -0.0009     -0.0934
        12         0.0000      0.0000      0.0000      0.0000      0.0000      0.0000
        13         0.1569     -0.0505      0.0006      0.0532     -0.0433      0.0032
        14         0.0000      0.0000      0.0000      0.0000      0.0000      0.0000
        15         0.0139     -0.0360      0.0046      0.9884      0.0112      0.0031
        16        -0.0007      0.0263      0.0007      0.5729     -0.0376     -0.0004
        17        -0.0023     -0.0011     -0.0001     -0.3864     -0.2005      0.0008
        18         1.5752     -0.1231     -0.0223     -0.0430      0.0054     -0.0054
        19        -0.5215      0.2506      0.0192     -0.0760     -0.0050     -0.0072
        20         0.4835      0.1175     -0.0238      0.0510     -0.0022      0.0040
 <0|del|b> * <b|rxdel|0> + <0|del|b> * <b|delr+rdel|0>
 Rotatory Strengths (R) in cgs (10**-40 erg-esu-cm/Gauss)
       state          XX          YY          ZZ    R(velocity)    E-M Angle
         1         0.0000      0.0000      0.0000      0.0000       90.00
         2         0.0000      0.0000      0.0000      0.0000       90.00
         3        35.4373     -7.8673     -0.0706      9.1665       68.96
         4         0.0000      0.0000      0.0000      0.0000       90.00
         5         0.0000      0.0000      0.0000      0.0000       90.00
         6         0.0000      0.0000      0.0000      0.0000       90.00
         7         0.0000      0.0000      0.0000      0.0000       90.00
         8         0.0000      0.0000      0.0000      0.0000       90.00
         9         0.0000      0.0000      0.0000      0.0000       90.00
        10         0.0202    -15.5093    -39.4660    -18.3184      174.77
        11        -0.0119     33.4856    -52.4661     -6.3308      128.60
        12         0.0000      0.0000      0.0000      0.0000       90.00
        13         4.8481     -2.1778      4.0235      2.2313       87.77
        14         0.0000      0.0000      0.0000      0.0000       90.00
        15        21.9993     -2.7532     14.1561     11.1340       86.92
        16       -10.4679     -2.7985      4.4359     -2.9435       99.38
        17        12.5874      0.5848     -1.3847      3.9292       73.74
        18        -0.0759    -40.4285    -34.4852    -24.9965      146.78
        19         0.3329     -3.6960     -4.8018     -2.7216      106.17
        20         0.0709      0.1645      0.0251      0.0868       90.00
 1/2[<0|r|b>*<b|rxdel|0> + (<0|rxdel|b>*<b|r|0>)*]
 Rotatory Strengths (R) in cgs (10**-40 erg-esu-cm/Gauss)
       state          XX          YY          ZZ     R(length)
         1         0.0000      0.0000      0.0000      0.0000
         2         0.0000      0.0000      0.0000      0.0000
         3         0.0182     29.8806     -3.8544      8.6815
         4         0.0000      0.0000      0.0000      0.0000
         5         0.0000      0.0000      0.0000      0.0000
         6         0.0000      0.0000      0.0000      0.0000
         7         0.0000      0.0000      0.0000      0.0000
         8         0.0000      0.0000      0.0000      0.0000
         9         0.0000      0.0000      0.0000      0.0000
        10       -56.6142     -0.0340      0.0080    -18.8801
        11       -20.5333     -0.1190      0.0269     -6.8751
        12         0.0000      0.0000      0.0000      0.0000
        13        -0.1004     12.4740     -8.1705      1.4010
        14         0.0000      0.0000      0.0000      0.0000
        15        -0.1178     38.5264     -6.6571     10.5838
        16         0.0214     -8.8142     -1.0093     -3.2674
        17         0.0041    -10.2097     26.5221      5.4388
        18       -76.1490     -0.0526     -0.0110    -25.4042
        19        -8.5821      0.5318     -0.1111     -2.7205
        20        -0.0045      0.0493      0.2188      0.0879
  1/2[<0|del|b>*<b|r|0> + (<0|r|b>*<b|del|0>)*] (Au)
       state          X           Y           Z        Dip. S.   Osc.(frdel)
         1         0.0000      0.0000      0.0000      0.0000      0.0000
         2         0.0000      0.0000      0.0000      0.0000      0.0000
         3         0.0000     -0.2089     -0.0007      0.2096      0.1398
         4         0.0000      0.0000      0.0000      0.0000      0.0000
         5         0.0000      0.0000      0.0000      0.0000      0.0000
         6         0.0000      0.0000      0.0000      0.0000      0.0000
         7         0.0000      0.0000      0.0000      0.0000      0.0000
         8         0.0000      0.0000      0.0000      0.0000      0.0000
         9         0.0000      0.0000      0.0000      0.0000      0.0000
        10        -0.3674     -0.0006      0.0000      0.3680      0.2454
        11        -0.2727     -0.0005      0.0000      0.2732      0.1821
        12         0.0000      0.0000      0.0000      0.0000      0.0000
        13        -0.0016     -0.0017      0.0000      0.0033      0.0022
        14         0.0000      0.0000      0.0000      0.0000      0.0000
        15        -0.0003     -0.1671      0.0000      0.1673      0.1115
        16        -0.0002     -0.0753      0.0000      0.0756      0.0504
        17         0.0000     -0.0009     -0.0015      0.0023      0.0016
        18        -0.4345      0.0000      0.0000      0.4346      0.2897
        19        -0.0138     -0.0005      0.0000      0.0143      0.0095
        20         0.0000     -0.0002      0.0000      0.0002      0.0001

 Excitation energies and oscillator strengths:
 
 Excited State   1:      Triplet-A      2.7977 eV  443.17 nm  f=0.0000  <S**2>=2.000
     122 ->123         0.69610
 This state for optimization and/or second-order correction.
 Total Energy, E(TD-HF/TD-KS) =  -1413.40194600    
 Copying the excited state density for this state as the 1-particle RhoCI density.
 
 Excited State   2:      Triplet-A      3.1572 eV  392.70 nm  f=0.0000  <S**2>=2.000
     116 ->124        -0.10213
     118 ->126        -0.13012
     121 ->123         0.55522
     121 ->124         0.22792
     122 ->125         0.16990
     122 ->127         0.12063
 
 Excited State   3:      Singlet-A      3.3164 eV  373.85 nm  f=0.1321  <S**2>=0.000
     122 ->123         0.69762
 
 Excited State   4:      Triplet-A      3.3548 eV  369.57 nm  f=0.0000  <S**2>=2.000
     117 ->127         0.11458
     119 ->123         0.20200
     120 ->123         0.53830
     120 ->127        -0.14011
     121 ->124         0.17318
     122 ->125         0.10233
     122 ->127        -0.14066
 
 Excited State   5:      Triplet-A      3.4354 eV  360.90 nm  f=0.0000  <S**2>=2.000
     116 ->125        -0.11652
     117 ->128         0.12910
     119 ->123         0.42895
     119 ->124        -0.14233
     120 ->123        -0.25267
     120 ->127        -0.12275
     120 ->128         0.13651
     121 ->124        -0.11857
     122 ->124         0.21469
     122 ->128        -0.18712
 
 Excited State   6:      Triplet-A      3.6304 eV  341.51 nm  f=0.0000  <S**2>=2.000
     116 ->123         0.27799
     117 ->130        -0.10283
     118 ->126         0.19150
     119 ->125        -0.11870
     120 ->123         0.20163
     120 ->124        -0.18537
     120 ->127         0.10756
     121 ->124        -0.21170
     122 ->125         0.34994
     122 ->127         0.15156
 
 Excited State   7:      Triplet-A      3.7648 eV  329.33 nm  f=0.0000  <S**2>=2.000
     117 ->123         0.36968
     119 ->123        -0.11894
     120 ->125        -0.12214
     122 ->124         0.51751
     122 ->129         0.12019
 
 Excited State   8:      Triplet-A      3.8711 eV  320.28 nm  f=0.0000  <S**2>=2.000
     115 ->123         0.18314
     116 ->123        -0.12606
     116 ->124         0.13765
     117 ->125         0.18125
     117 ->127         0.12924
     119 ->125         0.17927
     120 ->123        -0.17509
     121 ->123        -0.16516
     121 ->124         0.12606
     122 ->125         0.32831
     122 ->127         0.10490
     122 ->130        -0.27522
 
 Excited State   9:      Triplet-A      3.9611 eV  313.00 nm  f=0.0000  <S**2>=2.000
     115 ->123         0.18124
     116 ->123         0.11614
     116 ->124         0.15600
     118 ->126         0.29922
     120 ->127        -0.13025
     120 ->128        -0.17967
     121 ->123         0.32426
     121 ->124        -0.15314
     121 ->129         0.16326
     122 ->125        -0.16846
     122 ->127        -0.19669
 
 Excited State  10:      Singlet-A      3.9878 eV  310.91 nm  f=0.2529  <S**2>=0.000
     120 ->123        -0.35989
     121 ->123         0.58961
     122 ->125         0.10329
 
 Excited State  11:      Singlet-A      4.0373 eV  307.10 nm  f=0.1977  <S**2>=0.000
     120 ->123         0.59547
     121 ->123         0.35619
 
 Excited State  12:      Triplet-A      4.1501 eV  298.75 nm  f=0.0000  <S**2>=2.000
     117 ->123         0.26888
     117 ->128        -0.11594
     119 ->123         0.39722
     120 ->127         0.17938
     120 ->128        -0.12414
     120 ->130         0.10748
     122 ->124        -0.16283
     122 ->127         0.22563
     122 ->128         0.27080
 
 Excited State  13:      Singlet-A      4.2471 eV  291.93 nm  f=0.0023  <S**2>=0.000
     119 ->123         0.15660
     122 ->124         0.67598
 
 Excited State  14:      Triplet-A      4.3070 eV  287.87 nm  f=0.0000  <S**2>=2.000
     118 ->123         0.53076
     118 ->124         0.32976
     118 ->128         0.10089
     118 ->129        -0.10366
     121 ->126        -0.22624
 
 Excited State  15:      Singlet-A      4.5060 eV  275.15 nm  f=0.1192  <S**2>=0.000
     117 ->123        -0.17444
     119 ->123         0.65379
     122 ->124        -0.14429
 
 Excited State  16:      Singlet-A      4.6147 eV  268.67 nm  f=0.0564  <S**2>=0.000
     117 ->123         0.64908
     118 ->123         0.14096
     119 ->123         0.16772
 
 Excited State  17:      Singlet-A      4.6743 eV  265.25 nm  f=0.0014  <S**2>=0.000
     117 ->123        -0.14576
     118 ->123         0.65014
     118 ->124         0.11879
     121 ->126         0.17134
 
 Excited State  18:      Singlet-A      4.7277 eV  262.25 nm  f=0.2945  <S**2>=0.000
     116 ->123         0.15020
     121 ->123        -0.11502
     122 ->125         0.62784
     122 ->127        -0.14170
 
 Excited State  19:      Singlet-A      4.8981 eV  253.13 nm  f=0.0096  <S**2>=0.000
     116 ->123        -0.18273
     122 ->126         0.65168
     122 ->127        -0.14665
 
 Excited State  20:      Singlet-A      4.9115 eV  252.44 nm  f=0.0001  <S**2>=0.000
     116 ->123         0.55758
     120 ->124        -0.16491
     121 ->124         0.14183
     122 ->125        -0.12617
     122 ->126         0.20378
     122 ->127         0.25818
 SavETr:  write IOETrn=   770 NScale= 10 NData=  16 NLR=1 NState=   20 LETran=     370.

 **********************************************************************

            Population analysis using the SCF density.

 **********************************************************************

 Orbital symmetries:
       Occupied  (A) (A) (A) (A) (A) (A) (A) (A) (A) (A) (A) (A)
                 (A) (A) (A) (A) (A) (A) (A) (A) (A) (A) (A) (A)
                 (A) (A) (A) (A) (A) (A) (A) (A) (A) (A) (A) (A)
                 (A) (A) (A) (A) (A) (A) (A) (A) (A) (A) (A) (A)
                 (A) (A) (A) (A) (A) (A) (A) (A) (A) (A) (A) (A)
                 (A) (A) (A) (A) (A) (A) (A) (A) (A) (A) (A) (A)
                 (A) (A) (A) (A) (A) (A) (A) (A) (A) (A) (A) (A)
                 (A) (A) (A) (A) (A) (A) (A) (A) (A) (A) (A) (A)
                 (A) (A) (A) (A) (A) (A) (A) (A) (A) (A) (A) (A)
                 (A) (A) (A) (A) (A) (A) (A) (A) (A) (A) (A) (A)
                 (A) (A)
       Virtual   (A) (A) (A) (A) (A) (A) (A) (A) (A) (A) (A) (A)
                 (A) (A) (A) (A) (A) (A) (A) (A) (A) (A) (A) (A)
                 (A) (A) (A) (A) (A) (A) (A) (A) (A) (A) (A) (A)
                 (A) (A) (A) (A) (A) (A) (A) (A) (A) (A) (A) (A)
                 (A) (A) (A) (A) (A) (A) (A) (A) (A) (A) (A) (A)
                 (A) (A) (A) (A) (A) (A) (A) (A) (A) (A) (A) (A)
                 (A) (A) (A) (A) (A) (A) (A) (A) (A) (A) (A) (A)
                 (A) (A) (A) (A) (A) (A) (A) (A) (A) (A) (A) (A)
                 (A) (A) (A) (A) (A) (A) (A) (A) (A) (A) (A) (A)
                 (A) (A) (A) (A) (A) (A) (A) (A) (A) (A) (A) (A)
                 (A) (A) (A) (A) (A) (A) (A) (A) (A) (A) (A) (A)
                 (A) (A) (A) (A) (A) (A) (A) (A) (A) (A) (A) (A)
                 (A) (A) (A) (A) (A) (A) (A) (A) (A) (A) (A) (A)
                 (A) (A) (A) (A) (A) (A) (A) (A) (A) (A) (A) (A)
                 (A) (A) (A) (A) (A) (A) (A) (A) (A) (A) (A) (A)
                 (A) (A) (A) (A) (A) (A) (A) (A) (A) (A) (A) (A)
                 (A) (A) (A) (A) (A) (A) (A) (A) (A) (A) (A) (A)
                 (A) (A) (A) (A) (A) (A) (A) (A) (A) (A) (A) (A)
                 (A) (A) (A) (A) (A) (A) (A) (A) (A) (A) (A) (A)
                 (A) (A) (A) (A) (A) (A) (A) (A) (A) (A) (A) (A)
                 (A) (A) (A) (A) (A) (A) (A) (A) (A) (A) (A) (A)
                 (A) (A) (A) (A) (A) (A) (A) (A) (A) (A) (A) (A)
                 (A) (A) (A) (A) (A) (A) (A) (A) (A) (A) (A) (A)
                 (A) (A) (A) (A) (A) (A) (A) (A) (A) (A) (A) (A)
                 (A) (A) (A) (A) (A) (A) (A) (A) (A) (A) (A) (A)
                 (A) (A) (A) (A) (A) (A) (A) (A) (A) (A) (A) (A)
                 (A) (A) (A) (A) (A) (A) (A) (A) (A) (A) (A) (A)
                 (A) (A) (A) (A) (A) (A) (A) (A) (A) (A) (A) (A)
                 (A) (A) (A) (A) (A) (A) (A) (A) (A) (A) (A) (A)
                 (A) (A) (A) (A) (A) (A) (A) (A) (A) (A) (A) (A)
                 (A) (A) (A) (A) (A) (A) (A) (A) (A) (A) (A) (A)
                 (A) (A) (A) (A) (A) (A) (A) (A) (A) (A) (A) (A)
                 (A) (A) (A) (A) (A) (A) (A) (A) (A) (A) (A) (A)
                 (A) (A) (A) (A) (A) (A) (A) (A) (A) (A) (A) (A)
                 (A) (A) (A) (A) (A) (A) (A) (A) (A) (A) (A) (A)
                 (A) (A) (A) (A) (A) (A) (A) (A) (A) (A) (A) (A)
                 (A) (A) (A) (A) (A) (A) (A) (A) (A) (A) (A) (A)
                 (A) (A) (A) (A) (A) (A) (A) (A) (A) (A) (A) (A)
                 (A) (A) (A) (A) (A) (A) (A) (A) (A) (A) (A) (A)
                 (A) (A) (A) (A) (A) (A) (A) (A) (A) (A) (A) (A)
                 (A) (A) (A) (A) (A) (A) (A) (A) (A) (A) (A) (A)
                 (A) (A) (A) (A) (A) (A) (A) (A) (A) (A) (A) (A)
                 (A) (A) (A) (A) (A) (A) (A) (A) (A) (A) (A) (A)
                 (A) (A) (A) (A) (A) (A) (A) (A) (A) (A) (A) (A)
                 (A) (A) (A) (A) (A) (A) (A) (A) (A) (A) (A) (A)
                 (A) (A) (A) (A) (A) (A) (A) (A) (A) (A) (A) (A)
                 (A) (A) (A) (A) (A) (A)
 The electronic state is 1-A.
 Alpha  occ. eigenvalues --  -19.20333 -19.20234 -10.25581 -10.25568 -10.25264
 Alpha  occ. eigenvalues --  -10.25161 -10.20955 -10.20529 -10.20454 -10.20091
 Alpha  occ. eigenvalues --  -10.19371 -10.19210 -10.19174 -10.19146 -10.19102
 Alpha  occ. eigenvalues --  -10.19088 -10.19066 -10.19061 -10.19022 -10.18854
 Alpha  occ. eigenvalues --  -10.18764 -10.18740 -10.18685 -10.18448 -10.18442
 Alpha  occ. eigenvalues --  -10.17606 -10.17526 -10.17522 -10.17512 -10.17431
 Alpha  occ. eigenvalues --  -10.17424 -10.17261 -10.17241 -10.16692  -6.71953
 Alpha  occ. eigenvalues --   -1.09337  -1.09156  -0.87074  -0.85832  -0.85743
 Alpha  occ. eigenvalues --   -0.84450  -0.81476  -0.81145  -0.77959  -0.76724
 Alpha  occ. eigenvalues --   -0.75096  -0.74520  -0.74089  -0.73585  -0.72148
 Alpha  occ. eigenvalues --   -0.71152  -0.68656  -0.68555  -0.68440  -0.68347
 Alpha  occ. eigenvalues --   -0.64961  -0.64270  -0.62774  -0.60902  -0.60466
 Alpha  occ. eigenvalues --   -0.60209  -0.57905  -0.57370  -0.55487  -0.54404
 Alpha  occ. eigenvalues --   -0.53639  -0.53194  -0.50902  -0.50054  -0.48681
 Alpha  occ. eigenvalues --   -0.47714  -0.47306  -0.47138  -0.45959  -0.45591
 Alpha  occ. eigenvalues --   -0.45308  -0.44634  -0.44100  -0.43891  -0.43770
 Alpha  occ. eigenvalues --   -0.43671  -0.43447  -0.43174  -0.42635  -0.42018
 Alpha  occ. eigenvalues --   -0.41954  -0.40993  -0.40428  -0.39924  -0.39676
 Alpha  occ. eigenvalues --   -0.39358  -0.39258  -0.39146  -0.38175  -0.37672
 Alpha  occ. eigenvalues --   -0.37317  -0.37191  -0.36615  -0.36453  -0.35971
 Alpha  occ. eigenvalues --   -0.35835  -0.35136  -0.34794  -0.34734  -0.34121
 Alpha  occ. eigenvalues --   -0.33590  -0.33563  -0.32713  -0.32659  -0.32308
 Alpha  occ. eigenvalues --   -0.32178  -0.31814  -0.29929  -0.29307  -0.28435
 Alpha  occ. eigenvalues --   -0.26093  -0.25346  -0.25142  -0.24643  -0.22868
 Alpha  occ. eigenvalues --   -0.22612  -0.20187
 Alpha virt. eigenvalues --   -0.06126  -0.02302  -0.00960  -0.00258   0.00169
 Alpha virt. eigenvalues --    0.00386   0.02882   0.03095   0.05927   0.08474
 Alpha virt. eigenvalues --    0.08662   0.09698   0.10577   0.10891   0.11702
 Alpha virt. eigenvalues --    0.12552   0.12707   0.12844   0.13100   0.13351
 Alpha virt. eigenvalues --    0.14331   0.14860   0.15171   0.15319   0.15490
 Alpha virt. eigenvalues --    0.15933   0.16018   0.16381   0.16646   0.17118
 Alpha virt. eigenvalues --    0.17140   0.17268   0.18019   0.18311   0.18907
 Alpha virt. eigenvalues --    0.19038   0.19472   0.20178   0.20247   0.20391
 Alpha virt. eigenvalues --    0.20724   0.20966   0.21262   0.21856   0.22045
 Alpha virt. eigenvalues --    0.22528   0.22855   0.23218   0.23634   0.24209
 Alpha virt. eigenvalues --    0.24472   0.24639   0.25786   0.26209   0.26266
 Alpha virt. eigenvalues --    0.26736   0.27286   0.27664   0.28468   0.29449
 Alpha virt. eigenvalues --    0.30235   0.30720   0.31280   0.31577   0.32853
 Alpha virt. eigenvalues --    0.33103   0.34205   0.35113   0.35614   0.36196
 Alpha virt. eigenvalues --    0.36424   0.37568   0.38966   0.41518   0.42200
 Alpha virt. eigenvalues --    0.44296   0.44497   0.44838   0.45226   0.46929
 Alpha virt. eigenvalues --    0.47820   0.48891   0.49163   0.49794   0.50260
 Alpha virt. eigenvalues --    0.50746   0.51389   0.51720   0.51814   0.52246
 Alpha virt. eigenvalues --    0.53188   0.53606   0.53760   0.54163   0.54210
 Alpha virt. eigenvalues --    0.54475   0.54881   0.55266   0.55670   0.56015
 Alpha virt. eigenvalues --    0.56444   0.56588   0.57140   0.57441   0.57600
 Alpha virt. eigenvalues --    0.57630   0.58992   0.59260   0.59310   0.59465
 Alpha virt. eigenvalues --    0.59859   0.60220   0.60385   0.60756   0.61411
 Alpha virt. eigenvalues --    0.61474   0.61615   0.61786   0.62143   0.62303
 Alpha virt. eigenvalues --    0.63080   0.63286   0.63654   0.64077   0.64355
 Alpha virt. eigenvalues --    0.65745   0.65996   0.66324   0.66840   0.67123
 Alpha virt. eigenvalues --    0.67733   0.68549   0.70170   0.70554   0.71218
 Alpha virt. eigenvalues --    0.71579   0.72547   0.72677   0.73278   0.73866
 Alpha virt. eigenvalues --    0.74597   0.75550   0.75960   0.76700   0.77782
 Alpha virt. eigenvalues --    0.78433   0.79894   0.80523   0.80712   0.81108
 Alpha virt. eigenvalues --    0.81155   0.81367   0.81575   0.81850   0.82152
 Alpha virt. eigenvalues --    0.82409   0.82691   0.82828   0.83379   0.83783
 Alpha virt. eigenvalues --    0.84136   0.84897   0.85035   0.85335   0.86492
 Alpha virt. eigenvalues --    0.86557   0.86744   0.87143   0.87890   0.88163
 Alpha virt. eigenvalues --    0.88721   0.88854   0.89033   0.89457   0.89600
 Alpha virt. eigenvalues --    0.89645   0.90066   0.90143   0.91004   0.91429
 Alpha virt. eigenvalues --    0.91831   0.92185   0.92599   0.92880   0.93902
 Alpha virt. eigenvalues --    0.94280   0.94373   0.95013   0.95484   0.96342
 Alpha virt. eigenvalues --    0.96742   0.96991   0.97836   0.98413   0.98976
 Alpha virt. eigenvalues --    0.99746   1.01168   1.02052   1.03059   1.03492
 Alpha virt. eigenvalues --    1.04469   1.04601   1.06647   1.07847   1.08434
 Alpha virt. eigenvalues --    1.08717   1.09375   1.09511   1.10195   1.11033
 Alpha virt. eigenvalues --    1.12515   1.13317   1.14115   1.14856   1.15139
 Alpha virt. eigenvalues --    1.15332   1.15971   1.16550   1.17001   1.17795
 Alpha virt. eigenvalues --    1.18071   1.18978   1.20942   1.21237   1.22135
 Alpha virt. eigenvalues --    1.22987   1.23524   1.24680   1.26574   1.26792
 Alpha virt. eigenvalues --    1.27252   1.28131   1.28397   1.29509   1.31476
 Alpha virt. eigenvalues --    1.32555   1.33378   1.33623   1.34078   1.34867
 Alpha virt. eigenvalues --    1.36340   1.37627   1.37904   1.38296   1.39699
 Alpha virt. eigenvalues --    1.39908   1.40561   1.41023   1.41182   1.41736
 Alpha virt. eigenvalues --    1.43071   1.43202   1.43438   1.44191   1.45255
 Alpha virt. eigenvalues --    1.45754   1.46167   1.47430   1.47559   1.47877
 Alpha virt. eigenvalues --    1.48200   1.49543   1.49855   1.49993   1.50586
 Alpha virt. eigenvalues --    1.51094   1.54264   1.54445   1.54629   1.55070
 Alpha virt. eigenvalues --    1.57056   1.59076   1.61759   1.63017   1.65774
 Alpha virt. eigenvalues --    1.67020   1.69306   1.70204   1.71744   1.72448
 Alpha virt. eigenvalues --    1.73412   1.73680   1.75261   1.75577   1.76360
 Alpha virt. eigenvalues --    1.77626   1.78137   1.79321   1.79701   1.80104
 Alpha virt. eigenvalues --    1.80228   1.80609   1.81346   1.82409   1.83223
 Alpha virt. eigenvalues --    1.84083   1.84185   1.84422   1.84832   1.85327
 Alpha virt. eigenvalues --    1.85871   1.86227   1.86323   1.86740   1.87259
 Alpha virt. eigenvalues --    1.87446   1.87768   1.88331   1.89071   1.89409
 Alpha virt. eigenvalues --    1.89580   1.89971   1.90646   1.91303   1.92542
 Alpha virt. eigenvalues --    1.92586   1.93321   1.94139   1.94953   1.95181
 Alpha virt. eigenvalues --    1.95635   1.96376   1.96726   1.97010   1.97938
 Alpha virt. eigenvalues --    1.98912   1.99825   2.00337   2.00833   2.01624
 Alpha virt. eigenvalues --    2.02589   2.02943   2.03734   2.04333   2.04632
 Alpha virt. eigenvalues --    2.04966   2.05095   2.05248   2.05530   2.05736
 Alpha virt. eigenvalues --    2.06085   2.07252   2.07869   2.08293   2.09011
 Alpha virt. eigenvalues --    2.09546   2.09620   2.09932   2.10078   2.10158
 Alpha virt. eigenvalues --    2.10532   2.10819   2.11649   2.12126   2.12784
 Alpha virt. eigenvalues --    2.13037   2.13247   2.13840   2.14393   2.14786
 Alpha virt. eigenvalues --    2.15052   2.16192   2.16733   2.17296   2.18710
 Alpha virt. eigenvalues --    2.20111   2.21564   2.21968   2.22598   2.22975
 Alpha virt. eigenvalues --    2.23138   2.24078   2.24508   2.25309   2.25661
 Alpha virt. eigenvalues --    2.27551   2.29093   2.29200   2.29290   2.29411
 Alpha virt. eigenvalues --    2.30304   2.31081   2.31392   2.32187   2.32345
 Alpha virt. eigenvalues --    2.33512   2.33781   2.34214   2.34959   2.36090
 Alpha virt. eigenvalues --    2.36880   2.38292   2.38856   2.39645   2.40324
 Alpha virt. eigenvalues --    2.40555   2.40733   2.41294   2.42265   2.44017
 Alpha virt. eigenvalues --    2.44647   2.44900   2.46278   2.46781   2.47851
 Alpha virt. eigenvalues --    2.48217   2.50325   2.50623   2.50811   2.51743
 Alpha virt. eigenvalues --    2.52018   2.53197   2.53533   2.54546   2.55000
 Alpha virt. eigenvalues --    2.55519   2.57473   2.57771   2.58506   2.58733
 Alpha virt. eigenvalues --    2.59784   2.60409   2.60764   2.61450   2.62217
 Alpha virt. eigenvalues --    2.62396   2.63112   2.63183   2.64061   2.64607
 Alpha virt. eigenvalues --    2.64928   2.65863   2.66629   2.66965   2.67426
 Alpha virt. eigenvalues --    2.68742   2.69560   2.69673   2.71137   2.71908
 Alpha virt. eigenvalues --    2.73005   2.73274   2.73600   2.73836   2.74311
 Alpha virt. eigenvalues --    2.74348   2.74646   2.75053   2.75806   2.76876
 Alpha virt. eigenvalues --    2.77150   2.78797   2.79844   2.80431   2.80693
 Alpha virt. eigenvalues --    2.80838   2.83052   2.85007   2.85942   2.86636
 Alpha virt. eigenvalues --    2.87186   2.87707   2.87774   2.87876   2.88412
 Alpha virt. eigenvalues --    2.89188   2.89650   2.90197   2.92740   2.93403
 Alpha virt. eigenvalues --    2.93589   2.94650   2.96055   2.97041   2.97369
 Alpha virt. eigenvalues --    3.02009   3.02940   3.05768   3.06012   3.07265
 Alpha virt. eigenvalues --    3.09101   3.10227   3.14076   3.17299   3.17867
 Alpha virt. eigenvalues --    3.18873   3.20013   3.21275   3.23064   3.23358
 Alpha virt. eigenvalues --    3.23529   3.23674   3.24316   3.25189   3.25546
 Alpha virt. eigenvalues --    3.26234   3.28050   3.31248   3.31913   3.36674
 Alpha virt. eigenvalues --    3.40729   3.41391   3.41836   3.41978   3.42469
 Alpha virt. eigenvalues --    3.42665   3.43542   3.43719   3.44269   3.44370
 Alpha virt. eigenvalues --    3.45258   3.45933   3.50832   3.51198   3.52197
 Alpha virt. eigenvalues --    3.52561   3.53280   3.54421   3.54825   3.68465
 Alpha virt. eigenvalues --    3.76210   3.77145   3.81721   3.90093   4.12619
 Alpha virt. eigenvalues --    4.13821   4.14037   4.14854   4.16231   4.16540
 Alpha virt. eigenvalues --    4.17811   4.20161   4.20509   4.22805   4.31950
 Alpha virt. eigenvalues --    4.32710   4.37152   4.37398   4.39928   4.41470
 Alpha virt. eigenvalues --    4.43830   4.44417   4.47242   4.49269   4.52252
 Alpha virt. eigenvalues --    4.54199   4.54886   4.56022   4.57127   4.59800
 Alpha virt. eigenvalues --    4.61299   4.68074   4.71564   4.78242   4.79166
 Alpha virt. eigenvalues --    4.85836   4.89802   4.96278
          Condensed to atoms (all electrons):
 Mulliken charges:
               1
     1  C    0.251831
     2  O   -0.547453
     3  C    0.282625
     4  C   -0.006551
     5  B    0.058114
     6  C    0.081440
     7  C    0.282160
     8  O   -0.546450
     9  C    0.253614
    10  C    0.082366
    11  C   -0.163219
    12  C    0.059896
    13  C   -0.163341
    14  C   -0.212151
    15  C    0.174074
    16  C   -0.134963
    17  C   -0.118072
    18  C   -0.123117
    19  C   -0.142678
    20  C    0.170774
    21  C   -0.203710
    22  C   -0.033823
    23  C   -0.313110
    24  C   -0.295390
    25  C   -0.295053
    26  C   -0.030510
    27  C   -0.311269
    28  C   -0.294968
    29  C   -0.295088
    30  C    0.057900
    31  C   -0.110033
    32  C   -0.092029
    33  C   -0.080916
    34  C   -0.092024
    35  C   -0.110034
    36  H    0.095557
    37  H    0.095472
    38  H    0.070788
    39  H    0.086118
    40  H    0.096556
    41  H    0.095682
    42  H    0.085969
    43  H    0.075661
    44  H    0.096923
    45  H    0.103288
    46  H    0.106680
    47  H    0.097273
    48  H    0.097861
    49  H    0.106502
    50  H    0.106064
    51  H    0.097306
    52  H    0.098065
    53  H    0.097471
    54  H    0.102967
    55  H    0.102966
    56  H    0.096182
    57  H    0.098488
    58  H    0.105219
    59  H    0.105343
    60  H    0.096104
    61  H    0.100005
    62  H    0.090983
    63  H    0.088035
    64  H    0.086747
    65  H    0.088003
    66  H    0.090880
 Sum of Mulliken charges =   0.00000
 Mulliken charges with hydrogens summed into heavy atoms:
               1
     1  C    0.251831
     2  O   -0.547453
     3  C    0.282625
     4  C   -0.006551
     5  B    0.058114
     6  C    0.081440
     7  C    0.282160
     8  O   -0.546450
     9  C    0.253614
    10  C    0.082366
    11  C   -0.067662
    12  C    0.059896
    13  C   -0.067870
    14  C   -0.141363
    15  C    0.174074
    16  C   -0.048844
    17  C   -0.021516
    18  C   -0.027435
    19  C   -0.056709
    20  C    0.170774
    21  C   -0.128050
    22  C   -0.033823
    23  C   -0.006219
    24  C    0.006246
    25  C    0.006382
    26  C   -0.030510
    27  C   -0.007865
    28  C    0.004921
    29  C    0.006364
    30  C    0.057900
    31  C   -0.019050
    32  C   -0.003993
    33  C    0.005831
    34  C   -0.004021
    35  C   -0.019154
 Electronic spatial extent (au):  <R**2>=          21911.3940
 Charge=              0.0000 electrons
 Dipole moment (field-independent basis, Debye):
    X=             -1.0266    Y=             -0.0997    Z=              0.0057  Tot=              1.0315
 Quadrupole moment (field-independent basis, Debye-Ang):
   XX=           -179.5092   YY=           -189.0128   ZZ=           -209.3024
   XY=              0.0884   XZ=              0.0461   YZ=              2.5106
 Traceless Quadrupole moment (field-independent basis, Debye-Ang):
   XX=             13.0989   YY=              3.5953   ZZ=            -16.6943
   XY=              0.0884   XZ=              0.0461   YZ=              2.5106
 Octapole moment (field-independent basis, Debye-Ang**2):
  XXX=            103.4116  YYY=             -2.9614  ZZZ=             -0.6542  XYY=            -15.4765
  XXY=             -1.4450  XXZ=              0.2583  XZZ=             -4.6603  YZZ=              2.3582
  YYZ=              0.5595  XYZ=             21.5079
 Hexadecapole moment (field-independent basis, Debye-Ang**3):
 XXXX=         -19131.3875 YYYY=          -8355.9014 ZZZZ=           -667.3028 XXXY=              4.4391
 XXXZ=              2.9101 YYYX=              5.5532 YYYZ=            -22.5485 ZZZX=              3.0549
 ZZZY=              5.4761 XXYY=          -4732.0216 XXZZ=          -3711.2806 YYZZ=          -1620.0703
 XXYZ=            168.0411 YYXZ=             -1.7828 ZZXY=             -8.7151
 N-N= 3.381844250388D+03 E-N=-1.004065562105D+04  KE= 1.400023976827D+03

 Test job not archived.
 1\1\GINC-NODE08\SP\RB3LYP TD-FC\6-31G(d,p)\C32H31B1O2\CSOM\08-Feb-2021
 \0\\# td=(50-50,nstates=10) rb3lyp/6-31g(d,p) test\\****\\0,1\C\O,1,5.
 10958013\C,2,1.3640381,1,42.94166218\C,3,1.40664697,2,120.75162781,1,-
 0.72488147,0\B,4,1.52151879,3,121.8853984,2,-0.53261119,0\C,5,1.552929
 71,4,113.60606,3,-2.73737851,0\C,4,1.40640905,3,116.27714784,2,179.438
 38161,0\O,7,1.36431936,4,120.69604129,3,179.42080269,0\C,2,1.37473251,
 1,79.22311785,8,-175.38933438,0\C,1,1.41141393,8,124.40917774,7,-2.220
 91555,0\C,3,1.39189973,2,116.59488674,1,178.54990632,0\C,11,1.40497785
 ,3,119.38802168,2,-179.6429757,0\C,7,1.391891,4,122.70411164,3,0.17797
 976,0\C,10,1.41752925,1,115.80072997,8,178.30579811,0\C,14,1.39200909,
 10,124.09845803,1,1.1422603,0\C,15,1.41191074,14,116.98192864,10,-0.10
 635637,0\C,16,1.38304955,15,121.64283345,14,-0.67585667,0\C,9,1.396828
 99,2,113.86876915,1,-179.81893295,0\C,18,1.38747924,9,119.77282872,2,-
 179.01260552,0\C,19,1.40725137,18,121.42714695,9,0.30925837,0\C,20,1.3
 962491,19,116.9519622,18,-0.62076457,0\C,15,1.53952746,14,123.33218076
 ,10,179.89173464,0\C,22,1.54015365,15,112.39034397,14,0.37266566,0\C,2
 2,1.54721584,15,109.5237765,14,120.48957948,0\C,22,1.54722804,15,109.4
 2426718,14,-119.71630271,0\C,20,1.54111737,19,122.83658689,18,179.2739
 4355,0\C,26,1.54074566,20,112.25213297,19,0.28987604,0\C,26,1.54708362
 ,20,109.55167032,19,120.32787003,0\C,26,1.54709016,20,109.5381782,19,-
 119.78177188,0\C,12,1.48585605,11,120.19154136,3,-179.83378176,0\C,30,
 1.40493244,12,120.88297178,11,37.34458863,0\C,31,1.39364205,30,120.871
 2537,12,179.95589774,0\C,32,1.39580797,31,120.24692081,30,0.07316263,0
 \C,33,1.3957983,32,119.51201806,31,-0.03456829,0\C,34,1.39362568,33,12
 0.2444419,32,-0.03659715,0\H,11,1.08360761,3,119.39897643,2,-1.3718031
 6,0\H,13,1.08359106,7,119.42582021,4,177.89789368,0\H,14,1.08059574,10
 ,117.39257841,1,-177.99025699,0\H,16,1.08593045,15,119.95373922,14,179
 .78075113,0\H,17,1.0849243,16,121.51391942,15,-179.26902243,0\H,18,1.0
 8493671,9,118.92324446,2,0.58175216,0\H,19,1.08380138,18,118.20358675,
 9,179.88301137,0\H,21,1.08283636,20,118.04050103,19,179.0405001,0\H,23
 ,1.09464125,22,109.6717752,15,-179.96003497,0\H,23,1.09506233,22,111.8
 5428919,15,-60.83073238,0\H,23,1.09512983,22,111.87783781,15,60.889804
 51,0\H,24,1.09584427,22,110.41443034,15,179.51633454,0\H,24,1.09403774
 ,22,111.90835736,15,59.69853957,0\H,24,1.09479802,22,110.94087119,15,-
 60.66021694,0\H,25,1.09480704,22,110.93615424,15,60.80025651,0\H,25,1.
 09582584,22,110.39687016,15,-179.39108293,0\H,25,1.09418883,22,111.915
 92539,15,-59.54586734,0\H,27,1.09468089,26,109.66645499,20,179.9216687
 8,0\H,27,1.09499224,26,111.90553199,20,-60.92096676,0\H,27,1.09504998,
 26,111.89676682,20,60.77783269,0\H,28,1.09586228,26,110.41057962,20,17
 9.90322301,0\H,28,1.09403985,26,111.84422687,20,60.05253064,0\H,28,1.0
 9486165,26,110.96011058,20,-60.25857073,0\H,29,1.09484181,26,110.97193
 042,20,60.49758161,0\H,29,1.09584802,26,110.40101743,20,-179.67235324,
 0\H,29,1.09407302,26,111.85732757,20,-59.79905011,0\H,31,1.08562199,30
 ,119.4095021,12,1.57427758,0\H,32,1.08619143,31,119.65199972,30,-179.4
 3811266,0\H,33,1.08598424,32,120.24420323,31,179.96573477,0\H,34,1.086
 19556,33,120.10116154,32,179.47343793,0\H,35,1.08562671,34,119.6993249
 3,33,178.44924425,0\\Version=EM64L-G09RevD.01\State=1-A\HF=-1413.50475
 93\RMSD=3.580e-09\PG=C01 [X(C32H31B1O2)]\\@


 IT'S WHAT A FELLER THINKS HE KNOWS THAT HURTS HIM...
                    ------
           KIN HUBBARD
 Job cpu time:       0 days  8 hours 20 minutes 57.0 seconds.
 File lengths (MBytes):  RWF=   2508 Int=      0 D2E=      0 Chk=    317 Scr=      1
 Normal termination of Gaussian 09 at Mon Feb  8 11:05:45 2021.
