# Supplementary material for: High-performance blue OLED using multiresonance thermally activated delayed fluorescence host materials containing silicon atoms
Source: Nat Commun. 2023 Sep 11;14:5589. doi: 10.1038/s41467-023-41440-1 (PMC10495399; doi:10.1038/s41467-023-41440-1)
Supplement: Supplementary file 14 — Supplementary Data 11 [file 41467_2023_41440_MOESM14_ESM.txt]

 Entering Gaussian System, Link 0=g09
 Input=04 m phenyl.gjf
 Output=04 m phenyl.log
 Initial command:
 /opt/gaussian-1/g09/l1.exe "/work/Gau-71920.inp" -scrdir="/work/"
 Entering Link 1 = /opt/gaussian-1/g09/l1.exe PID=     71921.
  
 Copyright (c) 1988,1990,1992,1993,1995,1998,2003,2009,2013,
            Gaussian, Inc.  All Rights Reserved.
  
 This is part of the Gaussian(R) 09 program.  It is based on
 the Gaussian(R) 03 system (copyright 2003, Gaussian, Inc.),
 the Gaussian(R) 98 system (copyright 1998, Gaussian, Inc.),
 the Gaussian(R) 94 system (copyright 1995, Gaussian, Inc.),
 the Gaussian 92(TM) system (copyright 1992, Gaussian, Inc.),
 the Gaussian 90(TM) system (copyright 1990, Gaussian, Inc.),
 the Gaussian 88(TM) system (copyright 1988, Gaussian, Inc.),
 the Gaussian 86(TM) system (copyright 1986, Carnegie Mellon
 University), and the Gaussian 82(TM) system (copyright 1983,
 Carnegie Mellon University). Gaussian is a federally registered
 trademark of Gaussian, Inc.
  
 This software contains proprietary and confidential information,
 including trade secrets, belonging to Gaussian, Inc.
  
 This software is provided under written license and may be
 used, copied, transmitted, or stored only in accord with that
 written license.
  
 The following legend is applicable only to US Government
 contracts under FAR:
  
                    RESTRICTED RIGHTS LEGEND
  
 Use, reproduction and disclosure by the US Government is
 subject to restrictions as set forth in subparagraphs (a)
 and (c) of the Commercial Computer Software - Restricted
 Rights clause in FAR 52.227-19.
  
 Gaussian, Inc.
 340 Quinnipiac St., Bldg. 40, Wallingford CT 06492
  
  
 ---------------------------------------------------------------
 Warning -- This program may not be used in any manner that
 competes with the business of Gaussian, Inc. or will provide
 assistance to any competitor of Gaussian, Inc.  The licensee
 of this program is prohibited from giving any competitor of
 Gaussian, Inc. access to this program.  By using this program,
 the user acknowledges that Gaussian, Inc. is engaged in the
 business of creating and licensing software in the field of
 computational chemistry and represents and warrants to the
 licensee that it is not a competitor of Gaussian, Inc. and that
 it will not use this program in any manner prohibited above.
 ---------------------------------------------------------------
  

 Cite this work as:
 Gaussian 09, Revision D.01,
 M. J. Frisch, G. W. Trucks, H. B. Schlegel, G. E. Scuseria, 
 M. A. Robb, J. R. Cheeseman, G. Scalmani, V. Barone, B. Mennucci, 
 G. A. Petersson, H. Nakatsuji, M. Caricato, X. Li, H. P. Hratchian, 
 A. F. Izmaylov, J. Bloino, G. Zheng, J. L. Sonnenberg, M. Hada, 
 M. Ehara, K. Toyota, R. Fukuda, J. Hasegawa, M. Ishida, T. Nakajima, 
 Y. Honda, O. Kitao, H. Nakai, T. Vreven, J. A. Montgomery, Jr., 
 J. E. Peralta, F. Ogliaro, M. Bearpark, J. J. Heyd, E. Brothers, 
 K. N. Kudin, V. N. Staroverov, T. Keith, R. Kobayashi, J. Normand, 
 K. Raghavachari, A. Rendell, J. C. Burant, S. S. Iyengar, J. Tomasi, 
 M. Cossi, N. Rega, J. M. Millam, M. Klene, J. E. Knox, J. B. Cross, 
 V. Bakken, C. Adamo, J. Jaramillo, R. Gomperts, R. E. Stratmann, 
 O. Yazyev, A. J. Austin, R. Cammi, C. Pomelli, J. W. Ochterski, 
 R. L. Martin, K. Morokuma, V. G. Zakrzewski, G. A. Voth, 
 P. Salvador, J. J. Dannenberg, S. Dapprich, A. D. Daniels, 
 O. Farkas, J. B. Foresman, J. V. Ortiz, J. Cioslowski, 
 and D. J. Fox, Gaussian, Inc., Wallingford CT, 2013.
 
 ******************************************
 Gaussian 09:  EM64L-G09RevD.01 24-Apr-2013
                 8-Feb-2021 
 ******************************************
 %nprocshared=12
 Will use up to   12 processors via shared memory.
 %mem=64GB
 %chk=04 m phenyl.chk
 ----------------------------------------------
 # td=(50-50,nstates=10) rb3lyp/6-31g(d,p) test
 ----------------------------------------------
 1/38=1/1;
 2/12=2,17=6,18=5,40=1/2;
 3/5=1,6=6,7=101,11=1,16=1,25=1,30=1,74=-5,116=1/1,2,8,3;
 4//1;
 5/5=2,38=5/2;
 8/6=1,10=2,108=10/1;
 9/41=10,42=1,48=2,70=2/14;
 6/7=2,8=2,9=2,10=2/1;
 99/5=1,9=1/99;
 ----
 ****
 ----
 Symbolic Z-matrix:
 Charge =  0 Multiplicity = 1
 C
 O                    1    B1
 C                    2    B2       1    A1
 C                    3    B3       2    A2       1    D1       0
 B                    4    B4       3    A3       2    D2       0
 C                    5    B5       4    A4       3    D3       0
 C                    4    B6       3    A5       2    D4       0
 O                    7    B7       4    A6       3    D5       0
 C                    2    B8       1    A7       8    D6       0
 C                    1    B9       8    A8       7    D7       0
 C                    3    B10      2    A9       1    D8       0
 C                    11   B11      3    A10      2    D9       0
 C                    12   B12      11   A11      3    D10      0
 C                    10   B13      1    A12      8    D11      0
 C                    14   B14      10   A13      1    D12      0
 C                    15   B15      14   A14      10   D13      0
 C                    16   B16      15   A15      14   D14      0
 C                    9    B17      2    A16      1    D15      0
 C                    18   B18      9    A17      2    D16      0
 C                    19   B19      18   A18      9    D17      0
 C                    20   B20      19   A19      18   D18      0
 C                    15   B21      14   A20      10   D19      0
 C                    22   B22      15   A21      14   D20      0
 C                    22   B23      15   A22      14   D21      0
 C                    22   B24      15   A23      14   D22      0
 C                    20   B25      19   A24      18   D23      0
 C                    26   B26      20   A25      19   D24      0
 C                    26   B27      20   A26      19   D25      0
 C                    26   B28      20   A27      19   D26      0
 C                    11   B29      3    A28      2    D27      0
 C                    30   B30      11   A29      3    D28      0
 C                    31   B31      30   A30      11   D29      0
 C                    32   B32      31   A31      30   D30      0
 C                    33   B33      32   A32      31   D31      0
 C                    34   B34      33   A33      32   D32      0
 H                    12   B35      11   A34      3    D33      0
 H                    13   B36      12   A35      11   D34      0
 H                    14   B37      10   A36      1    D35      0
 H                    16   B38      15   A37      14   D36      0
 H                    17   B39      16   A38      15   D37      0
 H                    18   B40      9    A39      2    D38      0
 H                    19   B41      18   A40      9    D39      0
 H                    21   B42      20   A41      19   D40      0
 H                    23   B43      22   A42      15   D41      0
 H                    23   B44      22   A43      15   D42      0
 H                    23   B45      22   A44      15   D43      0
 H                    24   B46      22   A45      15   D44      0
 H                    24   B47      22   A46      15   D45      0
 H                    24   B48      22   A47      15   D46      0
 H                    25   B49      22   A48      15   D47      0
 H                    25   B50      22   A49      15   D48      0
 H                    25   B51      22   A50      15   D49      0
 H                    27   B52      26   A51      20   D50      0
 H                    27   B53      26   A52      20   D51      0
 H                    27   B54      26   A53      20   D52      0
 H                    28   B55      26   A54      20   D53      0
 H                    28   B56      26   A55      20   D54      0
 H                    28   B57      26   A56      20   D55      0
 H                    29   B58      26   A57      20   D56      0
 H                    29   B59      26   A58      20   D57      0
 H                    29   B60      26   A59      20   D58      0
 H                    31   B61      30   A60      11   D59      0
 H                    32   B62      31   A61      30   D60      0
 H                    33   B63      32   A62      31   D61      0
 H                    34   B64      33   A63      32   D62      0
 H                    35   B65      34   A64      33   D63      0
       Variables:
  B1                    5.10496                  
  B2                    1.364                    
  B3                    1.40866                  
  B4                    1.52572                  
  B5                    1.55082                  
  B6                    1.4066                   
  B7                    1.36351                  
  B8                    1.3731                   
  B9                    1.41027                  
  B10                   1.40803                  
  B11                   1.40589                  
  B12                   1.39171                  
  B13                   1.4176                   
  B14                   1.39199                  
  B15                   1.41209                  
  B16                   1.38308                  
  B17                   1.39713                  
  B18                   1.38721                  
  B19                   1.40785                  
  B20                   1.39623                  
  B21                   1.53949                  
  B22                   1.54017                  
  B23                   1.54732                  
  B24                   1.54738                  
  B25                   1.54119                  
  B26                   1.54063                  
  B27                   1.54723                  
  B28                   1.54698                  
  B29                   1.4871                   
  B30                   1.40537                  
  B31                   1.39345                  
  B32                   1.39628                  
  B33                   1.39497                  
  B34                   1.39442                  
  B35                   1.08574                  
  B36                   1.08402                  
  B37                   1.0805                   
  B38                   1.08584                  
  B39                   1.08491                  
  B40                   1.08489                  
  B41                   1.08376                  
  B42                   1.08304                  
  B43                   1.09467                  
  B44                   1.0951                   
  B45                   1.09507                  
  B46                   1.09578                  
  B47                   1.09413                  
  B48                   1.09479                  
  B49                   1.09485                  
  B50                   1.09576                  
  B51                   1.0941                   
  B52                   1.09465                  
  B53                   1.09498                  
  B54                   1.09504                  
  B55                   1.09587                  
  B56                   1.09399                  
  B57                   1.09483                  
  B58                   1.09484                  
  B59                   1.09595                  
  B60                   1.09401                  
  B61                   1.08419                  
  B62                   1.08643                  
  B63                   1.08609                  
  B64                   1.08633                  
  B65                   1.0862                   
  A1                   43.84123                  
  A2                  120.0627                   
  A3                  121.70436                  
  A4                  113.9965                   
  A5                  117.26944                  
  A6                  121.222                    
  A7                   79.2094                   
  A8                  124.15438                  
  A9                  116.89952                  
  A10                 116.25268                  
  A11                 123.14257                  
  A12                 115.82915                  
  A13                 124.0387                   
  A14                 116.99397                  
  A15                 121.6664                   
  A16                 113.90504                  
  A17                 119.63481                  
  A18                 121.47112                  
  A19                 116.98626                  
  A20                 123.3434                   
  A21                 112.38763                  
  A22                 109.44294                  
  A23                 109.4411                   
  A24                 122.75605                  
  A25                 112.23913                  
  A26                 109.62872                  
  A27                 109.47111                  
  A28                 123.5561                   
  A29                 121.98442                  
  A30                 120.78219                  
  A31                 120.43153                  
  A32                 119.42892                  
  A33                 120.15949                  
  A34                 117.96916                  
  A35                 121.62137                  
  A36                 117.38353                  
  A37                 119.93185                  
  A38                 121.54027                  
  A39                 118.95227                  
  A40                 118.18421                  
  A41                 118.10243                  
  A42                 109.69511                  
  A43                 111.797                    
  A44                 111.89052                  
  A45                 110.42336                  
  A46                 111.8766                   
  A47                 110.93574                  
  A48                 110.93507                  
  A49                 110.39196                  
  A50                 111.9403                   
  A51                 109.67485                  
  A52                 111.88901                  
  A53                 111.91362                  
  A54                 110.39712                  
  A55                 111.86319                  
  A56                 110.9738                   
  A57                 110.95611                  
  A58                 110.43468                  
  A59                 111.83444                  
  A60                 119.44151                  
  A61                 119.54338                  
  A62                 120.27506                  
  A63                 120.16808                  
  A64                 119.68462                  
  D1                   -1.33864                  
  D2                   -0.96036                  
  D3                   -4.01459                  
  D4                  178.69799                  
  D5                  179.67318                  
  D6                 -173.38064                  
  D7                   -3.27155                  
  D8                  177.26761                  
  D9                 -178.70461                  
  D10                  -0.07784                  
  D11                 177.71819                  
  D12                   1.46045                  
  D13                  -0.11314                  
  D14                  -0.86532                  
  D15                -179.17418                  
  D16                -178.39837                  
  D17                   0.44721                  
  D18                  -1.08923                  
  D19                -179.92516                  
  D20                  -0.45612                  
  D21                 119.70671                  
  D22                -120.53517                  
  D23                 178.67474                  
  D24                   0.77547                  
  D25                 120.84872                  
  D26                -119.24556                  
  D27                   0.67969                  
  D28                  47.27949                  
  D29                 177.85739                  
  D30                   0.07164                  
  D31                   0.0028                   
  D32                   0.00904                  
  D33                -178.8766                   
  D34                -179.45475                  
  D35                -177.40307                  
  D36                 179.80829                  
  D37                -179.0078                   
  D38                   1.15798                  
  D39                 179.8584                   
  D40                 178.91747                  
  D41                -179.73119                  
  D42                 -60.61226                  
  D43                  61.09191                  
  D44                 179.80152                  
  D45                  59.96978                  
  D46                 -60.36322                  
  D47                  60.78071                  
  D48                -179.41365                  
  D49                 -59.59965                  
  D50                 179.99256                  
  D51                 -60.87647                  
  D52                  60.79718                  
  D53                -179.93012                  
  D54                  60.24261                  
  D55                 -60.10066                  
  D56                  60.60221                  
  D57                -179.56504                  
  D58                 -59.66754                  
  D59                  -1.50516                  
  D60                -179.55579                  
  D61                 179.89604                  
  D62                 179.54068                  
  D63                 178.72289                  
 
     1 tetrahedral angles replaced.
    1 tetrahedral angles replaced.
 Stoichiometry    C32H31BO2
 Framework group  C1[X(C32H31BO2)]
 Deg. of freedom   192
 Full point group                 C1      NOp   1
 Largest Abelian subgroup         C1      NOp   1
 Largest concise Abelian subgroup C1      NOp   1
                         Standard orientation:                         
 ---------------------------------------------------------------------
 Center     Atomic      Atomic             Coordinates (Angstroms)
 Number     Number       Type             X           Y           Z
 ---------------------------------------------------------------------
      1          6           0        1.274418   -2.858363   -0.229751
      2          8           0       -2.396276    0.672831    0.112720
      3          6           0       -2.345319   -0.681719   -0.039286
      4          6           0       -1.100681   -1.336114   -0.122835
      5          5           0        0.215312   -0.565968   -0.069454
      6          6           0        0.042957    0.974354   -0.017028
      7          6           0       -1.116307   -2.736787   -0.250863
      8          8           0        0.041441   -3.450877   -0.344914
      9          6           0       -1.276412    1.467145    0.093617
     10          6           0        1.474725   -1.471210   -0.073049
     11          6           0       -3.575661   -1.365487   -0.074869
     12          6           0       -3.506519   -2.763761   -0.203629
     13          6           0       -2.305522   -3.461014   -0.294691
     14          6           0        2.821246   -1.054919    0.079186
     15          6           0        3.911944   -1.919343    0.051299
     16          6           0        3.637669   -3.291382   -0.139171
     17          6           0        2.343866   -3.761316   -0.273923
     18          6           0       -1.550105    2.833951    0.187943
     19          6           0       -0.506530    3.746944    0.146254
     20          6           0        0.830081    3.329291    0.001046
     21          6           0        1.059419    1.954157   -0.075490
     22          6           0        5.368329   -1.449796    0.220080
     23          6           0        5.474821    0.074902    0.410052
     24          6           0        5.989695   -2.134380    1.460827
     25          6           0        6.182689   -1.834827   -1.038080
     26          6           0        2.008953    4.318821   -0.078617
     27          6           0        1.548834    5.784516    0.037899
     28          6           0        3.003709    4.035878    1.072175
     29          6           0        2.733726    4.149326   -1.434761
     30          6           0       -4.895642   -0.688442    0.028716
     31          6           0       -5.208014    0.453477   -0.728589
     32          6           0       -6.468315    1.041970   -0.644770
     33          6           0       -7.444644    0.505766    0.197165
     34          6           0       -7.148498   -0.626596    0.956103
     35          6           0       -5.887375   -1.215691    0.872734
     36          1           0       -4.439241   -3.317346   -0.252693
     37          1           0       -2.281144   -4.539420   -0.402151
     38          1           0        3.000344   -0.002212    0.244160
     39          1           0        4.453245   -4.007496   -0.171870
     40          1           0        2.134512   -4.817822   -0.404316
     41          1           0       -2.580995    3.157626    0.285367
     42          1           0       -0.745768    4.801463    0.219053
     43          1           0        2.079252    1.613475   -0.205302
     44          1           0        6.525809    0.360386    0.520607
     45          1           0        5.074588    0.620867   -0.450748
     46          1           0        4.946260    0.412392    1.307778
     47          1           0        7.028993   -1.813729    1.594123
     48          1           0        5.988873   -3.224579    1.368138
     49          1           0        5.434973   -1.876504    2.368767
     50          1           0        5.771628   -1.354872   -1.932152
     51          1           0        7.225649   -1.516659   -0.929955
     52          1           0        6.182896   -2.915330   -1.210058
     53          1           0        2.416441    6.449156   -0.023530
     54          1           0        0.864164    6.062896   -0.770007
     55          1           0        1.050269    5.981674    0.992718
     56          1           0        3.847275    4.734006    1.028147
     57          1           0        3.409986    3.021506    1.019318
     58          1           0        2.518239    4.150177    2.046809
     59          1           0        2.055998    4.355860   -2.269453
     60          1           0        3.580771    4.841201   -1.505028
     61          1           0        3.121758    3.134736   -1.564723
     62          1           0       -4.460926    0.873240   -1.392761
     63          1           0       -6.690488    1.920062   -1.244704
     64          1           0       -8.425573    0.967500    0.261794
     65          1           0       -7.896642   -1.049370    1.620678
     66          1           0       -5.658257   -2.084785    1.482653
 ---------------------------------------------------------------------
 Rotational constants (GHZ):      0.1549502      0.0752191      0.0523641
 Standard basis: 6-31G(d,p) (6D, 7F)
 There are   680 symmetry adapted cartesian basis functions of A   symmetry.
 There are   680 symmetry adapted basis functions of A   symmetry.
   680 basis functions,  1197 primitive gaussians,   680 cartesian basis functions
   122 alpha electrons      122 beta electrons
       nuclear repulsion energy      3441.0925116264 Hartrees.
 NAtoms=   66 NActive=   66 NUniq=   66 SFac= 1.00D+00 NAtFMM=   60 NAOKFM=T Big=T
 Integral buffers will be    131072 words long.
 Raffenetti 1 integral format.
 Two-electron integral symmetry is turned on.
 One-electron integrals computed using PRISM.
 NBasis=   680 RedAO= T EigKep=  3.17D-04  NBF=   680
 NBsUse=   680 1.00D-06 EigRej= -1.00D+00 NBFU=   680
 ExpMin= 1.27D-01 ExpMax= 5.48D+03 ExpMxC= 8.25D+02 IAcc=1 IRadAn=         1 AccDes= 0.00D+00
 Harris functional with IExCor=  402 and IRadAn=       1 diagonalized for initial guess.
 HarFok:  IExCor=  402 AccDes= 0.00D+00 IRadAn=         1 IDoV= 1 UseB2=F ITyADJ=14
 ICtDFT=  3500011 ScaDFX=  1.000000  1.000000  1.000000  1.000000
 FoFCou: FMM=F IPFlag=           0 FMFlag=      100000 FMFlg1=        2001
         NFxFlg=           0 DoJE=T BraDBF=F KetDBF=T FulRan=T
         wScrn=  0.000000 ICntrl=     500 IOpCl=  0 I1Cent=   200000004 NGrid=           0
         NMat0=    1 NMatS0=      1 NMatT0=    0 NMatD0=    1 NMtDS0=    0 NMtDT0=    0
 Petite list used in FoFCou.
 Requested convergence on RMS density matrix=1.00D-08 within 128 cycles.
 Requested convergence on MAX density matrix=1.00D-06.
 Requested convergence on             energy=1.00D-06.
 No special actions if energy rises.
 Integral accuracy reduced to 1.0D-05 until final iterations.
 Initial convergence to 1.0D-05 achieved.  Increase integral accuracy.
 SCF Done:  E(RB3LYP) =  -1413.50146250     A.U. after   16 cycles
            NFock= 16  Conv=0.26D-08     -V/T= 2.0096
 DoSCS=F DFT=T ScalE2(SS,OS)=  1.000000  1.000000
 ExpMin= 1.27D-01 ExpMax= 5.48D+03 ExpMxC= 8.25D+02 IAcc=3 IRadAn=         5 AccDes= 0.00D+00
 HarFok:  IExCor=  205 AccDes= 0.00D+00 IRadAn=         5 IDoV=-2 UseB2=F ITyADJ=14
 ICtDFT= 12500011 ScaDFX=  1.000000  1.000000  1.000000  1.000000
 Range of M.O.s used for correlation:    36   680
 NBasis=   680 NAE=   122 NBE=   122 NFC=    35 NFV=     0
 NROrb=    645 NOA=    87 NOB=    87 NVA=   558 NVB=   558
 Would need an additional         73771000000 words for in-memory AO integral storage.
 Orbital symmetries:
       Occupied  (A) (A) (A) (A) (A) (A) (A) (A) (A) (A) (A) (A)
                 (A) (A) (A) (A) (A) (A) (A) (A) (A) (A) (A) (A)
                 (A) (A) (A) (A) (A) (A) (A) (A) (A) (A) (A) (A)
                 (A) (A) (A) (A) (A) (A) (A) (A) (A) (A) (A) (A)
                 (A) (A) (A) (A) (A) (A) (A) (A) (A) (A) (A) (A)
                 (A) (A) (A) (A) (A) (A) (A) (A) (A) (A) (A) (A)
                 (A) (A) (A) (A) (A) (A) (A) (A) (A) (A) (A) (A)
                 (A) (A) (A) (A) (A) (A) (A) (A) (A) (A) (A) (A)
                 (A) (A) (A) (A) (A) (A) (A) (A) (A) (A) (A) (A)
                 (A) (A) (A) (A) (A) (A) (A) (A) (A) (A) (A) (A)
                 (A) (A)
       Virtual   (A) (A) (A) (A) (A) (A) (A) (A) (A) (A) (A) (A)
                 (A) (A) (A) (A) (A) (A) (A) (A) (A) (A) (A) (A)
                 (A) (A) (A) (A) (A) (A) (A) (A) (A) (A) (A) (A)
                 (A) (A) (A) (A) (A) (A) (A) (A) (A) (A) (A) (A)
                 (A) (A) (A) (A) (A) (A) (A) (A) (A) (A) (A) (A)
                 (A) (A) (A) (A) (A) (A) (A) (A) (A) (A) (A) (A)
                 (A) (A) (A) (A) (A) (A) (A) (A) (A) (A) (A) (A)
                 (A) (A) (A) (A) (A) (A) (A) (A) (A) (A) (A) (A)
                 (A) (A) (A) (A) (A) (A) (A) (A) (A) (A) (A) (A)
                 (A) (A) (A) (A) (A) (A) (A) (A) (A) (A) (A) (A)
                 (A) (A) (A) (A) (A) (A) (A) (A) (A) (A) (A) (A)
                 (A) (A) (A) (A) (A) (A) (A) (A) (A) (A) (A) (A)
                 (A) (A) (A) (A) (A) (A) (A) (A) (A) (A) (A) (A)
                 (A) (A) (A) (A) (A) (A) (A) (A) (A) (A) (A) (A)
                 (A) (A) (A) (A) (A) (A) (A) (A) (A) (A) (A) (A)
                 (A) (A) (A) (A) (A) (A) (A) (A) (A) (A) (A) (A)
                 (A) (A) (A) (A) (A) (A) (A) (A) (A) (A) (A) (A)
                 (A) (A) (A) (A) (A) (A) (A) (A) (A) (A) (A) (A)
                 (A) (A) (A) (A) (A) (A) (A) (A) (A) (A) (A) (A)
                 (A) (A) (A) (A) (A) (A) (A) (A) (A) (A) (A) (A)
                 (A) (A) (A) (A) (A) (A) (A) (A) (A) (A) (A) (A)
                 (A) (A) (A) (A) (A) (A) (A) (A) (A) (A) (A) (A)
                 (A) (A) (A) (A) (A) (A) (A) (A) (A) (A) (A) (A)
                 (A) (A) (A) (A) (A) (A) (A) (A) (A) (A) (A) (A)
                 (A) (A) (A) (A) (A) (A) (A) (A) (A) (A) (A) (A)
                 (A) (A) (A) (A) (A) (A) (A) (A) (A) (A) (A) (A)
                 (A) (A) (A) (A) (A) (A) (A) (A) (A) (A) (A) (A)
                 (A) (A) (A) (A) (A) (A) (A) (A) (A) (A) (A) (A)
                 (A) (A) (A) (A) (A) (A) (A) (A) (A) (A) (A) (A)
                 (A) (A) (A) (A) (A) (A) (A) (A) (A) (A) (A) (A)
                 (A) (A) (A) (A) (A) (A) (A) (A) (A) (A) (A) (A)
                 (A) (A) (A) (A) (A) (A) (A) (A) (A) (A) (A) (A)
                 (A) (A) (A) (A) (A) (A) (A) (A) (A) (A) (A) (A)
                 (A) (A) (A) (A) (A) (A) (A) (A) (A) (A) (A) (A)
                 (A) (A) (A) (A) (A) (A) (A) (A) (A) (A) (A) (A)
                 (A) (A) (A) (A) (A) (A) (A) (A) (A) (A) (A) (A)
                 (A) (A) (A) (A) (A) (A) (A) (A) (A) (A) (A) (A)
                 (A) (A) (A) (A) (A) (A) (A) (A) (A) (A) (A) (A)
                 (A) (A) (A) (A) (A) (A) (A) (A) (A) (A) (A) (A)
                 (A) (A) (A) (A) (A) (A) (A) (A) (A) (A) (A) (A)
                 (A) (A) (A) (A) (A) (A) (A) (A) (A) (A) (A) (A)
                 (A) (A) (A) (A) (A) (A) (A) (A) (A) (A) (A) (A)
                 (A) (A) (A) (A) (A) (A) (A) (A) (A) (A) (A) (A)
                 (A) (A) (A) (A) (A) (A) (A) (A) (A) (A) (A) (A)
                 (A) (A) (A) (A) (A) (A) (A) (A) (A) (A) (A) (A)
                 (A) (A) (A) (A) (A) (A) (A) (A) (A) (A) (A) (A)
                 (A) (A) (A) (A) (A) (A)
    80 initial guesses have been made.
 Convergence on wavefunction:    0.001000000000000
 Iteration     1 Dimension    80 NMult     0 NNew     80
 CISAX will form    80 AO SS matrices at one time.
 New state      1 was old state      2
 New state      2 was old state      1
 New state      3 was old state      4
 New state      4 was old state      8
 New state      5 was old state      6
 New state      6 was old state     12
 New state      7 was old state     16
 New state      8 was old state     14
 New state      9 was old state     28
 New state     10 was old state      3
 New state     11 was old state     78
 New state     12 was old state      5
 New state     13 was old state      7
 New state     14 was old state     18
 New state     15 was old state     24
 New state     16 was old state     10
 New state     17 was old state      9
 New state     18 was old state     20
 New state     19 was old state     13
 New state     20 was old state     30
 Vector  15 SDiff=3.89D+00 TDiff=1.30D+01 assumed to be singlet.
 Vector  16 SDiff=1.15D+01 TDiff=2.24D+01 assumed to be singlet.
 Vector  18 SDiff=2.12D+01 TDiff=5.70D+01 assumed to be singlet.
 Vector  20 SDiff=2.51D+01 TDiff=5.06D+00 assumed to be triplet.
 Vector  35 SDiff=3.88D+00 TDiff=1.29D+01 assumed to be singlet.
 Vector  36 SDiff=1.11D+01 TDiff=1.77D+01 assumed to be singlet.
 Vector  38 SDiff=2.00D+01 TDiff=3.44D+01 assumed to be singlet.
 Vector  40 SDiff=2.41D+01 TDiff=3.49D+00 assumed to be triplet.
 Iteration     2 Dimension   120 NMult    80 NNew     40
 New state      2 was old state      4
 New state      3 was old state      2
 New state      4 was old state      3
 New state      5 was old state      6
 New state      6 was old state      9
 New state      7 was old state      5
 New state      8 was old state     11
 New state      9 was old state      7
 New state     11 was old state      8
 New state     15 was old state     19
 New state     16 was old state     17
 New state     17 was old state     22
 New state     18 was old state     23
 New state     19 was old state     25
 New state     20 was old state     26
 Iteration     3 Dimension   160 NMult   120 NNew     40
 New state     16 was old state     17
 New state     17 was old state     16
 Iteration     4 Dimension   200 NMult   160 NNew     40
 Iteration     5 Dimension   236 NMult   200 NNew     36
 Iteration     6 Dimension   244 NMult   236 NNew      8
 Iteration     7 Dimension   246 NMult   244 NNew      2
 Convergence on energies, max DE= 4.62D-06.
 ***********************************************************************
 Excited states from <AA,BB:AA,BB> singles matrix:
 ***********************************************************************
 
 Ground to excited state transition densities written to RWF  633
 Ground to excited state transition electric dipole moments (Au):
       state          X           Y           Z        Dip. S.      Osc.
         1         0.0000      0.0000      0.0000      0.0000      0.0000
         2         0.0000      0.0000      0.0000      0.0000      0.0000
         3        -0.5570      1.0037      0.0776      1.3237      0.1047
         4         0.0000      0.0000      0.0000      0.0000      0.0000
         5         0.0000      0.0000      0.0000      0.0000      0.0000
         6         0.0000      0.0000      0.0000      0.0000      0.0000
         7         0.0000      0.0000      0.0000      0.0000      0.0000
         8         0.0000      0.0000      0.0000      0.0000      0.0000
         9         0.0000      0.0000      0.0000      0.0000      0.0000
        10         0.3523      0.1862      0.0046      0.1588      0.0158
        11         0.0000      0.0000      0.0000      0.0000      0.0000
        12        -0.7234     -0.2103      0.0047      0.5675      0.0584
        13         1.8657     -0.4112     -0.0153      3.6503      0.3859
        14         0.0000      0.0000      0.0000      0.0000      0.0000
        15         0.5865     -0.0860     -0.0124      0.3516      0.0383
        16        -1.3364      0.3831     -0.0309      1.9337      0.2161
        17         0.0557     -0.0856      0.0107      0.0105      0.0012
        18        -1.0531     -1.3164     -0.0351      2.8431      0.3242
        19        -0.4029     -0.2733      0.0157      0.2373      0.0275
        20         0.0614      0.0556     -0.0893      0.0148      0.0018
 Ground to excited state transition velocity dipole moments (Au):
       state          X           Y           Z        Dip. S.      Osc.
         1         0.0000      0.0000      0.0000      0.0000      0.0000
         2         0.0000      0.0000      0.0000      0.0000      0.0000
         3         0.0713     -0.1274     -0.0108      0.0214      0.1203
         4         0.0000      0.0000      0.0000      0.0000      0.0000
         5         0.0000      0.0000      0.0000      0.0000      0.0000
         6         0.0000      0.0000      0.0000      0.0000      0.0000
         7         0.0000      0.0000      0.0000      0.0000      0.0000
         8         0.0000      0.0000      0.0000      0.0000      0.0000
         9         0.0000      0.0000      0.0000      0.0000      0.0000
        10        -0.0551     -0.0291     -0.0008      0.0039      0.0173
        11         0.0000      0.0000      0.0000      0.0000      0.0000
        12         0.1186      0.0344     -0.0010      0.0153      0.0659
        13        -0.2874      0.0649      0.0016      0.0868      0.3650
        14         0.0000      0.0000      0.0000      0.0000      0.0000
        15        -0.0966      0.0058      0.0003      0.0094      0.0383
        16         0.2148     -0.0623      0.0055      0.0501      0.1991
        17        -0.0089      0.0138     -0.0023      0.0003      0.0011
        18         0.1760      0.2136      0.0066      0.0767      0.2989
        19         0.0723      0.0486     -0.0026      0.0076      0.0291
        20        -0.0079     -0.0088      0.0218      0.0006      0.0023
 Ground to excited state transition magnetic dipole moments (Au):
       state          X           Y           Z
         1         0.0000      0.0000      0.0000
         2         0.0000      0.0000      0.0000
         3        -0.0064     -0.0423     -0.0431
         4         0.0000      0.0000      0.0000
         5         0.0000      0.0000      0.0000
         6         0.0000      0.0000      0.0000
         7         0.0000      0.0000      0.0000
         8         0.0000      0.0000      0.0000
         9         0.0000      0.0000      0.0000
        10         0.0204      0.0365     -0.0066
        11         0.0000      0.0000      0.0000
        12        -0.0561     -0.1116      1.2888
        13         0.0375      0.1403     -1.9173
        14         0.0000      0.0000      0.0000
        15         0.0655     -0.0913      0.9186
        16        -0.0382     -0.0801      1.4049
        17         0.0026     -0.0384     -0.1352
        18        -0.0137      0.1251     -0.6844
        19         0.0090      0.0166     -0.1502
        20         0.0559      0.3837      0.3789
 Ground to excited state transition velocity quadrupole moments (Au):
       state          XX          YY          ZZ          XY          XZ          YZ
         1         0.0000      0.0000      0.0000      0.0000      0.0000      0.0000
         2         0.0000      0.0000      0.0000      0.0000      0.0000      0.0000
         3         0.0181      0.2212      0.0008     -0.1366      0.0486      0.0397
         4         0.0000      0.0000      0.0000      0.0000      0.0000      0.0000
         5         0.0000      0.0000      0.0000      0.0000      0.0000      0.0000
         6         0.0000      0.0000      0.0000      0.0000      0.0000      0.0000
         7         0.0000      0.0000      0.0000      0.0000      0.0000      0.0000
         8         0.0000      0.0000      0.0000      0.0000      0.0000      0.0000
         9         0.0000      0.0000      0.0000      0.0000      0.0000      0.0000
        10        -0.0530      0.3482     -0.0328     -0.0998     -0.0211      0.0501
        11         0.0000      0.0000      0.0000      0.0000      0.0000      0.0000
        12        -1.6116      0.1235     -0.0160      0.4165      0.0836      0.0272
        13         1.4360     -0.3303      0.0164      0.5377     -0.0353     -0.0427
        14         0.0000      0.0000      0.0000      0.0000      0.0000      0.0000
        15         0.2812      0.3152     -0.0007      0.0846     -0.0044      0.0331
        16        -0.4207     -0.0079     -0.0063     -0.7653      0.0278      0.0250
        17        -0.0657      0.0199     -0.0037      0.0571      0.0204      0.0026
        18        -2.2356      0.7778     -0.0112      0.0740     -0.0704      0.0060
        19        -1.2609      0.7095     -0.0071     -0.0048      0.0093      0.0505
        20         0.1194      0.0031      0.0132      0.1519     -0.2568     -0.0166
 <0|del|b> * <b|rxdel|0> + <0|del|b> * <b|delr+rdel|0>
 Rotatory Strengths (R) in cgs (10**-40 erg-esu-cm/Gauss)
       state          XX          YY          ZZ    R(velocity)    E-M Angle
         1         0.0000      0.0000      0.0000      0.0000       90.00
         2         0.0000      0.0000      0.0000      0.0000       90.00
         3        40.2716      4.0767    -12.2052     10.7144       52.66
         4         0.0000      0.0000      0.0000      0.0000       90.00
         5         0.0000      0.0000      0.0000      0.0000       90.00
         6         0.0000      0.0000      0.0000      0.0000       90.00
         7         0.0000      0.0000      0.0000      0.0000       90.00
         8         0.0000      0.0000      0.0000      0.0000       90.00
         9         0.0000      0.0000      0.0000      0.0000       90.00
        10        -3.7791     -9.3669      2.8203     -3.4419      145.75
        11         0.0000      0.0000      0.0000      0.0000       90.00
        12       -19.3036     -9.8473    -24.8724    -18.0078       94.23
        13        20.5897     -5.1815    -36.2346     -6.9421       90.47
        14         0.0000      0.0000      0.0000      0.0000       90.00
        15        -0.5118    -20.1651     -7.9714     -9.5494       94.23
        16        21.6026     19.1798    -21.7853      6.3324       89.18
        17        -1.3315      0.8124     -0.5212     -0.3467       96.10
        18        78.0369    -13.1617     16.9895     27.2882       84.10
        19         1.5383      9.5116     -3.5432      2.5022       81.95
        20        11.7601      9.2190     -3.3657      5.8711       70.77
 1/2[<0|r|b>*<b|rxdel|0> + (<0|rxdel|b>*<b|r|0>)*]
 Rotatory Strengths (R) in cgs (10**-40 erg-esu-cm/Gauss)
       state          XX          YY          ZZ     R(length)
         1         0.0000      0.0000      0.0000      0.0000
         2         0.0000      0.0000      0.0000      0.0000
         3        -2.5268     30.0273      2.3674      9.9560
         4         0.0000      0.0000      0.0000      0.0000
         5         0.0000      0.0000      0.0000      0.0000
         6         0.0000      0.0000      0.0000      0.0000
         7         0.0000      0.0000      0.0000      0.0000
         8         0.0000      0.0000      0.0000      0.0000
         9         0.0000      0.0000      0.0000      0.0000
        10        -5.0724     -4.8036      0.0214     -3.2849
        11         0.0000      0.0000      0.0000      0.0000
        12       -28.7167    -16.6000     -4.2508    -16.5225
        13       -49.4756     40.7826    -20.6928     -9.7953
        14         0.0000      0.0000      0.0000      0.0000
        15       -27.1700     -5.5546      8.0613     -8.2211
        16       -36.1027     21.6990     30.6816      5.4259
        17        -0.1026     -2.3243      1.0224     -0.4682
        18       -10.2017    116.4736    -16.9904     29.7605
        19         2.5595      3.2175      1.6671      2.4814
        20        -2.4257    -15.0879     23.9145      2.1336
  1/2[<0|del|b>*<b|r|0> + (<0|r|b>*<b|del|0>)*] (Au)
       state          X           Y           Z        Dip. S.   Osc.(frdel)
         1         0.0000      0.0000      0.0000      0.0000      0.0000
         2         0.0000      0.0000      0.0000      0.0000      0.0000
         3        -0.0397     -0.1278     -0.0008      0.1684      0.1123
         4         0.0000      0.0000      0.0000      0.0000      0.0000
         5         0.0000      0.0000      0.0000      0.0000      0.0000
         6         0.0000      0.0000      0.0000      0.0000      0.0000
         7         0.0000      0.0000      0.0000      0.0000      0.0000
         8         0.0000      0.0000      0.0000      0.0000      0.0000
         9         0.0000      0.0000      0.0000      0.0000      0.0000
        10        -0.0194     -0.0054      0.0000      0.0248      0.0165
        11         0.0000      0.0000      0.0000      0.0000      0.0000
        12        -0.0858     -0.0072      0.0000      0.0930      0.0620
        13        -0.5362     -0.0267      0.0000      0.5629      0.3753
        14         0.0000      0.0000      0.0000      0.0000      0.0000
        15        -0.0567     -0.0005      0.0000      0.0572      0.0381
        16        -0.2871     -0.0239     -0.0002      0.3111      0.2074
        17        -0.0005     -0.0012      0.0000      0.0017      0.0011
        18        -0.1854     -0.2812     -0.0002      0.4668      0.3112
        19        -0.0291     -0.0133      0.0000      0.0424      0.0283
        20        -0.0005     -0.0005     -0.0019      0.0029      0.0019

 Excitation energies and oscillator strengths:
 
 Excited State   1:      Triplet-A      2.7536 eV  450.25 nm  f=0.0000  <S**2>=2.000
     122 ->123         0.69227
 This state for optimization and/or second-order correction.
 Total Energy, E(TD-HF/TD-KS) =  -1413.40026779    
 Copying the excited state density for this state as the 1-particle RhoCI density.
 
 Excited State   2:      Triplet-A      3.1915 eV  388.49 nm  f=0.0000  <S**2>=2.000
     116 ->130        -0.10383
     117 ->123         0.15528
     119 ->127         0.12363
     120 ->123        -0.13629
     120 ->124         0.13471
     120 ->128         0.10788
     121 ->123        -0.27504
     122 ->124         0.48376
     122 ->126        -0.10296
 
 Excited State   3:      Singlet-A      3.2298 eV  383.88 nm  f=0.1047  <S**2>=0.000
     122 ->123         0.69949
 
 Excited State   4:      Triplet-A      3.3503 eV  370.07 nm  f=0.0000  <S**2>=2.000
     118 ->123        -0.20835
     118 ->126         0.10739
     120 ->123        -0.15914
     121 ->123         0.48175
     121 ->126        -0.15033
     121 ->129         0.11182
     122 ->124         0.25604
     122 ->126         0.10780
 
 Excited State   5:      Triplet-A      3.4444 eV  359.96 nm  f=0.0000  <S**2>=2.000
     115 ->126         0.10140
     117 ->123        -0.20708
     117 ->126        -0.11929
     117 ->129        -0.11396
     118 ->123         0.37355
     120 ->124         0.14153
     121 ->123         0.27610
     121 ->126         0.14060
     121 ->128         0.13453
     122 ->125         0.24445
     122 ->128         0.10760
 
 Excited State   6:      Triplet-A      3.6470 eV  339.96 nm  f=0.0000  <S**2>=2.000
     117 ->123        -0.24397
     118 ->123        -0.17319
     118 ->126         0.11214
     119 ->127         0.21882
     120 ->123         0.25582
     120 ->124         0.24288
     121 ->123        -0.17877
     121 ->125         0.13943
     122 ->125        -0.15441
     122 ->126        -0.12015
     122 ->128         0.16925
     122 ->129        -0.13731
 
 Excited State   7:      Triplet-A      3.7917 eV  326.99 nm  f=0.0000  <S**2>=2.000
     116 ->123        -0.19566
     117 ->123         0.23329
     120 ->123         0.43209
     121 ->126        -0.14737
     122 ->125         0.33645
     122 ->128        -0.13893
     122 ->129        -0.12759
 
 Excited State   8:      Triplet-A      3.8870 eV  318.97 nm  f=0.0000  <S**2>=2.000
     115 ->123         0.25353
     116 ->124        -0.20494
     117 ->125         0.14958
     117 ->128        -0.10436
     118 ->125         0.15123
     118 ->126         0.14309
     119 ->127        -0.24808
     120 ->123        -0.10560
     120 ->128        -0.14927
     120 ->129         0.12662
     121 ->123        -0.14180
     121 ->129         0.17171
     122 ->130         0.23769
 
 Excited State   9:      Triplet-A      3.9572 eV  313.31 nm  f=0.0000  <S**2>=2.000
     116 ->124        -0.12218
     117 ->123        -0.32377
     119 ->127        -0.22440
     120 ->123         0.24250
     120 ->124        -0.20386
     122 ->124         0.32640
     122 ->125        -0.13026
     122 ->128        -0.13375
     122 ->129         0.12727
 
 Excited State  10:      Singlet-A      4.0564 eV  305.65 nm  f=0.0158  <S**2>=0.000
     121 ->123         0.68852
 
 Excited State  11:      Triplet-A      4.1035 eV  302.15 nm  f=0.0000  <S**2>=2.000
     117 ->123         0.16142
     118 ->123         0.41705
     120 ->123         0.18342
     121 ->126        -0.10830
     121 ->129         0.12681
     122 ->125        -0.35293
     122 ->126         0.17333
     122 ->129        -0.13143
 
 Excited State  12:      Singlet-A      4.1975 eV  295.37 nm  f=0.0584  <S**2>=0.000
     120 ->123         0.50512
     122 ->124        -0.47076
 
 Excited State  13:      Singlet-A      4.3149 eV  287.34 nm  f=0.3859  <S**2>=0.000
     117 ->123         0.13931
     120 ->123         0.46488
     122 ->124         0.45762
     122 ->125        -0.17657
 
 Excited State  14:      Triplet-A      4.3526 eV  284.85 nm  f=0.0000  <S**2>=2.000
     115 ->123        -0.17768
     116 ->123         0.16853
     117 ->123         0.10211
     117 ->124         0.10289
     117 ->125        -0.10072
     118 ->126        -0.10093
     120 ->126        -0.10811
     120 ->128        -0.18317
     121 ->124        -0.12977
     121 ->125         0.18101
     121 ->128         0.13530
     122 ->124         0.12183
     122 ->126         0.33723
     122 ->128         0.28577
 
 Excited State  15:      Singlet-A      4.4424 eV  279.09 nm  f=0.0383  <S**2>=0.000
     117 ->123         0.14961
     118 ->123         0.39697
     122 ->124         0.14843
     122 ->125         0.52075
 
 Excited State  16:      Singlet-A      4.5609 eV  271.84 nm  f=0.2161  <S**2>=0.000
     117 ->123         0.59881
     118 ->123        -0.27756
     122 ->124        -0.11375
     122 ->128        -0.10951
 
 Excited State  17:      Singlet-A      4.5801 eV  270.70 nm  f=0.0012  <S**2>=0.000
     119 ->123         0.70291
 
 Excited State  18:      Singlet-A      4.6538 eV  266.41 nm  f=0.3242  <S**2>=0.000
     117 ->123         0.23713
     118 ->123         0.47714
     122 ->124        -0.11946
     122 ->125        -0.39254
 
 Excited State  19:      Singlet-A      4.7313 eV  262.05 nm  f=0.0275  <S**2>=0.000
     122 ->126         0.68444
 
 Excited State  20:      Singlet-A      4.8387 eV  256.24 nm  f=0.0018  <S**2>=0.000
     119 ->124        -0.23037
     120 ->127         0.11277
     122 ->127         0.64566
 SavETr:  write IOETrn=   770 NScale= 10 NData=  16 NLR=1 NState=   20 LETran=     370.

 **********************************************************************

            Population analysis using the SCF density.

 **********************************************************************

 Orbital symmetries:
       Occupied  (A) (A) (A) (A) (A) (A) (A) (A) (A) (A) (A) (A)
                 (A) (A) (A) (A) (A) (A) (A) (A) (A) (A) (A) (A)
                 (A) (A) (A) (A) (A) (A) (A) (A) (A) (A) (A) (A)
                 (A) (A) (A) (A) (A) (A) (A) (A) (A) (A) (A) (A)
                 (A) (A) (A) (A) (A) (A) (A) (A) (A) (A) (A) (A)
                 (A) (A) (A) (A) (A) (A) (A) (A) (A) (A) (A) (A)
                 (A) (A) (A) (A) (A) (A) (A) (A) (A) (A) (A) (A)
                 (A) (A) (A) (A) (A) (A) (A) (A) (A) (A) (A) (A)
                 (A) (A) (A) (A) (A) (A) (A) (A) (A) (A) (A) (A)
                 (A) (A) (A) (A) (A) (A) (A) (A) (A) (A) (A) (A)
                 (A) (A)
       Virtual   (A) (A) (A) (A) (A) (A) (A) (A) (A) (A) (A) (A)
                 (A) (A) (A) (A) (A) (A) (A) (A) (A) (A) (A) (A)
                 (A) (A) (A) (A) (A) (A) (A) (A) (A) (A) (A) (A)
                 (A) (A) (A) (A) (A) (A) (A) (A) (A) (A) (A) (A)
                 (A) (A) (A) (A) (A) (A) (A) (A) (A) (A) (A) (A)
                 (A) (A) (A) (A) (A) (A) (A) (A) (A) (A) (A) (A)
                 (A) (A) (A) (A) (A) (A) (A) (A) (A) (A) (A) (A)
                 (A) (A) (A) (A) (A) (A) (A) (A) (A) (A) (A) (A)
                 (A) (A) (A) (A) (A) (A) (A) (A) (A) (A) (A) (A)
                 (A) (A) (A) (A) (A) (A) (A) (A) (A) (A) (A) (A)
                 (A) (A) (A) (A) (A) (A) (A) (A) (A) (A) (A) (A)
                 (A) (A) (A) (A) (A) (A) (A) (A) (A) (A) (A) (A)
                 (A) (A) (A) (A) (A) (A) (A) (A) (A) (A) (A) (A)
                 (A) (A) (A) (A) (A) (A) (A) (A) (A) (A) (A) (A)
                 (A) (A) (A) (A) (A) (A) (A) (A) (A) (A) (A) (A)
                 (A) (A) (A) (A) (A) (A) (A) (A) (A) (A) (A) (A)
                 (A) (A) (A) (A) (A) (A) (A) (A) (A) (A) (A) (A)
                 (A) (A) (A) (A) (A) (A) (A) (A) (A) (A) (A) (A)
                 (A) (A) (A) (A) (A) (A) (A) (A) (A) (A) (A) (A)
                 (A) (A) (A) (A) (A) (A) (A) (A) (A) (A) (A) (A)
                 (A) (A) (A) (A) (A) (A) (A) (A) (A) (A) (A) (A)
                 (A) (A) (A) (A) (A) (A) (A) (A) (A) (A) (A) (A)
                 (A) (A) (A) (A) (A) (A) (A) (A) (A) (A) (A) (A)
                 (A) (A) (A) (A) (A) (A) (A) (A) (A) (A) (A) (A)
                 (A) (A) (A) (A) (A) (A) (A) (A) (A) (A) (A) (A)
                 (A) (A) (A) (A) (A) (A) (A) (A) (A) (A) (A) (A)
                 (A) (A) (A) (A) (A) (A) (A) (A) (A) (A) (A) (A)
                 (A) (A) (A) (A) (A) (A) (A) (A) (A) (A) (A) (A)
                 (A) (A) (A) (A) (A) (A) (A) (A) (A) (A) (A) (A)
                 (A) (A) (A) (A) (A) (A) (A) (A) (A) (A) (A) (A)
                 (A) (A) (A) (A) (A) (A) (A) (A) (A) (A) (A) (A)
                 (A) (A) (A) (A) (A) (A) (A) (A) (A) (A) (A) (A)
                 (A) (A) (A) (A) (A) (A) (A) (A) (A) (A) (A) (A)
                 (A) (A) (A) (A) (A) (A) (A) (A) (A) (A) (A) (A)
                 (A) (A) (A) (A) (A) (A) (A) (A) (A) (A) (A) (A)
                 (A) (A) (A) (A) (A) (A) (A) (A) (A) (A) (A) (A)
                 (A) (A) (A) (A) (A) (A) (A) (A) (A) (A) (A) (A)
                 (A) (A) (A) (A) (A) (A) (A) (A) (A) (A) (A) (A)
                 (A) (A) (A) (A) (A) (A) (A) (A) (A) (A) (A) (A)
                 (A) (A) (A) (A) (A) (A) (A) (A) (A) (A) (A) (A)
                 (A) (A) (A) (A) (A) (A) (A) (A) (A) (A) (A) (A)
                 (A) (A) (A) (A) (A) (A) (A) (A) (A) (A) (A) (A)
                 (A) (A) (A) (A) (A) (A) (A) (A) (A) (A) (A) (A)
                 (A) (A) (A) (A) (A) (A) (A) (A) (A) (A) (A) (A)
                 (A) (A) (A) (A) (A) (A) (A) (A) (A) (A) (A) (A)
                 (A) (A) (A) (A) (A) (A) (A) (A) (A) (A) (A) (A)
                 (A) (A) (A) (A) (A) (A)
 The electronic state is 1-A.
 Alpha  occ. eigenvalues --  -19.20463 -19.20339 -10.25842 -10.25616 -10.25336
 Alpha  occ. eigenvalues --  -10.25265 -10.20590 -10.20521 -10.19882 -10.19642
 Alpha  occ. eigenvalues --  -10.19613 -10.19459 -10.19303 -10.19168 -10.19129
 Alpha  occ. eigenvalues --  -10.18950 -10.18872 -10.18820 -10.18771 -10.18628
 Alpha  occ. eigenvalues --  -10.18566 -10.18514 -10.18470 -10.18458 -10.18330
 Alpha  occ. eigenvalues --  -10.17661 -10.17580 -10.17579 -10.17561 -10.17492
 Alpha  occ. eigenvalues --  -10.17483 -10.17323 -10.17296 -10.16953  -6.72110
 Alpha  occ. eigenvalues --   -1.09498  -1.09343  -0.86955  -0.85903  -0.85538
 Alpha  occ. eigenvalues --   -0.84232  -0.81569  -0.81196  -0.77876  -0.76425
 Alpha  occ. eigenvalues --   -0.74794  -0.74255  -0.73960  -0.73747  -0.72951
 Alpha  occ. eigenvalues --   -0.70547  -0.68724  -0.68614  -0.68493  -0.68408
 Alpha  occ. eigenvalues --   -0.65023  -0.64394  -0.62280  -0.60982  -0.60105
 Alpha  occ. eigenvalues --   -0.59492  -0.58618  -0.57039  -0.55623  -0.54851
 Alpha  occ. eigenvalues --   -0.53701  -0.53352  -0.51756  -0.49223  -0.48323
 Alpha  occ. eigenvalues --   -0.47720  -0.47304  -0.47091  -0.46005  -0.45755
 Alpha  occ. eigenvalues --   -0.45128  -0.44348  -0.44074  -0.43851  -0.43798
 Alpha  occ. eigenvalues --   -0.43594  -0.43444  -0.43055  -0.42698  -0.42079
 Alpha  occ. eigenvalues --   -0.41311  -0.41041  -0.40495  -0.39812  -0.39571
 Alpha  occ. eigenvalues --   -0.39408  -0.39302  -0.39084  -0.38446  -0.37617
 Alpha  occ. eigenvalues --   -0.37564  -0.36790  -0.36624  -0.36519  -0.36281
 Alpha  occ. eigenvalues --   -0.35649  -0.35197  -0.34849  -0.34306  -0.33868
 Alpha  occ. eigenvalues --   -0.33610  -0.33321  -0.32769  -0.32660  -0.32338
 Alpha  occ. eigenvalues --   -0.32151  -0.31884  -0.29981  -0.29365  -0.28117
 Alpha  occ. eigenvalues --   -0.26296  -0.24866  -0.24746  -0.24478  -0.23428
 Alpha  occ. eigenvalues --   -0.22892  -0.19731
 Alpha virt. eigenvalues --   -0.05933  -0.02203  -0.00892  -0.00260   0.00467
 Alpha virt. eigenvalues --    0.00917   0.01542   0.03825   0.05942   0.08259
 Alpha virt. eigenvalues --    0.08592   0.09961   0.10468   0.10661   0.11498
 Alpha virt. eigenvalues --    0.11728   0.12583   0.12850   0.13280   0.14283
 Alpha virt. eigenvalues --    0.14832   0.14978   0.15071   0.15224   0.15571
 Alpha virt. eigenvalues --    0.15898   0.15956   0.16560   0.16815   0.17005
 Alpha virt. eigenvalues --    0.17021   0.17402   0.18299   0.18390   0.18928
 Alpha virt. eigenvalues --    0.19210   0.20081   0.20104   0.20188   0.20326
 Alpha virt. eigenvalues --    0.20437   0.20823   0.21008   0.21559   0.22022
 Alpha virt. eigenvalues --    0.22464   0.22781   0.22987   0.23491   0.23733
 Alpha virt. eigenvalues --    0.24087   0.24604   0.25213   0.26084   0.26477
 Alpha virt. eigenvalues --    0.26741   0.26946   0.28303   0.29270   0.29485
 Alpha virt. eigenvalues --    0.30533   0.30915   0.31418   0.31628   0.32092
 Alpha virt. eigenvalues --    0.33312   0.33698   0.34558   0.35258   0.36519
 Alpha virt. eigenvalues --    0.37490   0.38067   0.39451   0.39851   0.41496
 Alpha virt. eigenvalues --    0.42332   0.44493   0.44786   0.46354   0.47278
 Alpha virt. eigenvalues --    0.48024   0.48886   0.49079   0.49787   0.50190
 Alpha virt. eigenvalues --    0.51352   0.51608   0.51760   0.51884   0.52494
 Alpha virt. eigenvalues --    0.52775   0.53439   0.53587   0.53965   0.54154
 Alpha virt. eigenvalues --    0.54392   0.54663   0.55276   0.55585   0.55903
 Alpha virt. eigenvalues --    0.56305   0.56704   0.57180   0.57391   0.57662
 Alpha virt. eigenvalues --    0.58296   0.58971   0.59316   0.59464   0.59901
 Alpha virt. eigenvalues --    0.60115   0.60241   0.60534   0.61154   0.61325
 Alpha virt. eigenvalues --    0.61464   0.61661   0.61899   0.62074   0.62475
 Alpha virt. eigenvalues --    0.62707   0.63184   0.63420   0.64049   0.65145
 Alpha virt. eigenvalues --    0.65749   0.65836   0.66019   0.66371   0.67407
 Alpha virt. eigenvalues --    0.67847   0.68635   0.69500   0.70099   0.71014
 Alpha virt. eigenvalues --    0.71279   0.72237   0.72529   0.73081   0.73458
 Alpha virt. eigenvalues --    0.74558   0.75498   0.76313   0.76732   0.77535
 Alpha virt. eigenvalues --    0.77897   0.78691   0.80390   0.80616   0.80897
 Alpha virt. eigenvalues --    0.81285   0.81534   0.81562   0.82413   0.82503
 Alpha virt. eigenvalues --    0.82646   0.82717   0.83029   0.83452   0.83804
 Alpha virt. eigenvalues --    0.84734   0.84856   0.85389   0.85569   0.86070
 Alpha virt. eigenvalues --    0.86471   0.86818   0.87266   0.88063   0.88220
 Alpha virt. eigenvalues --    0.88573   0.88691   0.88909   0.89265   0.89462
 Alpha virt. eigenvalues --    0.89692   0.90034   0.90215   0.90386   0.91113
 Alpha virt. eigenvalues --    0.91681   0.92004   0.92552   0.92905   0.93627
 Alpha virt. eigenvalues --    0.94168   0.94449   0.95328   0.95891   0.96232
 Alpha virt. eigenvalues --    0.96568   0.96934   0.97996   0.98935   0.99002
 Alpha virt. eigenvalues --    0.99375   1.00885   1.01789   1.02560   1.04006
 Alpha virt. eigenvalues --    1.04671   1.05536   1.06096   1.06950   1.08461
 Alpha virt. eigenvalues --    1.08823   1.09280   1.10169   1.10673   1.11373
 Alpha virt. eigenvalues --    1.12747   1.12864   1.13248   1.14353   1.14645
 Alpha virt. eigenvalues --    1.15939   1.16308   1.16686   1.16790   1.17375
 Alpha virt. eigenvalues --    1.18296   1.19104   1.20535   1.21559   1.21989
 Alpha virt. eigenvalues --    1.23682   1.24174   1.24700   1.25311   1.26766
 Alpha virt. eigenvalues --    1.27175   1.28040   1.28928   1.30570   1.30981
 Alpha virt. eigenvalues --    1.32440   1.32898   1.33401   1.34851   1.35454
 Alpha virt. eigenvalues --    1.37214   1.37405   1.37640   1.38486   1.39714
 Alpha virt. eigenvalues --    1.40236   1.40612   1.40989   1.41097   1.41769
 Alpha virt. eigenvalues --    1.42454   1.42953   1.43804   1.44025   1.44839
 Alpha virt. eigenvalues --    1.45945   1.46775   1.47361   1.47683   1.48011
 Alpha virt. eigenvalues --    1.48905   1.49598   1.49842   1.49974   1.50541
 Alpha virt. eigenvalues --    1.52227   1.53700   1.54365   1.54961   1.55404
 Alpha virt. eigenvalues --    1.57265   1.59137   1.61736   1.63467   1.65950
 Alpha virt. eigenvalues --    1.66807   1.68563   1.69097   1.71860   1.72421
 Alpha virt. eigenvalues --    1.73655   1.73779   1.74886   1.75530   1.76724
 Alpha virt. eigenvalues --    1.77767   1.78359   1.79404   1.80037   1.80145
 Alpha virt. eigenvalues --    1.80507   1.80643   1.81699   1.82309   1.83174
 Alpha virt. eigenvalues --    1.83906   1.84161   1.84327   1.84827   1.84904
 Alpha virt. eigenvalues --    1.85585   1.86162   1.86229   1.86671   1.87082
 Alpha virt. eigenvalues --    1.87247   1.88060   1.88177   1.88910   1.89516
 Alpha virt. eigenvalues --    1.90081   1.90197   1.90654   1.91303   1.92519
 Alpha virt. eigenvalues --    1.92828   1.93582   1.93800   1.95008   1.95224
 Alpha virt. eigenvalues --    1.96411   1.97048   1.97494   1.98189   1.98878
 Alpha virt. eigenvalues --    1.99853   2.00055   2.00561   2.01231   2.02267
 Alpha virt. eigenvalues --    2.02362   2.03041   2.03976   2.04289   2.04469
 Alpha virt. eigenvalues --    2.04947   2.05057   2.05157   2.05439   2.06454
 Alpha virt. eigenvalues --    2.06966   2.07606   2.07899   2.08356   2.08958
 Alpha virt. eigenvalues --    2.09475   2.09558   2.09722   2.09971   2.10114
 Alpha virt. eigenvalues --    2.10456   2.10785   2.11702   2.12085   2.12846
 Alpha virt. eigenvalues --    2.13023   2.13184   2.14152   2.14522   2.14917
 Alpha virt. eigenvalues --    2.15058   2.16575   2.16892   2.17460   2.18958
 Alpha virt. eigenvalues --    2.19687   2.20748   2.21920   2.22566   2.23350
 Alpha virt. eigenvalues --    2.24194   2.24371   2.25431   2.25550   2.25784
 Alpha virt. eigenvalues --    2.26114   2.27888   2.29384   2.29926   2.30634
 Alpha virt. eigenvalues --    2.31050   2.31294   2.31371   2.31966   2.33118
 Alpha virt. eigenvalues --    2.33722   2.34075   2.34825   2.35226   2.36880
 Alpha virt. eigenvalues --    2.37542   2.38021   2.38770   2.39762   2.40270
 Alpha virt. eigenvalues --    2.40664   2.41482   2.41522   2.41995   2.44949
 Alpha virt. eigenvalues --    2.45292   2.45772   2.45834   2.46515   2.46736
 Alpha virt. eigenvalues --    2.47761   2.49304   2.50546   2.51159   2.51400
 Alpha virt. eigenvalues --    2.51554   2.52669   2.53428   2.54418   2.55156
 Alpha virt. eigenvalues --    2.55756   2.56197   2.57678   2.58126   2.58755
 Alpha virt. eigenvalues --    2.59528   2.60522   2.60622   2.61888   2.62109
 Alpha virt. eigenvalues --    2.62654   2.62982   2.63645   2.64488   2.64816
 Alpha virt. eigenvalues --    2.65412   2.65499   2.66322   2.66722   2.67488
 Alpha virt. eigenvalues --    2.68195   2.69494   2.69675   2.71133   2.71397
 Alpha virt. eigenvalues --    2.72449   2.72933   2.73299   2.73636   2.73858
 Alpha virt. eigenvalues --    2.74268   2.74445   2.75090   2.75265   2.75545
 Alpha virt. eigenvalues --    2.77572   2.77871   2.79199   2.80122   2.80256
 Alpha virt. eigenvalues --    2.81544   2.83253   2.83974   2.85277   2.86535
 Alpha virt. eigenvalues --    2.86637   2.87111   2.87732   2.87800   2.88204
 Alpha virt. eigenvalues --    2.88964   2.89934   2.91832   2.92872   2.93355
 Alpha virt. eigenvalues --    2.93556   2.95103   2.96755   2.97295   2.99761
 Alpha virt. eigenvalues --    3.01959   3.03238   3.06361   3.06728   3.07611
 Alpha virt. eigenvalues --    3.09137   3.12196   3.14981   3.17270   3.17812
 Alpha virt. eigenvalues --    3.19179   3.20218   3.21269   3.23042   3.23288
 Alpha virt. eigenvalues --    3.23444   3.24046   3.24221   3.25681   3.25867
 Alpha virt. eigenvalues --    3.26695   3.27889   3.30445   3.31275   3.33116
 Alpha virt. eigenvalues --    3.36979   3.41410   3.42154   3.42372   3.42604
 Alpha virt. eigenvalues --    3.42920   3.43509   3.43555   3.44066   3.44273
 Alpha virt. eigenvalues --    3.45044   3.45373   3.50912   3.51492   3.52065
 Alpha virt. eigenvalues --    3.52589   3.53148   3.54299   3.54679   3.70808
 Alpha virt. eigenvalues --    3.76555   3.77047   3.81598   3.90421   4.13740
 Alpha virt. eigenvalues --    4.13814   4.14078   4.15319   4.16475   4.17061
 Alpha virt. eigenvalues --    4.18138   4.20094   4.20899   4.23209   4.31870
 Alpha virt. eigenvalues --    4.33320   4.37144   4.37741   4.38644   4.42343
 Alpha virt. eigenvalues --    4.45544   4.46478   4.46939   4.49826   4.52318
 Alpha virt. eigenvalues --    4.54223   4.54806   4.55925   4.57264   4.59750
 Alpha virt. eigenvalues --    4.61203   4.68611   4.71615   4.78682   4.79233
 Alpha virt. eigenvalues --    4.86156   4.89848   4.97023
          Condensed to atoms (all electrons):
 Mulliken charges:
               1
     1  C    0.250695
     2  O   -0.543514
     3  C    0.231002
     4  C    0.004179
     5  B    0.059186
     6  C    0.083262
     7  C    0.278407
     8  O   -0.542261
     9  C    0.252268
    10  C    0.081859
    11  C    0.014135
    12  C   -0.133256
    13  C   -0.124355
    14  C   -0.213528
    15  C    0.172789
    16  C   -0.134017
    17  C   -0.117512
    18  C   -0.125945
    19  C   -0.141700
    20  C    0.169327
    21  C   -0.204728
    22  C   -0.034323
    23  C   -0.313205
    24  C   -0.295033
    25  C   -0.295347
    26  C   -0.030175
    27  C   -0.311342
    28  C   -0.296044
    29  C   -0.295120
    30  C    0.069617
    31  C   -0.091232
    32  C   -0.095186
    33  C   -0.082668
    34  C   -0.091397
    35  C   -0.111312
    36  H    0.096765
    37  H    0.095223
    38  H    0.073006
    39  H    0.086442
    40  H    0.096960
    41  H    0.101014
    42  H    0.086637
    43  H    0.076971
    44  H    0.097205
    45  H    0.102931
    46  H    0.107361
    47  H    0.097431
    48  H    0.097947
    49  H    0.106684
    50  H    0.105966
    51  H    0.097551
    52  H    0.098086
    53  H    0.097633
    54  H    0.102899
    55  H    0.103283
    56  H    0.096437
    57  H    0.098881
    58  H    0.105470
    59  H    0.105174
    60  H    0.096341
    61  H    0.100402
    62  H    0.090862
    63  H    0.083421
    64  H    0.082795
    65  H    0.083976
    66  H    0.084718
 Sum of Mulliken charges =   0.00000
 Mulliken charges with hydrogens summed into heavy atoms:
               1
     1  C    0.250695
     2  O   -0.543514
     3  C    0.231002
     4  C    0.004179
     5  B    0.059186
     6  C    0.083262
     7  C    0.278407
     8  O   -0.542261
     9  C    0.252268
    10  C    0.081859
    11  C    0.014135
    12  C   -0.036491
    13  C   -0.029132
    14  C   -0.140522
    15  C    0.172789
    16  C   -0.047575
    17  C   -0.020553
    18  C   -0.024931
    19  C   -0.055062
    20  C    0.169327
    21  C   -0.127757
    22  C   -0.034323
    23  C   -0.005707
    24  C    0.007029
    25  C    0.006257
    26  C   -0.030175
    27  C   -0.007527
    28  C    0.004744
    29  C    0.006797
    30  C    0.069617
    31  C   -0.000370
    32  C   -0.011766
    33  C    0.000127
    34  C   -0.007421
    35  C   -0.026594
 Electronic spatial extent (au):  <R**2>=          19930.1916
 Charge=              0.0000 electrons
 Dipole moment (field-independent basis, Debye):
    X=              1.4519    Y=              0.7440    Z=              0.0293  Tot=              1.6317
 Quadrupole moment (field-independent basis, Debye-Ang):
   XX=           -186.0660   YY=           -188.9245   ZZ=           -208.2896
   XY=             -0.9674   XZ=             -1.0581   YZ=             -2.0974
 Traceless Quadrupole moment (field-independent basis, Debye-Ang):
   XX=              8.3607   YY=              5.5022   ZZ=            -13.8629
   XY=             -0.9674   XZ=             -1.0581   YZ=             -2.0974
 Octapole moment (field-independent basis, Debye-Ang**2):
  XXX=            -14.7475  YYY=             -0.3123  ZZZ=              1.4511  XYY=             -1.2391
  XXY=            -10.1610  XXZ=             21.0351  XZZ=             -2.6827  YZZ=              3.3602
  YYZ=             -3.1327  XYZ=             16.2727
 Hexadecapole moment (field-independent basis, Debye-Ang**3):
 XXXX=         -17186.5582 YYYY=          -8305.8728 ZZZZ=           -727.6773 XXXY=           -177.0735
 XXXZ=           -178.8741 YYYX=            -23.5726 YYYZ=             25.0258 ZZZX=             -2.2644
 ZZZY=             -7.1447 XXYY=          -4254.7793 XXZZ=          -3215.0499 YYZZ=          -1610.2860
 XXYZ=           -106.1045 YYXZ=             -9.5483 ZZXY=              9.5759
 N-N= 3.441092511626D+03 E-N=-1.015921363647D+04  KE= 1.400009780422D+03

 Test job not archived.
 1\1\GINC-NODE11\SP\RB3LYP TD-FC\6-31G(d,p)\C32H31B1O2\CSOM\08-Feb-2021
 \0\\# td=(50-50,nstates=10) rb3lyp/6-31g(d,p) test\\****\\0,1\C\O,1,5.
 10495927\C,2,1.36400476,1,43.84122894\C,3,1.40866491,2,120.06270285,1,
 -1.33863524,0\B,4,1.52571689,3,121.70436291,2,-0.9603613,0\C,5,1.55082
 157,4,113.9965031,3,-4.0145942,0\C,4,1.40659847,3,117.26943863,2,178.6
 9799257,0\O,7,1.36350701,4,121.22199759,3,179.67318262,0\C,2,1.3730965
 6,1,79.20939681,8,-173.38063529,0\C,1,1.41027284,8,124.15437643,7,-3.2
 7154772,0\C,3,1.40802872,2,116.89952482,1,177.26760555,0\C,11,1.405891
 26,3,116.25268465,2,-178.70460891,0\C,12,1.39170693,11,123.14257352,3,
 -0.07784009,0\C,10,1.41760166,1,115.82914689,8,177.71819104,0\C,14,1.3
 9198652,10,124.03870484,1,1.46044509,0\C,15,1.41208937,14,116.9939673,
 10,-0.11313682,0\C,16,1.38308447,15,121.66639707,14,-0.86532076,0\C,9,
 1.39712611,2,113.90504414,1,-179.17418077,0\C,18,1.38720733,9,119.6348
 0578,2,-178.39836738,0\C,19,1.40785207,18,121.47112369,9,0.44720813,0\
 C,20,1.39622559,19,116.9862639,18,-1.08922643,0\C,15,1.539487,14,123.3
 4339682,10,-179.92515516,0\C,22,1.54017363,15,112.38762843,14,-0.45611
 59,0\C,22,1.54732153,15,109.44294068,14,119.70670519,0\C,22,1.54738394
 ,15,109.44110115,14,-120.53516535,0\C,20,1.54118656,19,122.75604958,18
 ,178.6747363,0\C,26,1.54063217,20,112.23913303,19,0.77546616,0\C,26,1.
 54723009,20,109.62872167,19,120.84872455,0\C,26,1.54698147,20,109.4712
 2063,19,-119.2455568,0\C,11,1.48710184,3,123.55610482,2,0.6796856,0\C,
 30,1.40537014,11,121.98441869,3,47.27948701,0\C,31,1.39345133,30,120.7
 8218722,11,177.85739325,0\C,32,1.3962769,31,120.43153484,30,0.07163796
 ,0\C,33,1.39496686,32,119.42891646,31,0.00280393,0\C,34,1.39442321,33,
 120.15949218,32,0.00904009,0\H,12,1.08574085,11,117.96915909,3,-178.87
 660044,0\H,13,1.0840204,12,121.62136911,11,-179.45474965,0\H,14,1.0805
 0177,10,117.38352943,1,-177.40307422,0\H,16,1.08584243,15,119.93185062
 ,14,179.80829087,0\H,17,1.08491303,16,121.540269,15,-179.00780148,0\H,
 18,1.08489274,9,118.9522675,2,1.15798478,0\H,19,1.08376376,18,118.1842
 1467,9,179.85840098,0\H,21,1.083039,20,118.10243475,19,178.91747406,0\
 H,23,1.09466804,22,109.69510867,15,-179.73119396,0\H,23,1.0950984,22,1
 11.79699883,15,-60.61226022,0\H,23,1.09507476,22,111.89051828,15,61.09
 190525,0\H,24,1.09577602,22,110.42336409,15,179.80151527,0\H,24,1.0941
 3287,22,111.87660089,15,59.96977528,0\H,24,1.09479299,22,110.93574035,
 15,-60.36321984,0\H,25,1.0948487,22,110.93507335,15,60.78071258,0\H,25
 ,1.09575894,22,110.39195551,15,-179.41364606,0\H,25,1.09410378,22,111.
 94029629,15,-59.59964853,0\H,27,1.09465158,26,109.67485139,20,179.9925
 5677,0\H,27,1.0949793,26,111.88901209,20,-60.87646654,0\H,27,1.0950424
 3,26,111.91361513,20,60.79717793,0\H,28,1.09586687,26,110.39712338,20,
 -179.93011944,0\H,28,1.09398618,26,111.86319459,20,60.24261087,0\H,28,
 1.09483191,26,110.97380175,20,-60.1006596,0\H,29,1.09484352,26,110.956
 10797,20,60.60221398,0\H,29,1.09595334,26,110.43467852,20,-179.5650441
 9,0\H,29,1.09400746,26,111.83443721,20,-59.66753738,0\H,31,1.08418968,
 30,119.44150884,11,-1.50515786,0\H,32,1.08642794,31,119.54337995,30,-1
 79.55578774,0\H,33,1.08609285,32,120.27506357,31,179.89604145,0\H,34,1
 .08633175,33,120.168081,32,179.54068027,0\H,35,1.08619545,34,119.68461
 509,33,178.72288662,0\\Version=EM64L-G09RevD.01\State=1-A\HF=-1413.501
 4625\RMSD=2.607e-09\PG=C01 [X(C32H31B1O2)]\\@


 Any fool can criticize, condemn, and complain -- and most do.
 -- Dale Carnegie
 Job cpu time:       0 days  4 hours 39 minutes  3.8 seconds.
 File lengths (MBytes):  RWF=   2508 Int=      0 D2E=      0 Chk=    317 Scr=      1
 Normal termination of Gaussian 09 at Mon Feb  8 10:51:06 2021.
