# Supplementary material for: High-performance blue OLED using multiresonance thermally activated delayed fluorescence host materials containing silicon atoms
Source: Nat Commun. 2023 Sep 11;14:5589. doi: 10.1038/s41467-023-41440-1 (PMC10495399; doi:10.1038/s41467-023-41440-1)
Supplement: Supplementary file 15 — Supplementary Data 12 [file 41467_2023_41440_MOESM15_ESM.txt]

 Entering Gaussian System, Link 0=g09
 Input=06 di phenyl.gjf
 Output=06 di phenyl.log
 Initial command:
 /opt/gaussian-1/g09/l1.exe "/work/Gau-10770.inp" -scrdir="/work/"
 Entering Link 1 = /opt/gaussian-1/g09/l1.exe PID=     10771.
  
 Copyright (c) 1988,1990,1992,1993,1995,1998,2003,2009,2013,
            Gaussian, Inc.  All Rights Reserved.
  
 This is part of the Gaussian(R) 09 program.  It is based on
 the Gaussian(R) 03 system (copyright 2003, Gaussian, Inc.),
 the Gaussian(R) 98 system (copyright 1998, Gaussian, Inc.),
 the Gaussian(R) 94 system (copyright 1995, Gaussian, Inc.),
 the Gaussian 92(TM) system (copyright 1992, Gaussian, Inc.),
 the Gaussian 90(TM) system (copyright 1990, Gaussian, Inc.),
 the Gaussian 88(TM) system (copyright 1988, Gaussian, Inc.),
 the Gaussian 86(TM) system (copyright 1986, Carnegie Mellon
 University), and the Gaussian 82(TM) system (copyright 1983,
 Carnegie Mellon University). Gaussian is a federally registered
 trademark of Gaussian, Inc.
  
 This software contains proprietary and confidential information,
 including trade secrets, belonging to Gaussian, Inc.
  
 This software is provided under written license and may be
 used, copied, transmitted, or stored only in accord with that
 written license.
  
 The following legend is applicable only to US Government
 contracts under FAR:
  
                    RESTRICTED RIGHTS LEGEND
  
 Use, reproduction and disclosure by the US Government is
 subject to restrictions as set forth in subparagraphs (a)
 and (c) of the Commercial Computer Software - Restricted
 Rights clause in FAR 52.227-19.
  
 Gaussian, Inc.
 340 Quinnipiac St., Bldg. 40, Wallingford CT 06492
  
  
 ---------------------------------------------------------------
 Warning -- This program may not be used in any manner that
 competes with the business of Gaussian, Inc. or will provide
 assistance to any competitor of Gaussian, Inc.  The licensee
 of this program is prohibited from giving any competitor of
 Gaussian, Inc. access to this program.  By using this program,
 the user acknowledges that Gaussian, Inc. is engaged in the
 business of creating and licensing software in the field of
 computational chemistry and represents and warrants to the
 licensee that it is not a competitor of Gaussian, Inc. and that
 it will not use this program in any manner prohibited above.
 ---------------------------------------------------------------
  

 Cite this work as:
 Gaussian 09, Revision D.01,
 M. J. Frisch, G. W. Trucks, H. B. Schlegel, G. E. Scuseria, 
 M. A. Robb, J. R. Cheeseman, G. Scalmani, V. Barone, B. Mennucci, 
 G. A. Petersson, H. Nakatsuji, M. Caricato, X. Li, H. P. Hratchian, 
 A. F. Izmaylov, J. Bloino, G. Zheng, J. L. Sonnenberg, M. Hada, 
 M. Ehara, K. Toyota, R. Fukuda, J. Hasegawa, M. Ishida, T. Nakajima, 
 Y. Honda, O. Kitao, H. Nakai, T. Vreven, J. A. Montgomery, Jr., 
 J. E. Peralta, F. Ogliaro, M. Bearpark, J. J. Heyd, E. Brothers, 
 K. N. Kudin, V. N. Staroverov, T. Keith, R. Kobayashi, J. Normand, 
 K. Raghavachari, A. Rendell, J. C. Burant, S. S. Iyengar, J. Tomasi, 
 M. Cossi, N. Rega, J. M. Millam, M. Klene, J. E. Knox, J. B. Cross, 
 V. Bakken, C. Adamo, J. Jaramillo, R. Gomperts, R. E. Stratmann, 
 O. Yazyev, A. J. Austin, R. Cammi, C. Pomelli, J. W. Ochterski, 
 R. L. Martin, K. Morokuma, V. G. Zakrzewski, G. A. Voth, 
 P. Salvador, J. J. Dannenberg, S. Dapprich, A. D. Daniels, 
 O. Farkas, J. B. Foresman, J. V. Ortiz, J. Cioslowski, 
 and D. J. Fox, Gaussian, Inc., Wallingford CT, 2013.
 
 ******************************************
 Gaussian 09:  EM64L-G09RevD.01 24-Apr-2013
                 8-Feb-2021 
 ******************************************
 %nprocshared=12
 Will use up to   12 processors via shared memory.
 %mem=64GB
 %chk=06 di phenyl.chk
 ----------------------------------------------
 # td=(50-50,nstates=10) rb3lyp/6-31g(d,p) test
 ----------------------------------------------
 1/38=1/1;
 2/12=2,17=6,18=5,40=1/2;
 3/5=1,6=6,7=101,11=1,16=1,25=1,30=1,74=-5,116=1/1,2,8,3;
 4//1;
 5/5=2,38=5/2;
 8/6=1,10=2,108=10/1;
 9/41=10,42=1,48=2,70=2/14;
 6/7=2,8=2,9=2,10=2/1;
 99/5=1,9=1/99;
 ----
 ****
 ----
 Symbolic Z-matrix:
 Charge =  0 Multiplicity = 1
 C
 O                    1    B1
 C                    2    B2       1    A1
 C                    3    B3       2    A2       1    D1       0
 B                    4    B4       3    A3       2    D2       0
 C                    5    B5       4    A4       3    D3       0
 C                    4    B6       3    A5       2    D4       0
 O                    7    B7       4    A6       3    D5       0
 C                    2    B8       1    A7       8    D6       0
 C                    1    B9       8    A8       7    D7       0
 C                    3    B10      2    A9       1    D8       0
 C                    11   B11      3    A10      2    D9       0
 C                    12   B12      11   A11      3    D10      0
 C                    10   B13      1    A12      8    D11      0
 C                    14   B14      10   A13      1    D12      0
 C                    15   B15      14   A14      10   D13      0
 C                    16   B16      15   A15      14   D14      0
 C                    9    B17      2    A16      1    D15      0
 C                    18   B18      9    A17      2    D16      0
 C                    19   B19      18   A18      9    D17      0
 C                    20   B20      19   A19      18   D18      0
 C                    15   B21      14   A20      10   D19      0
 C                    22   B22      15   A21      14   D20      0
 C                    22   B23      15   A22      14   D21      0
 C                    22   B24      15   A23      14   D22      0
 C                    20   B25      19   A24      18   D23      0
 C                    26   B26      20   A25      19   D24      0
 C                    26   B27      20   A26      19   D25      0
 C                    26   B28      20   A27      19   D26      0
 C                    11   B29      3    A28      2    D27      0
 C                    30   B30      11   A29      3    D28      0
 C                    31   B31      30   A30      11   D29      0
 C                    32   B32      31   A31      30   D30      0
 C                    33   B33      32   A32      31   D31      0
 C                    34   B34      33   A33      32   D32      0
 C                    13   B35      12   A34      11   D33      0
 C                    36   B36      13   A35      12   D34      0
 C                    37   B37      36   A36      13   D35      0
 C                    38   B38      37   A37      36   D36      0
 C                    39   B39      38   A38      37   D37      0
 C                    40   B40      39   A39      38   D38      0
 H                    12   B41      11   A40      3    D39      0
 H                    14   B42      10   A41      1    D40      0
 H                    16   B43      15   A42      14   D41      0
 H                    17   B44      16   A43      15   D42      0
 H                    18   B45      9    A44      2    D43      0
 H                    19   B46      18   A45      9    D44      0
 H                    21   B47      20   A46      19   D45      0
 H                    23   B48      22   A47      15   D46      0
 H                    23   B49      22   A48      15   D47      0
 H                    23   B50      22   A49      15   D48      0
 H                    24   B51      22   A50      15   D49      0
 H                    24   B52      22   A51      15   D50      0
 H                    24   B53      22   A52      15   D51      0
 H                    25   B54      22   A53      15   D52      0
 H                    25   B55      22   A54      15   D53      0
 H                    25   B56      22   A55      15   D54      0
 H                    27   B57      26   A56      20   D55      0
 H                    27   B58      26   A57      20   D56      0
 H                    27   B59      26   A58      20   D57      0
 H                    28   B60      26   A59      20   D58      0
 H                    28   B61      26   A60      20   D59      0
 H                    28   B62      26   A61      20   D60      0
 H                    29   B63      26   A62      20   D61      0
 H                    29   B64      26   A63      20   D62      0
 H                    29   B65      26   A64      20   D63      0
 H                    31   B66      30   A65      11   D64      0
 H                    32   B67      31   A66      30   D65      0
 H                    33   B68      32   A67      31   D66      0
 H                    34   B69      33   A68      32   D67      0
 H                    35   B70      34   A69      33   D68      0
 H                    37   B71      36   A70      13   D69      0
 H                    38   B72      37   A71      36   D70      0
 H                    39   B73      38   A72      37   D71      0
 H                    40   B74      39   A73      38   D72      0
 H                    41   B75      40   A74      39   D73      0
       Variables:
  B1                    5.10268                  
  B2                    1.36326                  
  B3                    1.40796                  
  B4                    1.52829                  
  B5                    1.55092                  
  B6                    1.40771                  
  B7                    1.36351                  
  B8                    1.37239                  
  B9                    1.40873                  
  B10                   1.40652                  
  B11                   1.40185                  
  B12                   1.40158                  
  B13                   1.41789                  
  B14                   1.39192                  
  B15                   1.41251                  
  B16                   1.38283                  
  B17                   1.397                    
  B18                   1.38731                  
  B19                   1.40781                  
  B20                   1.39619                  
  B21                   1.53948                  
  B22                   1.54008                  
  B23                   1.54725                  
  B24                   1.54727                  
  B25                   1.54122                  
  B26                   1.54075                  
  B27                   1.54708                  
  B28                   1.54706                  
  B29                   1.48749                  
  B30                   1.40527                  
  B31                   1.39346                  
  B32                   1.39624                  
  B33                   1.39499                  
  B34                   1.3944                   
  B35                   1.48746                  
  B36                   1.4049                   
  B37                   1.39441                  
  B38                   1.39499                  
  B39                   1.39624                  
  B40                   1.39346                  
  B41                   1.08546                  
  B42                   1.08056                  
  B43                   1.08591                  
  B44                   1.08489                  
  B45                   1.08489                  
  B46                   1.08377                  
  B47                   1.08277                  
  B48                   1.0946                   
  B49                   1.09506                  
  B50                   1.0951                   
  B51                   1.09583                  
  B52                   1.09406                  
  B53                   1.09481                  
  B54                   1.09481                  
  B55                   1.09579                  
  B56                   1.09414                  
  B57                   1.09467                  
  B58                   1.09499                  
  B59                   1.09503                  
  B60                   1.09583                  
  B61                   1.09406                  
  B62                   1.09485                  
  B63                   1.09484                  
  B64                   1.09586                  
  B65                   1.09405                  
  B66                   1.08418                  
  B67                   1.08641                  
  B68                   1.08609                  
  B69                   1.08631                  
  B70                   1.08613                  
  B71                   1.08612                  
  B72                   1.08631                  
  B73                   1.08609                  
  B74                   1.08642                  
  B75                   1.0842                   
  A1                   43.91922                  
  A2                  120.48133                  
  A3                  121.16879                  
  A4                  114.18056                  
  A5                  117.71675                  
  A6                  120.43336                  
  A7                   79.1186                   
  A8                  124.08927                  
  A9                  116.92272                  
  A10                 116.26522                  
  A11                 124.58036                  
  A12                 115.81982                  
  A13                 123.9754                   
  A14                 117.03368                  
  A15                 121.665                    
  A16                 114.00961                  
  A17                 119.59691                  
  A18                 121.45867                  
  A19                 116.99652                  
  A20                 123.32598                  
  A21                 112.40142                  
  A22                 109.5273                   
  A23                 109.41548                  
  A24                 122.79037                  
  A25                 112.25484                  
  A26                 109.54185                  
  A27                 109.53644                  
  A28                 123.63899                  
  A29                 121.91882                  
  A30                 120.77415                  
  A31                 120.42213                  
  A32                 119.43462                  
  A33                 120.17165                  
  A34                 120.13516                  
  A35                 119.88429                  
  A36                 121.01516                  
  A37                 120.17682                  
  A38                 119.43374                  
  A39                 120.41705                  
  A40                 117.70975                  
  A41                 117.46724                  
  A42                 119.94307                  
  A43                 121.64069                  
  A44                 118.97669                  
  A45                 118.19583                  
  A46                 118.1009                   
  A47                 109.65473                  
  A48                 111.84475                  
  A49                 111.89241                  
  A50                 110.40759                  
  A51                 111.90966                  
  A52                 110.95052                  
  A53                 110.94123                  
  A54                 110.38492                  
  A55                 111.93645                  
  A56                 109.65562                  
  A57                 111.90687                  
  A58                 111.90345                  
  A59                 110.42419                  
  A60                 111.83971                  
  A61                 110.9583                   
  A62                 110.97106                  
  A63                 110.38228                  
  A64                 111.87845                  
  A65                 119.47134                  
  A66                 119.54821                  
  A67                 120.27724                  
  A68                 120.17114                  
  A69                 119.69153                  
  A70                 119.28063                  
  A71                 119.65583                  
  A72                 120.28858                  
  A73                 120.03271                  
  A74                 119.74809                  
  D1                   -0.79693                  
  D2                   -1.46056                  
  D3                   -3.71449                  
  D4                  178.49727                  
  D5                  178.50201                  
  D6                 -173.52054                  
  D7                   -3.31493                  
  D8                  177.75431                  
  D9                 -178.58375                  
  D10                   0.04901                  
  D11                 177.37106                  
  D12                   1.61087                  
  D13                  -0.00464                  
  D14                  -1.07638                  
  D15                -179.45874                  
  D16                -178.38361                  
  D17                   0.42323                  
  D18                  -1.00347                  
  D19                 179.98131                  
  D20                   0.37701                  
  D21                 120.50623                  
  D22                -119.70222                  
  D23                 178.885                    
  D24                   0.32343                  
  D25                 120.36232                  
  D26                -119.74035                  
  D27                   0.3074                   
  D28                  47.3943                   
  D29                 177.89314                  
  D30                   0.08382                  
  D31                  -0.00469                  
  D32                   0.01111                  
  D33                -178.96085                  
  D34                  44.34602                  
  D35                -177.95901                  
  D36                  -0.09611                  
  D37                   0.01906                  
  D38                  -0.00645                  
  D39                -179.96433                  
  D40                -177.23647                  
  D41                 179.5564                   
  D42                -179.10706                  
  D43                   1.15862                  
  D44                 179.82914                  
  D45                 178.83276                  
  D46                -179.94114                  
  D47                 -60.83832                  
  D48                  60.89914                  
  D49                 179.41706                  
  D50                  59.60843                  
  D51                 -60.76425                  
  D52                  60.78937                  
  D53                -179.40787                  
  D54                 -59.56779                  
  D55                 179.97549                  
  D56                 -60.88098                  
  D57                  60.82243                  
  D58                -179.86866                  
  D59                  60.29179                  
  D60                 -60.03357                  
  D61                  60.40135                  
  D62                -179.78493                  
  D63                 -59.91124                  
  D64                  -1.44899                  
  D65                -179.54175                  
  D66                 179.89656                  
  D67                 179.5496                   
  D68                 178.74887                  
  D69                   3.1962                   
  D70                -179.63662                  
  D71                -179.88473                  
  D72                 179.61058                  
  D73                 179.40976                  
 
 Stoichiometry    C38H35BO2
 Framework group  C1[X(C38H35BO2)]
 Deg. of freedom   222
 Full point group                 C1      NOp   1
 Largest Abelian subgroup         C1      NOp   1
 Largest concise Abelian subgroup C1      NOp   1
                         Standard orientation:                         
 ---------------------------------------------------------------------
 Center     Atomic      Atomic             Coordinates (Angstroms)
 Number     Number       Type             X           Y           Z
 ---------------------------------------------------------------------
      1          6           0       -0.439643   -2.490272    0.094733
      2          8           0        0.984917    2.402647   -0.164635
      3          6           0        1.618206    1.199364   -0.066961
      4          6           0        0.875806    0.004893   -0.000320
      5          5           0       -0.652384    0.022263   -0.001901
      6          6           0       -1.271554    1.444180    0.009976
      7          6           0        1.589449   -1.206656    0.066938
      8          8           0        0.926561   -2.394227    0.163958
      9          6           0       -0.379555    2.533325   -0.096764
     10          6           0       -1.304425   -1.383615   -0.014706
     11          6           0        3.024606    1.217864   -0.068939
     12          6           0        3.661516   -0.028980    0.001104
     13          6           0        2.994943   -1.259978    0.070127
     14          6           0       -2.684426   -1.687453   -0.131726
     15          6           0       -3.200928   -2.979813   -0.110117
     16          6           0       -2.277111   -4.038011    0.038128
     17          6           0       -0.917266   -3.806285    0.134851
     18          6           0       -0.826453    3.856376   -0.134601
     19          6           0       -2.184386    4.123899   -0.039391
     20          6           0       -3.128686    3.089661    0.104077
     21          6           0       -2.638722    1.782429    0.124473
     22          6           0       -4.702853   -3.292646   -0.238044
     23          6           0       -5.555591   -2.020505   -0.400378
     24          6           0       -4.940542   -4.190547   -1.475485
     25          6           0       -5.183750   -4.034267    1.031910
     26          6           0       -4.641335    3.353133    0.237669
     27          6           0       -4.978648    4.855654    0.187012
     28          6           0       -5.392650    2.653752   -0.919855
     29          6           0       -5.146749    2.792929    1.588269
     30          6           0        3.832167    2.463438   -0.163872
     31          6           0        3.557794    3.589216    0.631192
     32          6           0        4.356572    4.728387    0.553994
     33          6           0        5.445421    4.770560   -0.318994
     34          6           0        5.728821    3.660981   -1.115559
     35          6           0        4.929817    2.520782   -1.038885
     36          6           0        3.771227   -2.525280    0.164587
     37          6           0        4.865803   -2.611197    1.041095
     38          6           0        5.635606   -3.771336    1.117677
     39          6           0        5.325474   -4.872627    0.319572
     40          6           0        4.239419   -4.802054   -0.555063
     41          6           0        3.469911   -3.642900   -0.632249
     42          1           0        4.746899   -0.041992    0.001719
     43          1           0       -3.367422   -0.860519   -0.263284
     44          1           0       -2.629318   -5.064773    0.068263
     45          1           0       -0.206907   -4.620201    0.234381
     46          1           0       -0.098062    4.654617   -0.230797
     47          1           0       -2.505733    5.158524   -0.068399
     48          1           0       -3.347479    0.974073    0.253376
     49          1           0       -6.612046   -2.293873   -0.485996
     50          1           0       -5.458064   -1.351882    0.461359
     51          1           0       -5.286494   -1.460903   -1.302421
     52          1           0       -6.005115   -4.430863   -1.574404
     53          1           0       -4.393494   -5.135420   -1.405401
     54          1           0       -4.619171   -3.686289   -2.392580
     55          1           0       -5.039365   -3.416433    1.924127
     56          1           0       -6.250013   -4.274302    0.953011
     57          1           0       -4.643616   -4.973215    1.186127
     58          1           0       -6.060152    4.993736    0.284886
     59          1           0       -4.501667    5.409167    1.002562
     60          1           0       -4.673601    5.311064   -0.760958
     61          1           0       -6.470625    2.833881   -0.840114
     62          1           0       -5.235949    1.571004   -0.911343
     63          1           0       -5.055616    3.031875   -1.890489
     64          1           0       -4.637067    3.276026    2.428215
     65          1           0       -6.222880    2.969656    1.696054
     66          1           0       -4.977239    1.715317    1.671716
     67          1           0        2.720600    3.564801    1.319640
     68          1           0        4.130770    5.584727    1.183271
     69          1           0        6.065445    5.660294   -0.378480
     70          1           0        6.568633    3.683483   -1.804238
     71          1           0        5.145273    1.668933   -1.677328
     72          1           0        5.101728   -1.765745    1.680786
     73          1           0        6.473583   -3.815796    1.807521
     74          1           0        5.922703   -5.777814    0.379105
     75          1           0        3.993021   -5.651709   -1.185677
     76          1           0        2.634810   -3.596512   -1.322142
 ---------------------------------------------------------------------
 Rotational constants (GHZ):      0.0920151      0.0653000      0.0394929
 Standard basis: 6-31G(d,p) (6D, 7F)
 There are   790 symmetry adapted cartesian basis functions of A   symmetry.
 There are   790 symmetry adapted basis functions of A   symmetry.
   790 basis functions,  1393 primitive gaussians,   790 cartesian basis functions
   142 alpha electrons      142 beta electrons
       nuclear repulsion energy      4368.0688261751 Hartrees.
 NAtoms=   76 NActive=   76 NUniq=   76 SFac= 1.00D+00 NAtFMM=   60 NAOKFM=T Big=T
 Integral buffers will be    131072 words long.
 Raffenetti 1 integral format.
 Two-electron integral symmetry is turned on.
 One-electron integrals computed using PRISM.
 NBasis=   790 RedAO= T EigKep=  2.65D-04  NBF=   790
 NBsUse=   790 1.00D-06 EigRej= -1.00D+00 NBFU=   790
 ExpMin= 1.27D-01 ExpMax= 5.48D+03 ExpMxC= 8.25D+02 IAcc=1 IRadAn=         1 AccDes= 0.00D+00
 Harris functional with IExCor=  402 and IRadAn=       1 diagonalized for initial guess.
 HarFok:  IExCor=  402 AccDes= 0.00D+00 IRadAn=         1 IDoV= 1 UseB2=F ITyADJ=14
 ICtDFT=  3500011 ScaDFX=  1.000000  1.000000  1.000000  1.000000
 FoFCou: FMM=F IPFlag=           0 FMFlag=      100000 FMFlg1=        2001
         NFxFlg=           0 DoJE=T BraDBF=F KetDBF=T FulRan=T
         wScrn=  0.000000 ICntrl=     500 IOpCl=  0 I1Cent=   200000004 NGrid=           0
         NMat0=    1 NMatS0=      1 NMatT0=    0 NMatD0=    1 NMtDS0=    0 NMtDT0=    0
 Petite list used in FoFCou.
 Requested convergence on RMS density matrix=1.00D-08 within 128 cycles.
 Requested convergence on MAX density matrix=1.00D-06.
 Requested convergence on             energy=1.00D-06.
 No special actions if energy rises.
 Integral accuracy reduced to 1.0D-05 until final iterations.
 Initial convergence to 1.0D-05 achieved.  Increase integral accuracy.
 SCF Done:  E(RB3LYP) =  -1644.56196445     A.U. after   15 cycles
            NFock= 15  Conv=0.38D-08     -V/T= 2.0097
 DoSCS=F DFT=T ScalE2(SS,OS)=  1.000000  1.000000
 ExpMin= 1.27D-01 ExpMax= 5.48D+03 ExpMxC= 8.25D+02 IAcc=3 IRadAn=         5 AccDes= 0.00D+00
 HarFok:  IExCor=  205 AccDes= 0.00D+00 IRadAn=         5 IDoV=-2 UseB2=F ITyADJ=14
 ICtDFT= 12500011 ScaDFX=  1.000000  1.000000  1.000000  1.000000
 Range of M.O.s used for correlation:    42   790
 NBasis=   790 NAE=   142 NBE=   142 NFC=    41 NFV=     0
 NROrb=    749 NOA=   101 NOB=   101 NVA=   648 NVB=   648
 Would need an additional        140461400000 words for in-memory AO integral storage.
 Orbital symmetries:
       Occupied  (A) (A) (A) (A) (A) (A) (A) (A) (A) (A) (A) (A)
                 (A) (A) (A) (A) (A) (A) (A) (A) (A) (A) (A) (A)
                 (A) (A) (A) (A) (A) (A) (A) (A) (A) (A) (A) (A)
                 (A) (A) (A) (A) (A) (A) (A) (A) (A) (A) (A) (A)
                 (A) (A) (A) (A) (A) (A) (A) (A) (A) (A) (A) (A)
                 (A) (A) (A) (A) (A) (A) (A) (A) (A) (A) (A) (A)
                 (A) (A) (A) (A) (A) (A) (A) (A) (A) (A) (A) (A)
                 (A) (A) (A) (A) (A) (A) (A) (A) (A) (A) (A) (A)
                 (A) (A) (A) (A) (A) (A) (A) (A) (A) (A) (A) (A)
                 (A) (A) (A) (A) (A) (A) (A) (A) (A) (A) (A) (A)
                 (A) (A) (A) (A) (A) (A) (A) (A) (A) (A) (A) (A)
                 (A) (A) (A) (A) (A) (A) (A) (A) (A) (A)
       Virtual   (A) (A) (A) (A) (A) (A) (A) (A) (A) (A) (A) (A)
                 (A) (A) (A) (A) (A) (A) (A) (A) (A) (A) (A) (A)
                 (A) (A) (A) (A) (A) (A) (A) (A) (A) (A) (A) (A)
                 (A) (A) (A) (A) (A) (A) (A) (A) (A) (A) (A) (A)
                 (A) (A) (A) (A) (A) (A) (A) (A) (A) (A) (A) (A)
                 (A) (A) (A) (A) (A) (A) (A) (A) (A) (A) (A) (A)
                 (A) (A) (A) (A) (A) (A) (A) (A) (A) (A) (A) (A)
                 (A) (A) (A) (A) (A) (A) (A) (A) (A) (A) (A) (A)
                 (A) (A) (A) (A) (A) (A) (A) (A) (A) (A) (A) (A)
                 (A) (A) (A) (A) (A) (A) (A) (A) (A) (A) (A) (A)
                 (A) (A) (A) (A) (A) (A) (A) (A) (A) (A) (A) (A)
                 (A) (A) (A) (A) (A) (A) (A) (A) (A) (A) (A) (A)
                 (A) (A) (A) (A) (A) (A) (A) (A) (A) (A) (A) (A)
                 (A) (A) (A) (A) (A) (A) (A) (A) (A) (A) (A) (A)
                 (A) (A) (A) (A) (A) (A) (A) (A) (A) (A) (A) (A)
                 (A) (A) (A) (A) (A) (A) (A) (A) (A) (A) (A) (A)
                 (A) (A) (A) (A) (A) (A) (A) (A) (A) (A) (A) (A)
                 (A) (A) (A) (A) (A) (A) (A) (A) (A) (A) (A) (A)
                 (A) (A) (A) (A) (A) (A) (A) (A) (A) (A) (A) (A)
                 (A) (A) (A) (A) (A) (A) (A) (A) (A) (A) (A) (A)
                 (A) (A) (A) (A) (A) (A) (A) (A) (A) (A) (A) (A)
                 (A) (A) (A) (A) (A) (A) (A) (A) (A) (A) (A) (A)
                 (A) (A) (A) (A) (A) (A) (A) (A) (A) (A) (A) (A)
                 (A) (A) (A) (A) (A) (A) (A) (A) (A) (A) (A) (A)
                 (A) (A) (A) (A) (A) (A) (A) (A) (A) (A) (A) (A)
                 (A) (A) (A) (A) (A) (A) (A) (A) (A) (A) (A) (A)
                 (A) (A) (A) (A) (A) (A) (A) (A) (A) (A) (A) (A)
                 (A) (A) (A) (A) (A) (A) (A) (A) (A) (A) (A) (A)
                 (A) (A) (A) (A) (A) (A) (A) (A) (A) (A) (A) (A)
                 (A) (A) (A) (A) (A) (A) (A) (A) (A) (A) (A) (A)
                 (A) (A) (A) (A) (A) (A) (A) (A) (A) (A) (A) (A)
                 (A) (A) (A) (A) (A) (A) (A) (A) (A) (A) (A) (A)
                 (A) (A) (A) (A) (A) (A) (A) (A) (A) (A) (A) (A)
                 (A) (A) (A) (A) (A) (A) (A) (A) (A) (A) (A) (A)
                 (A) (A) (A) (A) (A) (A) (A) (A) (A) (A) (A) (A)
                 (A) (A) (A) (A) (A) (A) (A) (A) (A) (A) (A) (A)
                 (A) (A) (A) (A) (A) (A) (A) (A) (A) (A) (A) (A)
                 (A) (A) (A) (A) (A) (A) (A) (A) (A) (A) (A) (A)
                 (A) (A) (A) (A) (A) (A) (A) (A) (A) (A) (A) (A)
                 (A) (A) (A) (A) (A) (A) (A) (A) (A) (A) (A) (A)
                 (A) (A) (A) (A) (A) (A) (A) (A) (A) (A) (A) (A)
                 (A) (A) (A) (A) (A) (A) (A) (A) (A) (A) (A) (A)
                 (A) (A) (A) (A) (A) (A) (A) (A) (A) (A) (A) (A)
                 (A) (A) (A) (A) (A) (A) (A) (A) (A) (A) (A) (A)
                 (A) (A) (A) (A) (A) (A) (A) (A) (A) (A) (A) (A)
                 (A) (A) (A) (A) (A) (A) (A) (A) (A) (A) (A) (A)
                 (A) (A) (A) (A) (A) (A) (A) (A) (A) (A) (A) (A)
                 (A) (A) (A) (A) (A) (A) (A) (A) (A) (A) (A) (A)
                 (A) (A) (A) (A) (A) (A) (A) (A) (A) (A) (A) (A)
                 (A) (A) (A) (A) (A) (A) (A) (A) (A) (A) (A) (A)
                 (A) (A) (A) (A) (A) (A) (A) (A) (A) (A) (A) (A)
                 (A) (A) (A) (A) (A) (A) (A) (A) (A) (A) (A) (A)
                 (A) (A) (A) (A) (A) (A) (A) (A) (A) (A) (A) (A)
                 (A) (A) (A) (A) (A) (A) (A) (A) (A) (A) (A) (A)
    80 initial guesses have been made.
 Convergence on wavefunction:    0.001000000000000
 Iteration     1 Dimension    80 NMult     0 NNew     80
 CISAX will form    80 AO SS matrices at one time.
 New state      1 was old state      2
 New state      2 was old state      1
 New state      3 was old state      4
 New state      4 was old state      6
 New state      5 was old state     10
 New state      6 was old state      8
 New state      7 was old state     18
 New state      8 was old state     12
 New state      9 was old state      5
 New state     10 was old state      9
 New state     11 was old state     22
 New state     12 was old state     24
 New state     13 was old state      7
 New state     14 was old state      3
 New state     15 was old state     20
 New state     16 was old state     11
 New state     17 was old state     34
 New state     18 was old state     14
 New state     19 was old state     16
 New state     20 was old state     13
 Vector  17 SDiff=1.87D+01 TDiff=3.79D-01 assumed to be triplet.
 Vector  18 SDiff=2.65D+00 TDiff=5.57D+02 assumed to be singlet.
 Vector  19 SDiff=1.21D+01 TDiff=1.25D+01 assumed to be singlet.
 Vector  37 SDiff=1.83D+01 TDiff=3.85D-01 assumed to be triplet.
 Vector  38 SDiff=5.77D-01 TDiff=4.72D+02 assumed to be singlet.
 Vector  39 SDiff=9.83D+00 TDiff=9.92D+00 assumed to be singlet.
 Iteration     2 Dimension   120 NMult    80 NNew     40
 New state      2 was old state      3
 New state      3 was old state      2
 New state      5 was old state      7
 New state      6 was old state      5
 New state      7 was old state      6
 New state      8 was old state     11
 New state      9 was old state     12
 New state     10 was old state      8
 New state     11 was old state      9
 New state     12 was old state     13
 New state     13 was old state     10
 New state     17 was old state     20
 New state     18 was old state     25
 New state     19 was old state     21
 New state     20 was old state     27
 Iteration     3 Dimension   160 NMult   120 NNew     40
 New state     17 was old state     18
 New state     18 was old state     17
 Iteration     4 Dimension   200 NMult   160 NNew     40
 New state     10 was old state     15
 New state     11 was old state     10
 New state     12 was old state     11
 New state     13 was old state     12
 New state     14 was old state     13
 New state     15 was old state     14
 Iteration     5 Dimension   238 NMult   200 NNew     38
 Iteration     6 Dimension   266 NMult   238 NNew     28
 Iteration     7 Dimension   276 NMult   266 NNew     10
 Iteration     8 Dimension   278 NMult   276 NNew      2
 ***********************************************************************
 Excited states from <AA,BB:AA,BB> singles matrix:
 ***********************************************************************
 
 Ground to excited state transition densities written to RWF  633
 Ground to excited state transition electric dipole moments (Au):
       state          X           Y           Z        Dip. S.      Osc.
         1         0.0000      0.0000      0.0000      0.0000      0.0000
         2         0.0000      0.0000      0.0000      0.0000      0.0000
         3         0.0018     -1.1335      0.0626      1.2888      0.0986
         4         0.0000      0.0000      0.0000      0.0000      0.0000
         5         0.0000      0.0000      0.0000      0.0000      0.0000
         6         0.0000      0.0000      0.0000      0.0000      0.0000
         7         0.0000      0.0000      0.0000      0.0000      0.0000
         8         0.0000      0.0000      0.0000      0.0000      0.0000
         9         0.0000      0.0000      0.0000      0.0000      0.0000
        10         0.0000      0.0000      0.0000      0.0000      0.0000
        11         0.0000      0.0000      0.0000      0.0000      0.0000
        12        -0.2460     -0.0473      0.0000      0.0627      0.0062
        13         1.5433      0.0543     -0.0041      2.3846      0.2392
        14         0.1147     -0.8169      0.0306      0.6813      0.0696
        15        -1.9065     -0.0143     -0.0003      3.6349      0.3763
        16         0.0443     -1.0917      0.0354      1.1951      0.1261
        17        -0.0496     -1.0931     -0.0116      1.1974      0.1332
        18        -0.0206      0.0626     -0.0139      0.0045      0.0005
        19        -0.0968      0.0165      0.0050      0.0097      0.0011
        20        -0.2596      0.0005      0.0150      0.0676      0.0077
 Ground to excited state transition velocity dipole moments (Au):
       state          X           Y           Z        Dip. S.      Osc.
         1         0.0000      0.0000      0.0000      0.0000      0.0000
         2         0.0000      0.0000      0.0000      0.0000      0.0000
         3        -0.0006      0.1392     -0.0087      0.0194      0.1129
         4         0.0000      0.0000      0.0000      0.0000      0.0000
         5         0.0000      0.0000      0.0000      0.0000      0.0000
         6         0.0000      0.0000      0.0000      0.0000      0.0000
         7         0.0000      0.0000      0.0000      0.0000      0.0000
         8         0.0000      0.0000      0.0000      0.0000      0.0000
         9         0.0000      0.0000      0.0000      0.0000      0.0000
        10         0.0000      0.0000      0.0000      0.0000      0.0000
        11         0.0000      0.0000      0.0000      0.0000      0.0000
        12         0.0369      0.0070     -0.0002      0.0014      0.0063
        13        -0.2375     -0.0082      0.0006      0.0565      0.2502
        14        -0.0178      0.1256     -0.0064      0.0161      0.0702
        15         0.2857      0.0020      0.0002      0.0817      0.3505
        16        -0.0084      0.1670     -0.0053      0.0280      0.1180
        17         0.0083      0.1713      0.0019      0.0294      0.1175
        18         0.0034     -0.0097      0.0027      0.0001      0.0004
        19         0.0158     -0.0027     -0.0009      0.0003      0.0010
        20         0.0482     -0.0008     -0.0027      0.0023      0.0091
 Ground to excited state transition magnetic dipole moments (Au):
       state          X           Y           Z
         1         0.0000      0.0000      0.0000
         2         0.0000      0.0000      0.0000
         3         0.0017      0.0403     -0.2957
         4         0.0000      0.0000      0.0000
         5         0.0000      0.0000      0.0000
         6         0.0000      0.0000      0.0000
         7         0.0000      0.0000      0.0000
         8         0.0000      0.0000      0.0000
         9         0.0000      0.0000      0.0000
        10         0.0000      0.0000      0.0000
        11         0.0000      0.0000      0.0000
        12         0.0026      0.0008      0.0355
        13         0.0815     -0.0116     -0.1728
        14         0.0096      0.0947      2.1015
        15         0.0506     -0.0029     -0.0498
        16         0.0072      0.0672      0.5363
        17        -0.0069      0.0268      0.5327
        18         0.0090     -0.0561     -0.0336
        19         0.0447      0.0145     -0.0057
        20         0.0167     -0.0042     -0.0754
 Ground to excited state transition velocity quadrupole moments (Au):
       state          XX          YY          ZZ          XY          XZ          YZ
         1         0.0000      0.0000      0.0000      0.0000      0.0000      0.0000
         2         0.0000      0.0000      0.0000      0.0000      0.0000      0.0000
         3        -0.0130      0.0058     -0.0017     -0.0580     -0.0749     -0.0001
         4         0.0000      0.0000      0.0000      0.0000      0.0000      0.0000
         5         0.0000      0.0000      0.0000      0.0000      0.0000      0.0000
         6         0.0000      0.0000      0.0000      0.0000      0.0000      0.0000
         7         0.0000      0.0000      0.0000      0.0000      0.0000      0.0000
         8         0.0000      0.0000      0.0000      0.0000      0.0000      0.0000
         9         0.0000      0.0000      0.0000      0.0000      0.0000      0.0000
        10         0.0000      0.0000      0.0000      0.0000      0.0000      0.0000
        11         0.0000      0.0000      0.0000      0.0000      0.0000      0.0000
        12         0.5339      0.0935      0.0445      0.0052     -0.0062      0.0205
        13        -0.7367     -0.9832     -0.0156     -0.1096      0.0116      0.0596
        14        -0.0447     -0.1231     -0.0037      1.2163     -0.1595      0.0052
        15         1.0804      0.1229      0.0276     -0.0613      0.0008      0.0230
        16        -0.0405     -0.0516     -0.0006     -0.4282     -0.0653      0.0030
        17        -0.0208      0.0388     -0.0046     -0.6832     -0.1043     -0.0009
        18         0.0142     -0.0067     -0.0011      0.0423      0.0319      0.0031
        19         0.0412     -0.0047     -0.0065      0.0018     -0.0062      0.0199
        20         0.3836     -0.2278      0.0078      0.3723     -0.0183      0.0080
 <0|del|b> * <b|rxdel|0> + <0|del|b> * <b|delr+rdel|0>
 Rotatory Strengths (R) in cgs (10**-40 erg-esu-cm/Gauss)
       state          XX          YY          ZZ    R(velocity)    E-M Angle
         1         0.0000      0.0000      0.0000      0.0000       90.00
         2         0.0000      0.0000      0.0000      0.0000       90.00
         3        58.8112      6.3376    -14.8232     16.7752       78.68
         4         0.0000      0.0000      0.0000      0.0000       90.00
         5         0.0000      0.0000      0.0000      0.0000       90.00
         6         0.0000      0.0000      0.0000      0.0000       90.00
         7         0.0000      0.0000      0.0000      0.0000       90.00
         8         0.0000      0.0000      0.0000      0.0000       90.00
         9         0.0000      0.0000      0.0000      0.0000       90.00
        10         0.0000      0.0000      0.0000      0.0000       90.00
        11         0.0000      0.0000      0.0000      0.0000       90.00
        12         0.0992      2.0247     -1.6683      0.1519       90.00
        13         0.0297    -78.8382    -12.2399    -30.3495      115.20
        14        24.9630    -13.6056    -18.9572     -2.5332       90.35
        15        -0.0585     47.9317     17.9627     21.9453       44.63
        16        48.1648    -11.7044      0.6275     12.3626       84.73
        17        46.9601      4.7313    -28.2344      7.8190       86.53
        18         1.8498     -0.3513      0.5364      0.6783       46.54
        19        -0.1081      2.1651      0.7790      0.9454       27.60
        20        -1.6850      4.9818      0.9082      1.4017       74.25
 1/2[<0|r|b>*<b|rxdel|0> + (<0|rxdel|b>*<b|r|0>)*]
 Rotatory Strengths (R) in cgs (10**-40 erg-esu-cm/Gauss)
       state          XX          YY          ZZ     R(length)
         1         0.0000      0.0000      0.0000      0.0000
         2         0.0000      0.0000      0.0000      0.0000
         3        -0.0021     32.3041     13.0886     15.1302
         4         0.0000      0.0000      0.0000      0.0000
         5         0.0000      0.0000      0.0000      0.0000
         6         0.0000      0.0000      0.0000      0.0000
         7         0.0000      0.0000      0.0000      0.0000
         8         0.0000      0.0000      0.0000      0.0000
         9         0.0000      0.0000      0.0000      0.0000
        10         0.0000      0.0000      0.0000      0.0000
        11         0.0000      0.0000      0.0000      0.0000
        12         0.4530      0.0263     -0.0006      0.1596
        13       -88.9496      0.4445     -0.5029    -29.6693
        14        -0.7823     54.7087    -45.5043      2.8074
        15        68.2801     -0.0295     -0.0096     22.7470
        16        -0.2249     51.8853    -13.4249     12.7452
        17        -0.2412     20.6942      4.3559      8.2696
        18         0.1306      2.4819     -0.3301      0.7608
        19         3.0579     -0.1688      0.0199      0.9697
        20         3.0737      0.0015      0.8012      1.2921
  1/2[<0|del|b>*<b|r|0> + (<0|r|b>*<b|del|0>)*] (Au)
       state          X           Y           Z        Dip. S.   Osc.(frdel)
         1         0.0000      0.0000      0.0000      0.0000      0.0000
         2         0.0000      0.0000      0.0000      0.0000      0.0000
         3         0.0000     -0.1577     -0.0005      0.1583      0.1055
         4         0.0000      0.0000      0.0000      0.0000      0.0000
         5         0.0000      0.0000      0.0000      0.0000      0.0000
         6         0.0000      0.0000      0.0000      0.0000      0.0000
         7         0.0000      0.0000      0.0000      0.0000      0.0000
         8         0.0000      0.0000      0.0000      0.0000      0.0000
         9         0.0000      0.0000      0.0000      0.0000      0.0000
        10         0.0000      0.0000      0.0000      0.0000      0.0000
        11         0.0000      0.0000      0.0000      0.0000      0.0000
        12        -0.0091     -0.0003      0.0000      0.0094      0.0063
        13        -0.3665     -0.0004      0.0000      0.3669      0.2446
        14        -0.0020     -0.1026     -0.0002      0.1049      0.0699
        15        -0.5448      0.0000      0.0000      0.5448      0.3632
        16        -0.0004     -0.1824     -0.0002      0.1829      0.1220
        17        -0.0004     -0.1872      0.0000      0.1877      0.1251
        18        -0.0001     -0.0006      0.0000      0.0007      0.0005
        19        -0.0015      0.0000      0.0000      0.0016      0.0011
        20        -0.0125      0.0000      0.0000      0.0126      0.0084

 Excitation energies and oscillator strengths:
 
 Excited State   1:      Triplet-A      2.6739 eV  463.68 nm  f=0.0000  <S**2>=2.000
     142 ->143         0.69246
 This state for optimization and/or second-order correction.
 Total Energy, E(TD-HF/TD-KS) =  -1644.46370013    
 Copying the excited state density for this state as the 1-particle RhoCI density.
 
 Excited State   2:      Triplet-A      3.0607 eV  405.08 nm  f=0.0000  <S**2>=2.000
     135 ->143        -0.13522
     139 ->144        -0.11451
     140 ->145         0.10019
     141 ->143        -0.21495
     141 ->145        -0.13285
     142 ->144         0.56191
     142 ->152         0.10304
 
 Excited State   3:      Singlet-A      3.1227 eV  397.04 nm  f=0.0986  <S**2>=0.000
     142 ->143         0.69996
 
 Excited State   4:      Triplet-A      3.3366 eV  371.59 nm  f=0.0000  <S**2>=2.000
     136 ->143         0.17327
     136 ->146        -0.15546
     140 ->143         0.27199
     141 ->143         0.47705
     141 ->146        -0.11278
     142 ->144         0.16701
     142 ->145        -0.10919
     142 ->146         0.11906
 
 Excited State   5:      Triplet-A      3.4107 eV  363.52 nm  f=0.0000  <S**2>=2.000
     136 ->143         0.37219
     139 ->143         0.18149
     139 ->147        -0.13463
     140 ->150         0.12459
     141 ->143        -0.22591
     141 ->146        -0.12020
     142 ->145        -0.32316
     142 ->147        -0.10336
 
 Excited State   6:      Triplet-A      3.5287 eV  351.36 nm  f=0.0000  <S**2>=2.000
     136 ->143         0.24316
     137 ->148        -0.10352
     137 ->149         0.16603
     138 ->148         0.16300
     138 ->149         0.11793
     139 ->145        -0.16313
     140 ->144         0.21699
     140 ->146        -0.10564
     141 ->144        -0.17874
     142 ->145         0.32180
     142 ->147        -0.20105
 
 Excited State   7:      Triplet-A      3.6574 eV  339.00 nm  f=0.0000  <S**2>=2.000
     135 ->143        -0.30089
     136 ->146         0.13175
     137 ->148         0.11250
     138 ->149         0.12474
     139 ->144         0.18671
     140 ->143         0.40997
     140 ->145        -0.13713
     141 ->147        -0.11299
     142 ->146         0.11189
     142 ->150         0.19951
 
 Excited State   8:      Triplet-A      3.7725 eV  328.65 nm  f=0.0000  <S**2>=2.000
     134 ->143        -0.13082
     136 ->143        -0.16035
     137 ->149         0.10424
     138 ->148         0.10440
     139 ->143         0.36601
     140 ->143        -0.22278
     140 ->144         0.14500
     140 ->145        -0.11142
     141 ->143         0.16145
     141 ->146         0.14613
     142 ->144         0.14675
     142 ->145        -0.15252
     142 ->151        -0.16068
 
 Excited State   9:      Triplet-A      3.7946 eV  326.74 nm  f=0.0000  <S**2>=2.000
     133 ->143        -0.13438
     136 ->143        -0.13293
     137 ->148        -0.13655
     139 ->143         0.22954
     139 ->144        -0.11399
     140 ->143         0.27394
     140 ->145         0.20263
     141 ->143        -0.23837
     141 ->147         0.13045
     142 ->144        -0.21008
     142 ->145        -0.12028
     142 ->150        -0.13580
     142 ->151        -0.12210
 
 Excited State  10:      Triplet-A      3.8998 eV  317.92 nm  f=0.0000  <S**2>=2.000
     133 ->143        -0.19244
     134 ->144         0.20871
     135 ->145        -0.18405
     136 ->146        -0.14149
     137 ->148         0.24084
     138 ->149         0.26807
     139 ->150        -0.16384
     140 ->147         0.18551
     141 ->143        -0.10997
     141 ->151        -0.16488
     142 ->144         0.12958
     142 ->152         0.21224
 
 Excited State  11:      Triplet-A      4.0220 eV  308.27 nm  f=0.0000  <S**2>=2.000
     136 ->143         0.21062
     139 ->143         0.41854
     140 ->144        -0.10228
     142 ->145         0.38540
     142 ->147         0.20218
 
 Excited State  12:      Singlet-A      4.0286 eV  307.76 nm  f=0.0062  <S**2>=0.000
     141 ->143         0.60786
     142 ->144        -0.33287
 
 Excited State  13:      Singlet-A      4.0936 eV  302.88 nm  f=0.2392  <S**2>=0.000
     140 ->143         0.44520
     141 ->143         0.21055
     142 ->144         0.48836
 
 Excited State  14:      Singlet-A      4.1711 eV  297.25 nm  f=0.0696  <S**2>=0.000
     139 ->143        -0.24427
     142 ->145         0.64105
 
 Excited State  15:      Singlet-A      4.2257 eV  293.41 nm  f=0.3763  <S**2>=0.000
     140 ->143         0.53043
     141 ->143        -0.26174
     142 ->144        -0.37066
 
 Excited State  16:      Singlet-A      4.3067 eV  287.88 nm  f=0.1261  <S**2>=0.000
     136 ->143        -0.14123
     139 ->143         0.64190
     142 ->145         0.22320
 
 Excited State  17:      Singlet-A      4.5404 eV  273.07 nm  f=0.1332  <S**2>=0.000
     136 ->143         0.64083
     141 ->144         0.16280
     142 ->145         0.10498
     142 ->147        -0.15556
 
 Excited State  18:      Singlet-A      4.5630 eV  271.72 nm  f=0.0005  <S**2>=0.000
     138 ->143         0.69595
 
 Excited State  19:      Singlet-A      4.5692 eV  271.35 nm  f=0.0011  <S**2>=0.000
     137 ->143         0.70137
 
 Excited State  20:      Singlet-A      4.6403 eV  267.19 nm  f=0.0077  <S**2>=0.000
     142 ->146         0.69053
 SavETr:  write IOETrn=   770 NScale= 10 NData=  16 NLR=1 NState=   20 LETran=     370.

 **********************************************************************

            Population analysis using the SCF density.

 **********************************************************************

 Orbital symmetries:
       Occupied  (A) (A) (A) (A) (A) (A) (A) (A) (A) (A) (A) (A)
                 (A) (A) (A) (A) (A) (A) (A) (A) (A) (A) (A) (A)
                 (A) (A) (A) (A) (A) (A) (A) (A) (A) (A) (A) (A)
                 (A) (A) (A) (A) (A) (A) (A) (A) (A) (A) (A) (A)
                 (A) (A) (A) (A) (A) (A) (A) (A) (A) (A) (A) (A)
                 (A) (A) (A) (A) (A) (A) (A) (A) (A) (A) (A) (A)
                 (A) (A) (A) (A) (A) (A) (A) (A) (A) (A) (A) (A)
                 (A) (A) (A) (A) (A) (A) (A) (A) (A) (A) (A) (A)
                 (A) (A) (A) (A) (A) (A) (A) (A) (A) (A) (A) (A)
                 (A) (A) (A) (A) (A) (A) (A) (A) (A) (A) (A) (A)
                 (A) (A) (A) (A) (A) (A) (A) (A) (A) (A) (A) (A)
                 (A) (A) (A) (A) (A) (A) (A) (A) (A) (A)
       Virtual   (A) (A) (A) (A) (A) (A) (A) (A) (A) (A) (A) (A)
                 (A) (A) (A) (A) (A) (A) (A) (A) (A) (A) (A) (A)
                 (A) (A) (A) (A) (A) (A) (A) (A) (A) (A) (A) (A)
                 (A) (A) (A) (A) (A) (A) (A) (A) (A) (A) (A) (A)
                 (A) (A) (A) (A) (A) (A) (A) (A) (A) (A) (A) (A)
                 (A) (A) (A) (A) (A) (A) (A) (A) (A) (A) (A) (A)
                 (A) (A) (A) (A) (A) (A) (A) (A) (A) (A) (A) (A)
                 (A) (A) (A) (A) (A) (A) (A) (A) (A) (A) (A) (A)
                 (A) (A) (A) (A) (A) (A) (A) (A) (A) (A) (A) (A)
                 (A) (A) (A) (A) (A) (A) (A) (A) (A) (A) (A) (A)
                 (A) (A) (A) (A) (A) (A) (A) (A) (A) (A) (A) (A)
                 (A) (A) (A) (A) (A) (A) (A) (A) (A) (A) (A) (A)
                 (A) (A) (A) (A) (A) (A) (A) (A) (A) (A) (A) (A)
                 (A) (A) (A) (A) (A) (A) (A) (A) (A) (A) (A) (A)
                 (A) (A) (A) (A) (A) (A) (A) (A) (A) (A) (A) (A)
                 (A) (A) (A) (A) (A) (A) (A) (A) (A) (A) (A) (A)
                 (A) (A) (A) (A) (A) (A) (A) (A) (A) (A) (A) (A)
                 (A) (A) (A) (A) (A) (A) (A) (A) (A) (A) (A) (A)
                 (A) (A) (A) (A) (A) (A) (A) (A) (A) (A) (A) (A)
                 (A) (A) (A) (A) (A) (A) (A) (A) (A) (A) (A) (A)
                 (A) (A) (A) (A) (A) (A) (A) (A) (A) (A) (A) (A)
                 (A) (A) (A) (A) (A) (A) (A) (A) (A) (A) (A) (A)
                 (A) (A) (A) (A) (A) (A) (A) (A) (A) (A) (A) (A)
                 (A) (A) (A) (A) (A) (A) (A) (A) (A) (A) (A) (A)
                 (A) (A) (A) (A) (A) (A) (A) (A) (A) (A) (A) (A)
                 (A) (A) (A) (A) (A) (A) (A) (A) (A) (A) (A) (A)
                 (A) (A) (A) (A) (A) (A) (A) (A) (A) (A) (A) (A)
                 (A) (A) (A) (A) (A) (A) (A) (A) (A) (A) (A) (A)
                 (A) (A) (A) (A) (A) (A) (A) (A) (A) (A) (A) (A)
                 (A) (A) (A) (A) (A) (A) (A) (A) (A) (A) (A) (A)
                 (A) (A) (A) (A) (A) (A) (A) (A) (A) (A) (A) (A)
                 (A) (A) (A) (A) (A) (A) (A) (A) (A) (A) (A) (A)
                 (A) (A) (A) (A) (A) (A) (A) (A) (A) (A) (A) (A)
                 (A) (A) (A) (A) (A) (A) (A) (A) (A) (A) (A) (A)
                 (A) (A) (A) (A) (A) (A) (A) (A) (A) (A) (A) (A)
                 (A) (A) (A) (A) (A) (A) (A) (A) (A) (A) (A) (A)
                 (A) (A) (A) (A) (A) (A) (A) (A) (A) (A) (A) (A)
                 (A) (A) (A) (A) (A) (A) (A) (A) (A) (A) (A) (A)
                 (A) (A) (A) (A) (A) (A) (A) (A) (A) (A) (A) (A)
                 (A) (A) (A) (A) (A) (A) (A) (A) (A) (A) (A) (A)
                 (A) (A) (A) (A) (A) (A) (A) (A) (A) (A) (A) (A)
                 (A) (A) (A) (A) (A) (A) (A) (A) (A) (A) (A) (A)
                 (A) (A) (A) (A) (A) (A) (A) (A) (A) (A) (A) (A)
                 (A) (A) (A) (A) (A) (A) (A) (A) (A) (A) (A) (A)
                 (A) (A) (A) (A) (A) (A) (A) (A) (A) (A) (A) (A)
                 (A) (A) (A) (A) (A) (A) (A) (A) (A) (A) (A) (A)
                 (A) (A) (A) (A) (A) (A) (A) (A) (A) (A) (A) (A)
                 (A) (A) (A) (A) (A) (A) (A) (A) (A) (A) (A) (A)
                 (A) (A) (A) (A) (A) (A) (A) (A) (A) (A) (A) (A)
                 (A) (A) (A) (A) (A) (A) (A) (A) (A) (A) (A) (A)
                 (A) (A) (A) (A) (A) (A) (A) (A) (A) (A) (A) (A)
                 (A) (A) (A) (A) (A) (A) (A) (A) (A) (A) (A) (A)
                 (A) (A) (A) (A) (A) (A) (A) (A) (A) (A) (A) (A)
                 (A) (A) (A) (A) (A) (A) (A) (A) (A) (A) (A) (A)
 The electronic state is 1-A.
 Alpha  occ. eigenvalues --  -19.20522 -19.20425 -10.25864 -10.25853 -10.25401
 Alpha  occ. eigenvalues --  -10.25298 -10.20630 -10.20554 -10.19725 -10.19691
 Alpha  occ. eigenvalues --  -10.19675 -10.19659 -10.19641 -10.19514 -10.19352
 Alpha  occ. eigenvalues --  -10.19236 -10.19170 -10.18989 -10.18912 -10.18885
 Alpha  occ. eigenvalues --  -10.18823 -10.18593 -10.18577 -10.18552 -10.18534
 Alpha  occ. eigenvalues --  -10.18505 -10.18487 -10.18486 -10.18470 -10.18385
 Alpha  occ. eigenvalues --  -10.18364 -10.17695 -10.17610 -10.17608 -10.17604
 Alpha  occ. eigenvalues --  -10.17521 -10.17514 -10.17354 -10.17333 -10.17115
 Alpha  occ. eigenvalues --   -6.72207  -1.09649  -1.09471  -0.87389  -0.86000
 Alpha  occ. eigenvalues --   -0.85716  -0.85088  -0.83948  -0.81643  -0.81256
 Alpha  occ. eigenvalues --   -0.78385  -0.77289  -0.74919  -0.74676  -0.74180
 Alpha  occ. eigenvalues --   -0.74080  -0.73794  -0.73704  -0.72089  -0.70282
 Alpha  occ. eigenvalues --   -0.68760  -0.68637  -0.68529  -0.68438  -0.65191
 Alpha  occ. eigenvalues --   -0.64673  -0.62418  -0.61142  -0.60572  -0.59847
 Alpha  occ. eigenvalues --   -0.59647  -0.59122  -0.58437  -0.56491  -0.55664
 Alpha  occ. eigenvalues --   -0.54899  -0.53735  -0.53449  -0.52183  -0.50602
 Alpha  occ. eigenvalues --   -0.48775  -0.48438  -0.47745  -0.47289  -0.47125
 Alpha  occ. eigenvalues --   -0.46035  -0.45963  -0.45398  -0.44790  -0.44683
 Alpha  occ. eigenvalues --   -0.44002  -0.43854  -0.43761  -0.43624  -0.43567
 Alpha  occ. eigenvalues --   -0.43020  -0.42884  -0.42644  -0.42090  -0.41366
 Alpha  occ. eigenvalues --   -0.41306  -0.41063  -0.40535  -0.39948  -0.39754
 Alpha  occ. eigenvalues --   -0.39437  -0.39344  -0.39004  -0.38570  -0.37762
 Alpha  occ. eigenvalues --   -0.37603  -0.36935  -0.36672  -0.36555  -0.36378
 Alpha  occ. eigenvalues --   -0.36206  -0.35623  -0.35431  -0.34986  -0.34707
 Alpha  occ. eigenvalues --   -0.34097  -0.33932  -0.33629  -0.33313  -0.33245
 Alpha  occ. eigenvalues --   -0.32809  -0.32663  -0.32368  -0.32114  -0.31908
 Alpha  occ. eigenvalues --   -0.30065  -0.29371  -0.28224  -0.27038  -0.25355
 Alpha  occ. eigenvalues --   -0.24835  -0.24523  -0.24491  -0.23765  -0.23185
 Alpha  occ. eigenvalues --   -0.22858  -0.19409
 Alpha virt. eigenvalues --   -0.06006  -0.02649  -0.01711  -0.00318   0.00193
 Alpha virt. eigenvalues --    0.00424   0.00455   0.01254   0.01790   0.04356
 Alpha virt. eigenvalues --    0.05888   0.08217   0.08566   0.09839   0.10102
 Alpha virt. eigenvalues --    0.10517   0.10820   0.11620   0.12288   0.12517
 Alpha virt. eigenvalues --    0.12803   0.13255   0.13991   0.14637   0.14812
 Alpha virt. eigenvalues --    0.15140   0.15270   0.15304   0.15573   0.15699
 Alpha virt. eigenvalues --    0.15785   0.15921   0.16325   0.16872   0.16978
 Alpha virt. eigenvalues --    0.17406   0.17590   0.18117   0.18342   0.18860
 Alpha virt. eigenvalues --    0.18988   0.19172   0.19833   0.20050   0.20121
 Alpha virt. eigenvalues --    0.20197   0.20265   0.20732   0.20843   0.20952
 Alpha virt. eigenvalues --    0.21603   0.22002   0.22471   0.22756   0.23016
 Alpha virt. eigenvalues --    0.23175   0.23748   0.24050   0.24540   0.25268
 Alpha virt. eigenvalues --    0.26038   0.26271   0.26564   0.26816   0.27392
 Alpha virt. eigenvalues --    0.28259   0.29454   0.29740   0.30422   0.30784
 Alpha virt. eigenvalues --    0.30930   0.31171   0.31455   0.31847   0.32038
 Alpha virt. eigenvalues --    0.33449   0.33738   0.34234   0.34940   0.35141
 Alpha virt. eigenvalues --    0.35804   0.37318   0.37924   0.39211   0.39243
 Alpha virt. eigenvalues --    0.41415   0.42250   0.42283   0.44463   0.44706
 Alpha virt. eigenvalues --    0.46232   0.47405   0.47903   0.48215   0.48854
 Alpha virt. eigenvalues --    0.49172   0.49755   0.50156   0.51107   0.51575
 Alpha virt. eigenvalues --    0.51725   0.51896   0.52208   0.52686   0.52879
 Alpha virt. eigenvalues --    0.53317   0.53591   0.53808   0.54091   0.54298
 Alpha virt. eigenvalues --    0.54400   0.54705   0.55355   0.55710   0.55798
 Alpha virt. eigenvalues --    0.56214   0.56583   0.56789   0.56953   0.57180
 Alpha virt. eigenvalues --    0.57807   0.58106   0.58544   0.58801   0.59431
 Alpha virt. eigenvalues --    0.59705   0.59972   0.60025   0.60100   0.60268
 Alpha virt. eigenvalues --    0.60597   0.60672   0.61118   0.61387   0.61497
 Alpha virt. eigenvalues --    0.61718   0.61826   0.62091   0.62272   0.62412
 Alpha virt. eigenvalues --    0.62537   0.62790   0.63159   0.63505   0.64543
 Alpha virt. eigenvalues --    0.64714   0.65389   0.65516   0.65922   0.66174
 Alpha virt. eigenvalues --    0.66737   0.67344   0.67524   0.67675   0.68742
 Alpha virt. eigenvalues --    0.69975   0.70400   0.70979   0.71043   0.71823
 Alpha virt. eigenvalues --    0.72339   0.72891   0.73183   0.73420   0.74815
 Alpha virt. eigenvalues --    0.75508   0.75731   0.76645   0.77167   0.78018
 Alpha virt. eigenvalues --    0.78613   0.78820   0.80310   0.80413   0.80876
 Alpha virt. eigenvalues --    0.81320   0.81467   0.81702   0.82147   0.82264
 Alpha virt. eigenvalues --    0.82389   0.82579   0.82626   0.82699   0.83096
 Alpha virt. eigenvalues --    0.83376   0.83518   0.83873   0.84345   0.84989
 Alpha virt. eigenvalues --    0.85429   0.85715   0.86187   0.86507   0.86824
 Alpha virt. eigenvalues --    0.87115   0.87385   0.88073   0.88223   0.88618
 Alpha virt. eigenvalues --    0.88792   0.88986   0.89404   0.89571   0.89653
 Alpha virt. eigenvalues --    0.90068   0.90340   0.90610   0.91067   0.91635
 Alpha virt. eigenvalues --    0.91926   0.92584   0.92838   0.93410   0.93457
 Alpha virt. eigenvalues --    0.94029   0.94275   0.94838   0.95557   0.95768
 Alpha virt. eigenvalues --    0.96245   0.96500   0.96785   0.97124   0.98296
 Alpha virt. eigenvalues --    0.98899   0.99160   1.00053   1.00367   1.00763
 Alpha virt. eigenvalues --    1.01613   1.02173   1.03098   1.04654   1.05799
 Alpha virt. eigenvalues --    1.06453   1.06648   1.08469   1.08774   1.09595
 Alpha virt. eigenvalues --    1.09818   1.10148   1.10667   1.11022   1.11878
 Alpha virt. eigenvalues --    1.13102   1.13310   1.13651   1.14277   1.14543
 Alpha virt. eigenvalues --    1.15191   1.15941   1.16351   1.16574   1.17189
 Alpha virt. eigenvalues --    1.17420   1.17924   1.18438   1.18883   1.20118
 Alpha virt. eigenvalues --    1.20910   1.22986   1.23630   1.23976   1.24294
 Alpha virt. eigenvalues --    1.24823   1.26722   1.26864   1.27396   1.28574
 Alpha virt. eigenvalues --    1.29579   1.30155   1.30344   1.31400   1.32680
 Alpha virt. eigenvalues --    1.33069   1.33705   1.34505   1.35629   1.36076
 Alpha virt. eigenvalues --    1.36821   1.37471   1.37983   1.38729   1.39482
 Alpha virt. eigenvalues --    1.40135   1.40482   1.40825   1.40943   1.41060
 Alpha virt. eigenvalues --    1.41379   1.42424   1.42751   1.43278   1.43628
 Alpha virt. eigenvalues --    1.43948   1.44486   1.44651   1.44825   1.45828
 Alpha virt. eigenvalues --    1.46580   1.47176   1.47603   1.48028   1.48408
 Alpha virt. eigenvalues --    1.49649   1.49802   1.50033   1.50692   1.51269
 Alpha virt. eigenvalues --    1.52496   1.54270   1.54668   1.55276   1.55433
 Alpha virt. eigenvalues --    1.57595   1.58938   1.61287   1.61798   1.65564
 Alpha virt. eigenvalues --    1.67043   1.67209   1.68445   1.69215   1.71564
 Alpha virt. eigenvalues --    1.72255   1.72801   1.73579   1.74372   1.75325
 Alpha virt. eigenvalues --    1.76073   1.76466   1.77361   1.78042   1.78795
 Alpha virt. eigenvalues --    1.78974   1.79932   1.80138   1.80470   1.81013
 Alpha virt. eigenvalues --    1.81667   1.81775   1.82446   1.82518   1.83560
 Alpha virt. eigenvalues --    1.84125   1.84317   1.84564   1.84873   1.85154
 Alpha virt. eigenvalues --    1.86089   1.86210   1.86386   1.86744   1.87155
 Alpha virt. eigenvalues --    1.87364   1.87735   1.88327   1.88637   1.89377
 Alpha virt. eigenvalues --    1.89562   1.90201   1.90390   1.91222   1.92278
 Alpha virt. eigenvalues --    1.92565   1.93242   1.93525   1.93698   1.93913
 Alpha virt. eigenvalues --    1.95170   1.95410   1.96392   1.96799   1.97181
 Alpha virt. eigenvalues --    1.97524   1.97958   1.98525   1.99684   2.00241
 Alpha virt. eigenvalues --    2.00624   2.01007   2.01227   2.01419   2.02069
 Alpha virt. eigenvalues --    2.02153   2.03101   2.04166   2.04306   2.04406
 Alpha virt. eigenvalues --    2.04897   2.05013   2.05095   2.05387   2.05930
 Alpha virt. eigenvalues --    2.06140   2.06737   2.07329   2.07744   2.08272
 Alpha virt. eigenvalues --    2.08803   2.09198   2.09503   2.09507   2.09651
 Alpha virt. eigenvalues --    2.09951   2.10088   2.10403   2.10653   2.11771
 Alpha virt. eigenvalues --    2.12036   2.12867   2.13012   2.13144   2.13892
 Alpha virt. eigenvalues --    2.14272   2.14558   2.14897   2.15987   2.16342
 Alpha virt. eigenvalues --    2.17118   2.17355   2.19003   2.19542   2.20512
 Alpha virt. eigenvalues --    2.21898   2.22421   2.22808   2.23868   2.24133
 Alpha virt. eigenvalues --    2.24568   2.25529   2.26447   2.26500   2.27748
 Alpha virt. eigenvalues --    2.28049   2.29613   2.29779   2.30076   2.30745
 Alpha virt. eigenvalues --    2.31032   2.31317   2.31856   2.32217   2.32655
 Alpha virt. eigenvalues --    2.33604   2.34055   2.34616   2.34939   2.35937
 Alpha virt. eigenvalues --    2.36956   2.37110   2.37387   2.37403   2.38564
 Alpha virt. eigenvalues --    2.38788   2.39266   2.39602   2.39961   2.40302
 Alpha virt. eigenvalues --    2.41001   2.41914   2.41964   2.43255   2.44236
 Alpha virt. eigenvalues --    2.44983   2.45390   2.45595   2.46104   2.46781
 Alpha virt. eigenvalues --    2.48348   2.49334   2.49513   2.50712   2.50979
 Alpha virt. eigenvalues --    2.51079   2.51518   2.51617   2.51716   2.51988
 Alpha virt. eigenvalues --    2.53195   2.54130   2.54260   2.55071   2.55278
 Alpha virt. eigenvalues --    2.56071   2.57274   2.57605   2.58601   2.59161
 Alpha virt. eigenvalues --    2.60250   2.60333   2.60615   2.60969   2.62090
 Alpha virt. eigenvalues --    2.62330   2.62942   2.63233   2.63669   2.63934
 Alpha virt. eigenvalues --    2.64676   2.64943   2.65653   2.65862   2.66160
 Alpha virt. eigenvalues --    2.66631   2.67926   2.68361   2.69574   2.70651
 Alpha virt. eigenvalues --    2.71374   2.71548   2.71816   2.72519   2.72822
 Alpha virt. eigenvalues --    2.73480   2.73636   2.74163   2.74322   2.74445
 Alpha virt. eigenvalues --    2.75116   2.75281   2.75790   2.76334   2.77363
 Alpha virt. eigenvalues --    2.78036   2.78583   2.80242   2.80646   2.81556
 Alpha virt. eigenvalues --    2.82026   2.83716   2.84563   2.85740   2.86268
 Alpha virt. eigenvalues --    2.86610   2.87064   2.87684   2.87777   2.88604
 Alpha virt. eigenvalues --    2.88751   2.89021   2.90041   2.91581   2.93322
 Alpha virt. eigenvalues --    2.93448   2.93599   2.95405   2.96777   2.98365
 Alpha virt. eigenvalues --    3.00338   3.01360   3.02192   3.03298   3.06357
 Alpha virt. eigenvalues --    3.06671   3.06809   3.08502   3.09980   3.13739
 Alpha virt. eigenvalues --    3.14677   3.17239   3.17756   3.19328   3.20141
 Alpha virt. eigenvalues --    3.20507   3.20858   3.23012   3.23356   3.23421
 Alpha virt. eigenvalues --    3.24110   3.24175   3.24271   3.25636   3.25742
 Alpha virt. eigenvalues --    3.26083   3.26971   3.27698   3.31146   3.32384
 Alpha virt. eigenvalues --    3.36734   3.37156   3.41281   3.41448   3.42336
 Alpha virt. eigenvalues --    3.42568   3.42944   3.43014   3.43495   3.43589
 Alpha virt. eigenvalues --    3.44023   3.44261   3.45037   3.45465   3.50730
 Alpha virt. eigenvalues --    3.51475   3.51511   3.52084   3.52943   3.53167
 Alpha virt. eigenvalues --    3.54284   3.54689   3.60519   3.75729   3.77002
 Alpha virt. eigenvalues --    3.81418   3.89842   3.90640   4.13767   4.13805
 Alpha virt. eigenvalues --    4.13855   4.14487   4.15656   4.16322   4.16786
 Alpha virt. eigenvalues --    4.17132   4.18306   4.18700   4.20798   4.21876
 Alpha virt. eigenvalues --    4.23499   4.32179   4.33803   4.37195   4.37792
 Alpha virt. eigenvalues --    4.38232   4.40846   4.43594   4.45286   4.45920
 Alpha virt. eigenvalues --    4.48250   4.49437   4.50294   4.52353   4.54206
 Alpha virt. eigenvalues --    4.54779   4.57443   4.58229   4.60108   4.61214
 Alpha virt. eigenvalues --    4.69185   4.71476   4.78256   4.79525   4.84189
 Alpha virt. eigenvalues --    4.86974   4.91420   4.98713
          Condensed to atoms (all electrons):
 Mulliken charges:
               1
     1  C    0.250718
     2  O   -0.543433
     3  C    0.227705
     4  C    0.014376
     5  B    0.059144
     6  C    0.082770
     7  C    0.226998
     8  O   -0.542278
     9  C    0.252458
    10  C    0.083511
    11  C    0.024138
    12  C   -0.184661
    13  C    0.024320
    14  C   -0.214027
    15  C    0.172807
    16  C   -0.134196
    17  C   -0.121220
    18  C   -0.126188
    19  C   -0.141737
    20  C    0.169343
    21  C   -0.204464
    22  C   -0.034191
    23  C   -0.313231
    24  C   -0.295486
    25  C   -0.295204
    26  C   -0.030593
    27  C   -0.311394
    28  C   -0.295863
    29  C   -0.295308
    30  C    0.067551
    31  C   -0.091727
    32  C   -0.095287
    33  C   -0.082452
    34  C   -0.092144
    35  C   -0.110112
    36  C    0.067478
    37  C   -0.110071
    38  C   -0.092106
    39  C   -0.082457
    40  C   -0.095326
    41  C   -0.091863
    42  H    0.098481
    43  H    0.073656
    44  H    0.087003
    45  H    0.102104
    46  H    0.101161
    47  H    0.086837
    48  H    0.076686
    49  H    0.097357
    50  H    0.102952
    51  H    0.107335
    52  H    0.097666
    53  H    0.097948
    54  H    0.106498
    55  H    0.106102
    56  H    0.097663
    57  H    0.098408
    58  H    0.097776
    59  H    0.103001
    60  H    0.103283
    61  H    0.096531
    62  H    0.098897
    63  H    0.105475
    64  H    0.105348
    65  H    0.096472
    66  H    0.100439
    67  H    0.090722
    68  H    0.083475
    69  H    0.082965
    70  H    0.084633
    71  H    0.087554
    72  H    0.087655
    73  H    0.084709
    74  H    0.083012
    75  H    0.083462
    76  H    0.090438
 Sum of Mulliken charges =   0.00000
 Mulliken charges with hydrogens summed into heavy atoms:
               1
     1  C    0.250718
     2  O   -0.543433
     3  C    0.227705
     4  C    0.014376
     5  B    0.059144
     6  C    0.082770
     7  C    0.226998
     8  O   -0.542278
     9  C    0.252458
    10  C    0.083511
    11  C    0.024138
    12  C   -0.086180
    13  C    0.024320
    14  C   -0.140370
    15  C    0.172807
    16  C   -0.047193
    17  C   -0.019116
    18  C   -0.025027
    19  C   -0.054900
    20  C    0.169343
    21  C   -0.127778
    22  C   -0.034191
    23  C   -0.005588
    24  C    0.006626
    25  C    0.006969
    26  C   -0.030593
    27  C   -0.007334
    28  C    0.005041
    29  C    0.006950
    30  C    0.067551
    31  C   -0.001005
    32  C   -0.011812
    33  C    0.000513
    34  C   -0.007511
    35  C   -0.022557
    36  C    0.067478
    37  C   -0.022417
    38  C   -0.007397
    39  C    0.000555
    40  C   -0.011864
    41  C   -0.001425
 Electronic spatial extent (au):  <R**2>=          26277.6775
 Charge=              0.0000 electrons
 Dipole moment (field-independent basis, Debye):
    X=             -1.8231    Y=             -0.0847    Z=              0.0015  Tot=              1.8250
 Quadrupole moment (field-independent basis, Debye-Ang):
   XX=           -218.3107   YY=           -217.9565   ZZ=           -241.0308
   XY=              0.1879   XZ=              0.0964   YZ=              3.4391
 Traceless Quadrupole moment (field-independent basis, Debye-Ang):
   XX=              7.4553   YY=              7.8095   ZZ=            -15.2648
   XY=              0.1879   XZ=              0.0964   YZ=              3.4391
 Octapole moment (field-independent basis, Debye-Ang**2):
  XXX=            -11.5364  YYY=             -3.4239  ZZZ=             -0.6014  XYY=              7.6508
  XXY=             -0.7982  XXZ=             -0.3142  XZZ=              8.5289  YZZ=              2.2004
  YYZ=              0.8818  XYZ=             -8.5945
 Hexadecapole moment (field-independent basis, Debye-Ang**3):
 XXXX=         -20305.8736 YYYY=         -13692.0026 ZZZZ=           -917.3000 XXXY=             19.6893
 XXXZ=             -4.2833 YYYX=              3.4508 YYYZ=            128.6939 ZZZX=              3.5873
 ZZZY=              8.0213 XXYY=          -5443.3048 XXZZ=          -3666.0836 YYZZ=          -2637.3154
 XXYZ=           -121.2434 YYXZ=              4.7222 ZZXY=            -10.5649
 N-N= 4.368068826175D+03 E-N=-1.254817699487D+04  KE= 1.628807402651D+03

 Test job not archived.
 1\1\GINC-NODE07\SP\RB3LYP TD-FC\6-31G(d,p)\C38H35B1O2\CSOM\08-Feb-2021
 \0\\# td=(50-50,nstates=10) rb3lyp/6-31g(d,p) test\\****\\0,1\C\O,1,5.
 10267606\C,2,1.36326323,1,43.91922336\C,3,1.40796277,2,120.48132892,1,
 -0.79692946,0\B,4,1.52828928,3,121.16879193,2,-1.46055827,0\C,5,1.5509
 2291,4,114.1805626,3,-3.71448752,0\C,4,1.40771468,3,117.71674701,2,178
 .4972681,0\O,7,1.36350869,4,120.4333626,3,178.50200731,0\C,2,1.3723948
 7,1,79.11860268,8,-173.52054185,0\C,1,1.40872819,8,124.08926914,7,-3.3
 1492729,0\C,3,1.4065227,2,116.92272006,1,177.75431227,0\C,11,1.4018488
 8,3,116.26522351,2,-178.58375043,0\C,12,1.40158454,11,124.58035657,3,0
 .04901276,0\C,10,1.41788999,1,115.81982378,8,177.37106481,0\C,14,1.391
 91797,10,123.97539915,1,1.61086677,0\C,15,1.41251466,14,117.03368401,1
 0,-0.0046359,0\C,16,1.38283449,15,121.66499633,14,-1.07638322,0\C,9,1.
 39700121,2,114.00960602,1,-179.45873721,0\C,18,1.38730594,9,119.596908
 76,2,-178.38360913,0\C,19,1.40781194,18,121.45866787,9,0.42323187,0\C,
 20,1.39618579,19,116.99652098,18,-1.00346961,0\C,15,1.53948275,14,123.
 32598075,10,179.98130852,0\C,22,1.54008413,15,112.40142257,14,0.377007
 5,0\C,22,1.5472495,15,109.52730054,14,120.5062298,0\C,22,1.54726993,15
 ,109.41547831,14,-119.70221887,0\C,20,1.54122367,19,122.79037456,18,17
 8.88500267,0\C,26,1.54075148,20,112.25484141,19,0.32342596,0\C,26,1.54
 708461,20,109.54184907,19,120.36231536,0\C,26,1.54705905,20,109.536435
 62,19,-119.7403501,0\C,11,1.48748876,3,123.6389945,2,0.30740421,0\C,30
 ,1.40526953,11,121.91882283,3,47.39429788,0\C,31,1.39345525,30,120.774
 14926,11,177.89313772,0\C,32,1.39623728,31,120.42213284,30,0.0838227,0
 \C,33,1.3949907,32,119.4346223,31,-0.00469385,0\C,34,1.39439546,33,120
 .17165463,32,0.01110852,0\C,13,1.48745703,12,120.1351591,11,-178.96084
 949,0\C,36,1.40490048,13,119.88428554,12,44.34601999,0\C,37,1.39441118
 ,36,121.01515668,13,-177.95901033,0\C,38,1.39498949,37,120.17681503,36
 ,-0.09611312,0\C,39,1.39623836,38,119.43374113,37,0.01905815,0\C,40,1.
 39346271,39,120.4170511,38,-0.00645334,0\H,12,1.08546181,11,117.709746
 78,3,-179.96432823,0\H,14,1.08056072,10,117.46723696,1,-177.23647042,0
 \H,16,1.08590826,15,119.9430718,14,179.5564047,0\H,17,1.08488503,16,12
 1.64068812,15,-179.1070637,0\H,18,1.08489433,9,118.97669345,2,1.158616
 71,0\H,19,1.08376809,18,118.1958324,9,179.82913518,0\H,21,1.08277057,2
 0,118.10089725,19,178.83275858,0\H,23,1.0946037,22,109.65472896,15,-17
 9.94114481,0\H,23,1.09506052,22,111.84474699,15,-60.83831601,0\H,23,1.
 09510206,22,111.89240897,15,60.89913837,0\H,24,1.09583468,22,110.40759
 008,15,179.41706028,0\H,24,1.09405546,22,111.90966422,15,59.60842802,0
 \H,24,1.09481417,22,110.95051609,15,-60.76424992,0\H,25,1.09481372,22,
 110.94122582,15,60.78937382,0\H,25,1.09579162,22,110.38491977,15,-179.
 4078675,0\H,25,1.09414392,22,111.93644843,15,-59.56779412,0\H,27,1.094
 66773,26,109.65561697,20,179.97549035,0\H,27,1.09499231,26,111.9068734
 8,20,-60.88098001,0\H,27,1.09503371,26,111.90344808,20,60.82242965,0\H
 ,28,1.09582624,26,110.42419436,20,-179.86865784,0\H,28,1.09406215,26,1
 11.83971338,20,60.29179074,0\H,28,1.09485043,26,110.95829841,20,-60.03
 3573,0\H,29,1.09483697,26,110.97105767,20,60.40134906,0\H,29,1.0958588
 7,26,110.38228472,20,-179.78492911,0\H,29,1.09404924,26,111.87845291,2
 0,-59.91123525,0\H,31,1.08418188,30,119.47133666,11,-1.4489903,0\H,32,
 1.0864132,31,119.54820544,30,-179.54174599,0\H,33,1.08609081,32,120.27
 72408,31,179.89655853,0\H,34,1.08630892,33,120.17113545,32,179.5495995
 1,0\H,35,1.08612971,34,119.69152868,33,178.74886804,0\H,37,1.08611931,
 36,119.28062748,13,3.19620099,0\H,38,1.08630891,37,119.65583307,36,-17
 9.63662252,0\H,39,1.08608956,38,120.28857752,37,-179.88472531,0\H,40,1
 .08641581,39,120.03270577,38,179.61057927,0\H,41,1.08420387,40,119.748
 08892,39,179.40976141,0\\Version=EM64L-G09RevD.01\State=1-A\HF=-1644.5
 619644\RMSD=3.765e-09\PG=C01 [X(C38H35B1O2)]\\@


 THERE ARE TWO THINGS THAT EVERYBODY THINKS THEY CAN DO BETTER THAN
 ANYONE ELSE - PUNCH THE FIRE, AND EDIT A DAILY PAPER.
 -- UNCLE ESEK, "CENTURY MAGAZINE", 1885
 Job cpu time:       0 days 12 hours 57 minutes  5.9 seconds.
 File lengths (MBytes):  RWF=   3382 Int=      0 D2E=      0 Chk=    428 Scr=      1
 Normal termination of Gaussian 09 at Mon Feb  8 14:49:38 2021.
