# Supplementary material for: High-performance blue OLED using multiresonance thermally activated delayed fluorescence host materials containing silicon atoms
Source: Nat Commun. 2023 Sep 11;14:5589. doi: 10.1038/s41467-023-41440-1 (PMC10495399; doi:10.1038/s41467-023-41440-1)
Supplement: Supplementary file 16 — Supplementary Data 13 [file 41467_2023_41440_MOESM16_ESM.txt]

 Entering Gaussian System, Link 0=g09
 Input=03 p silane.gjf
 Output=03 p silane.log
 Initial command:
 /opt/gaussian-1/g09/l1.exe "/work/Gau-191851.inp" -scrdir="/work/"
 Entering Link 1 = /opt/gaussian-1/g09/l1.exe PID=    191852.
  
 Copyright (c) 1988,1990,1992,1993,1995,1998,2003,2009,2013,
            Gaussian, Inc.  All Rights Reserved.
  
 This is part of the Gaussian(R) 09 program.  It is based on
 the Gaussian(R) 03 system (copyright 2003, Gaussian, Inc.),
 the Gaussian(R) 98 system (copyright 1998, Gaussian, Inc.),
 the Gaussian(R) 94 system (copyright 1995, Gaussian, Inc.),
 the Gaussian 92(TM) system (copyright 1992, Gaussian, Inc.),
 the Gaussian 90(TM) system (copyright 1990, Gaussian, Inc.),
 the Gaussian 88(TM) system (copyright 1988, Gaussian, Inc.),
 the Gaussian 86(TM) system (copyright 1986, Carnegie Mellon
 University), and the Gaussian 82(TM) system (copyright 1983,
 Carnegie Mellon University). Gaussian is a federally registered
 trademark of Gaussian, Inc.
  
 This software contains proprietary and confidential information,
 including trade secrets, belonging to Gaussian, Inc.
  
 This software is provided under written license and may be
 used, copied, transmitted, or stored only in accord with that
 written license.
  
 The following legend is applicable only to US Government
 contracts under FAR:
  
                    RESTRICTED RIGHTS LEGEND
  
 Use, reproduction and disclosure by the US Government is
 subject to restrictions as set forth in subparagraphs (a)
 and (c) of the Commercial Computer Software - Restricted
 Rights clause in FAR 52.227-19.
  
 Gaussian, Inc.
 340 Quinnipiac St., Bldg. 40, Wallingford CT 06492
  
  
 ---------------------------------------------------------------
 Warning -- This program may not be used in any manner that
 competes with the business of Gaussian, Inc. or will provide
 assistance to any competitor of Gaussian, Inc.  The licensee
 of this program is prohibited from giving any competitor of
 Gaussian, Inc. access to this program.  By using this program,
 the user acknowledges that Gaussian, Inc. is engaged in the
 business of creating and licensing software in the field of
 computational chemistry and represents and warrants to the
 licensee that it is not a competitor of Gaussian, Inc. and that
 it will not use this program in any manner prohibited above.
 ---------------------------------------------------------------
  

 Cite this work as:
 Gaussian 09, Revision D.01,
 M. J. Frisch, G. W. Trucks, H. B. Schlegel, G. E. Scuseria, 
 M. A. Robb, J. R. Cheeseman, G. Scalmani, V. Barone, B. Mennucci, 
 G. A. Petersson, H. Nakatsuji, M. Caricato, X. Li, H. P. Hratchian, 
 A. F. Izmaylov, J. Bloino, G. Zheng, J. L. Sonnenberg, M. Hada, 
 M. Ehara, K. Toyota, R. Fukuda, J. Hasegawa, M. Ishida, T. Nakajima, 
 Y. Honda, O. Kitao, H. Nakai, T. Vreven, J. A. Montgomery, Jr., 
 J. E. Peralta, F. Ogliaro, M. Bearpark, J. J. Heyd, E. Brothers, 
 K. N. Kudin, V. N. Staroverov, T. Keith, R. Kobayashi, J. Normand, 
 K. Raghavachari, A. Rendell, J. C. Burant, S. S. Iyengar, J. Tomasi, 
 M. Cossi, N. Rega, J. M. Millam, M. Klene, J. E. Knox, J. B. Cross, 
 V. Bakken, C. Adamo, J. Jaramillo, R. Gomperts, R. E. Stratmann, 
 O. Yazyev, A. J. Austin, R. Cammi, C. Pomelli, J. W. Ochterski, 
 R. L. Martin, K. Morokuma, V. G. Zakrzewski, G. A. Voth, 
 P. Salvador, J. J. Dannenberg, S. Dapprich, A. D. Daniels, 
 O. Farkas, J. B. Foresman, J. V. Ortiz, J. Cioslowski, 
 and D. J. Fox, Gaussian, Inc., Wallingford CT, 2013.
 
 ******************************************
 Gaussian 09:  EM64L-G09RevD.01 24-Apr-2013
                 8-Feb-2021 
 ******************************************
 %nprocshared=12
 Will use up to   12 processors via shared memory.
 %mem=64GB
 %chk=03 p silane.chk
 ----------------------------------------------
 # td=(50-50,nstates=10) rb3lyp/6-31g(d,p) test
 ----------------------------------------------
 1/38=1/1;
 2/12=2,17=6,18=5,40=1/2;
 3/5=1,6=6,7=101,11=1,16=1,25=1,30=1,74=-5,116=1/1,2,8,3;
 4//1;
 5/5=2,38=5/2;
 8/6=1,10=2,108=10/1;
 9/41=10,42=1,48=2,70=2/14;
 6/7=2,8=2,9=2,10=2/1;
 99/5=1,9=1/99;
 ----
 ****
 ----
 Symbolic Z-matrix:
 Charge =  0 Multiplicity = 1
 C
 O                    1    B1
 C                    2    B2       1    A1
 C                    3    B3       2    A2       1    D1       0
 B                    4    B4       3    A3       2    D2       0
 C                    5    B5       4    A4       3    D3       0
 C                    4    B6       3    A5       2    D4       0
 O                    7    B7       4    A6       3    D5       0
 C                    2    B8       1    A7       8    D6       0
 C                    1    B9       8    A8       7    D7       0
 C                    10   B10      1    A9       8    D8       0
 C                    11   B11      10   A10      1    D9       0
 C                    12   B12      11   A11      10   D10      0
 C                    13   B13      12   A12      11   D11      0
 C                    3    B14      2    A13      1    D12      0
 C                    15   B15      3    A14      2    D13      0
 C                    7    B16      4    A15      3    D14      0
 C                    9    B17      2    A16      1    D15      0
 C                    18   B18      9    A17      2    D16      0
 C                    19   B19      18   A18      9    D17      0
 C                    20   B20      19   A19      18   D18      0
 C                    12   B21      11   A20      10   D19      0
 C                    22   B22      12   A21      11   D20      0
 C                    22   B23      12   A22      11   D21      0
 C                    22   B24      12   A23      11   D22      0
 C                    20   B25      19   A24      18   D23      0
 C                    26   B26      20   A25      19   D24      0
 C                    26   B27      20   A26      19   D25      0
 C                    26   B28      20   A27      19   D26      0
 C                    16   B29      15   A28      3    D27      0
 C                    30   B30      16   A29      15   D28      0
 C                    31   B31      30   A30      16   D29      0
 C                    32   B32      31   A31      30   D30      0
 C                    33   B33      32   A32      31   D31      0
 C                    32   B34      31   A33      30   D32      0
 Si                   35   B35      32   A34      31   D33      0
 C                    36   B36      35   A35      32   D34      0
 C                    36   B37      35   A36      32   D35      0
 C                    36   B38      35   A37      32   D36      0
 C                    37   B39      36   A38      35   D37      0
 C                    40   B40      37   A39      36   D38      0
 C                    41   B41      40   A40      37   D39      0
 C                    42   B42      41   A41      40   D40      0
 C                    43   B43      42   A42      41   D41      0
 C                    39   B44      36   A43      35   D42      0
 C                    45   B45      39   A44      36   D43      0
 C                    46   B46      45   A45      39   D44      0
 C                    47   B47      46   A46      45   D45      0
 C                    48   B48      47   A47      46   D46      0
 C                    38   B49      36   A48      35   D47      0
 C                    50   B50      38   A49      36   D48      0
 C                    51   B51      50   A50      38   D49      0
 C                    52   B52      51   A51      50   D50      0
 C                    53   B53      52   A52      51   D51      0
 H                    11   B54      10   A53      1    D52      0
 H                    13   B55      12   A54      11   D53      0
 H                    14   B56      13   A55      12   D54      0
 H                    15   B57      3    A56      2    D55      0
 H                    17   B58      7    A57      4    D56      0
 H                    18   B59      9    A58      2    D57      0
 H                    19   B60      18   A59      9    D58      0
 H                    21   B61      20   A60      19   D59      0
 H                    23   B62      22   A61      12   D60      0
 H                    23   B63      22   A62      12   D61      0
 H                    23   B64      22   A63      12   D62      0
 H                    24   B65      22   A64      12   D63      0
 H                    24   B66      22   A65      12   D64      0
 H                    24   B67      22   A66      12   D65      0
 H                    25   B68      22   A67      12   D66      0
 H                    25   B69      22   A68      12   D67      0
 H                    25   B70      22   A69      12   D68      0
 H                    27   B71      26   A70      20   D69      0
 H                    27   B72      26   A71      20   D70      0
 H                    27   B73      26   A72      20   D71      0
 H                    28   B74      26   A73      20   D72      0
 H                    28   B75      26   A74      20   D73      0
 H                    28   B76      26   A75      20   D74      0
 H                    29   B77      26   A76      20   D75      0
 H                    29   B78      26   A77      20   D76      0
 H                    29   B79      26   A78      20   D77      0
 H                    31   B80      30   A79      16   D78      0
 H                    32   B81      31   A80      30   D79      0
 H                    33   B82      32   A81      31   D80      0
 H                    34   B83      33   A82      32   D81      0
 H                    40   B84      37   A83      36   D82      0
 H                    41   B85      40   A84      37   D83      0
 H                    42   B86      41   A85      40   D84      0
 H                    43   B87      42   A86      41   D85      0
 H                    44   B88      43   A87      42   D86      0
 H                    45   B89      39   A88      36   D87      0
 H                    46   B90      45   A89      39   D88      0
 H                    47   B91      46   A90      45   D89      0
 H                    48   B92      47   A91      46   D90      0
 H                    49   B93      48   A92      47   D91      0
 H                    50   B94      38   A93      36   D92      0
 H                    51   B95      50   A94      38   D93      0
 H                    52   B96      51   A95      50   D94      0
 H                    53   B97      52   A96      51   D95      0
 H                    54   B98      53   A97      52   D96      0
       Variables:
  B1                    5.10887                  
  B2                    1.36404                  
  B3                    1.40658                  
  B4                    1.52147                  
  B5                    1.55255                  
  B6                    1.40635                  
  B7                    1.36439                  
  B8                    1.3748                   
  B9                    1.41133                  
  B10                   1.41749                  
  B11                   1.392                    
  B12                   1.41198                  
  B13                   1.38311                  
  B14                   1.39183                  
  B15                   1.40507                  
  B16                   1.39189                  
  B17                   1.3968                   
  B18                   1.38751                  
  B19                   1.4073                   
  B20                   1.39626                  
  B21                   1.53949                  
  B22                   1.54016                  
  B23                   1.5472                   
  B24                   1.54725                  
  B25                   1.54114                  
  B26                   1.54073                  
  B27                   1.54709                  
  B28                   1.54707                  
  B29                   1.48513                  
  B30                   1.40424                  
  B31                   1.39287                  
  B32                   2.39983                  
  B33                   1.39314                  
  B34                   1.40645                  
  B35                   1.89416                  
  B36                   1.89355                  
  B37                   1.89355                  
  B38                   1.89365                  
  B39                   1.40871                  
  B40                   1.39574                  
  B41                   1.39582                  
  B42                   1.39539                  
  B43                   1.39582                  
  B44                   1.40852                  
  B45                   1.3958                   
  B46                   1.39581                  
  B47                   1.39547                  
  B48                   1.39571                  
  B49                   1.40685                  
  B50                   1.3958                   
  B51                   1.39541                  
  B52                   1.39583                  
  B53                   1.39575                  
  B54                   1.08069                  
  B55                   1.08593                  
  B56                   1.08492                  
  B57                   1.08352                  
  B58                   1.08355                  
  B59                   1.08493                  
  B60                   1.08379                  
  B61                   1.08296                  
  B62                   1.09464                  
  B63                   1.09507                  
  B64                   1.09512                  
  B65                   1.09585                  
  B66                   1.09405                  
  B67                   1.09479                  
  B68                   1.09481                  
  B69                   1.09582                  
  B70                   1.09419                  
  B71                   1.09469                  
  B72                   1.09499                  
  B73                   1.09505                  
  B74                   1.09586                  
  B75                   1.09404                  
  B76                   1.09486                  
  B77                   1.09484                  
  B78                   1.09587                  
  B79                   1.09406                  
  B80                   1.08589                  
  B81                   1.08649                  
  B82                   1.087                    
  B83                   1.08593                  
  B84                   1.08724                  
  B85                   1.08656                  
  B86                   1.08644                  
  B87                   1.08654                  
  B88                   1.08654                  
  B89                   1.08711                  
  B90                   1.08657                  
  B91                   1.08644                  
  B92                   1.08652                  
  B93                   1.0866                   
  B94                   1.08657                  
  B95                   1.08654                  
  B96                   1.08643                  
  B97                   1.08655                  
  B98                   1.0872                   
  A1                   42.95756                  
  A2                  120.75334                  
  A3                  121.85825                  
  A4                  113.61366                  
  A5                  116.3187                   
  A6                  120.69301                  
  A7                   79.21879                  
  A8                  124.39957                  
  A9                  115.83708                  
  A10                 124.07419                  
  A11                 116.97765                  
  A12                 121.6591                   
  A13                 116.61477                  
  A14                 119.37222                  
  A15                 122.68526                  
  A16                 113.89231                  
  A17                 119.7635                   
  A18                 121.44141                  
  A19                 116.95099                  
  A20                 123.33667                  
  A21                 112.38681                  
  A22                 109.5364                   
  A23                 109.4119                   
  A24                 122.82718                  
  A25                 112.25361                  
  A26                 109.55077                  
  A27                 109.53479                  
  A28                 120.15024                  
  A29                 121.08951                  
  A30                 120.98058                  
  A31                  90.09869                  
  A32                  90.14555                  
  A33                 121.61341                  
  A34                 121.64326                  
  A35                 109.78619                  
  A36                 108.61588                  
  A37                 109.84391                  
  A38                 120.91155                  
  A39                 121.35315                  
  A40                 119.99831                  
  A41                 119.67968                  
  A42                 120.09427                  
  A43                 120.99755                  
  A44                 121.32467                  
  A45                 120.0157                   
  A46                 119.68796                  
  A47                 120.06748                  
  A48                 121.39052                  
  A49                 121.31879                  
  A50                 120.08647                  
  A51                 119.68033                  
  A52                 120.00371                  
  A53                 117.36999                  
  A54                 119.9425                   
  A55                 121.51218                  
  A56                 119.39768                  
  A57                 119.42497                  
  A58                 118.93273                  
  A59                 118.19463                  
  A60                 118.07453                  
  A61                 109.67137                  
  A62                 111.85985                  
  A63                 111.87521                  
  A64                 110.41136                  
  A65                 111.90916                  
  A66                 110.94693                  
  A67                 110.93622                  
  A68                 110.39653                  
  A69                 111.91114                  
  A70                 109.66626                  
  A71                 111.91076                  
  A72                 111.89216                  
  A73                 110.41393                  
  A74                 111.84563                  
  A75                 110.96004                  
  A76                 110.97012                  
  A77                 110.39502                  
  A78                 111.85686                  
  A79                 119.49184                  
  A80                 118.65434                  
  A81                 151.28495                  
  A82                 119.54242                  
  A83                 119.77237                  
  A84                 119.89574                  
  A85                 120.14695                  
  A86                 120.05419                  
  A87                 119.01326                  
  A88                 119.7826                   
  A89                 119.89219                  
  A90                 120.14527                  
  A91                 120.06989                  
  A92                 119.00568                  
  A93                 119.65067                  
  A94                 119.85427                  
  A95                 120.17683                  
  A96                 120.10559                  
  A97                 118.84777                  
  D1                   -1.17814                  
  D2                    0.27893                  
  D3                   -3.69353                  
  D4                 -179.70012                  
  D5                 -179.70714                  
  D6                 -174.22128                  
  D7                   -2.52103                  
  D8                  178.25243                  
  D9                    1.26784                  
  D10                  -0.1473                   
  D11                  -0.72897                  
  D12                 179.00779                  
  D13                 179.57303                  
  D14                   0.13856                  
  D15                -179.88111                  
  D16                -179.01462                  
  D17                   0.35982                  
  D18                  -0.66461                  
  D19                 179.83612                  
  D20                   0.44358                  
  D21                 120.56591                  
  D22                -119.64339                  
  D23                 179.2034                   
  D24                   0.43475                  
  D25                 120.47156                  
  D26                -119.63975                  
  D27                -179.78494                  
  D28                 -36.21689                  
  D29                 179.69897                  
  D30                  -0.075                    
  D31                   0.09039                  
  D32                   0.05031                  
  D33                 178.17461                  
  D34                  24.04713                  
  D35                 144.28819                  
  D36                 -95.48042                  
  D37                 -80.53501                  
  D38                 177.80771                  
  D39                   0.25711                  
  D40                   0.08456                  
  D41                  -0.1816                   
  D42                 158.54392                  
  D43                 177.68549                  
  D44                   0.23269                  
  D45                   0.07532                  
  D46                  -0.15404                  
  D47                 142.22877                  
  D48                 177.81842                  
  D49                   0.04808                  
  D50                   0.17781                  
  D51                  -0.08599                  
  D52                -177.79715                  
  D53                 179.76977                  
  D54                -179.19084                  
  D55                   1.68231                  
  D56                -178.20613                  
  D57                   0.54375                  
  D58                 179.88391                  
  D59                 178.91159                  
  D60                -179.95876                  
  D61                 -60.83182                  
  D62                  60.88849                  
  D63                 179.49654                  
  D64                  59.68575                  
  D65                 -60.67737                  
  D66                  60.78293                  
  D67                -179.40766                  
  D68                 -59.5606                   
  D69                 179.91126                  
  D70                 -60.93506                  
  D71                  60.75993                  
  D72                -179.99548                  
  D73                  60.15801                  
  D74                 -60.15998                  
  D75                  60.46049                  
  D76                -179.71443                  
  D77                 -59.83854                  
  D78                  -1.60178                  
  D79                -179.88992                  
  D80                -177.36706                  
  D81                -178.13292                  
  D82                  -2.94651                  
  D83                 179.96255                  
  D84                 179.79624                  
  D85                 179.58404                  
  D86                 179.50308                  
  D87                  -3.03117                  
  D88                 179.95101                  
  D89                 179.7966                   
  D90                 179.59041                  
  D91                 179.47567                  
  D92                  -2.59688                  
  D93                 179.82577                  
  D94                 179.90005                  
  D95                 179.63369                  
  D96                 179.07837                  
 
 Stoichiometry    C50H45BO2Si
 Framework group  C1[X(C50H45BO2Si)]
 Deg. of freedom   291
 Full point group                 C1      NOp   1
 Largest Abelian subgroup         C1      NOp   1
 Largest concise Abelian subgroup C1      NOp   1
                         Standard orientation:                         
 ---------------------------------------------------------------------
 Center     Atomic      Atomic             Coordinates (Angstroms)
 Number     Number       Type             X           Y           Z
 ---------------------------------------------------------------------
      1          6           0       -4.048259   -2.490544    0.122565
      2          8           0       -2.675639    2.420431   -0.191729
      3          6           0       -2.048615    1.212583   -0.099289
      4          6           0       -2.791485    0.021935   -0.004611
      5          5           0       -4.312951    0.022321   -0.006978
      6          6           0       -4.934456    1.444853   -0.030475
      7          6           0       -2.050375   -1.169310    0.092855
      8          8           0       -2.680474   -2.376127    0.183029
      9          6           0       -4.044083    2.539083   -0.133879
     10          6           0       -4.935797   -1.398436    0.015610
     11          6           0       -6.311899   -1.727005   -0.071848
     12          6           0       -6.807325   -3.027243   -0.031921
     13          6           0       -5.863175   -4.068634    0.101376
     14          6           0       -4.505815   -3.813039    0.173680
     15          6           0       -0.656907    1.230823   -0.100294
     16          6           0        0.048255    0.019798    0.001562
     17          6           0       -0.658660   -1.190280    0.099959
     18          6           0       -4.500094    3.858451   -0.182462
     19          6           0       -5.860910    4.119928   -0.111777
     20          6           0       -6.802249    3.081660    0.016217
     21          6           0       -6.304786    1.777579    0.054288
     22          6           0       -8.306524   -3.364604   -0.124750
     23          6           0       -9.182489   -2.106921   -0.276469
     24          6           0       -8.557182   -4.274361   -1.350860
     25          6           0       -8.747482   -4.105241    1.160166
     26          6           0       -8.318919    3.336559    0.115447
     27          6           0       -8.664192    4.836553    0.047138
     28          6           0       -9.041068    2.624765   -1.053026
     29          6           0       -8.849872    2.782142    1.458633
     30          6           0        1.533376    0.019562    0.006979
     31          6           0        2.261506    0.928335   -0.777787
     32          6           0        3.654323    0.930228   -0.766235
     33          6           0        3.647820   -0.877244    0.812426
     34          6           0        2.254734   -0.885056    0.803124
     35          6           0        4.386249    0.027404    0.025790
     36         14           0        6.280008   -0.004796    0.003663
     37          6           0        6.943278    1.679479   -0.552058
     38          6           0        6.898308   -0.398244    1.749635
     39          6           0        6.886311   -1.327470   -1.208303
     40          6           0        6.991149    2.023798   -1.917206
     41          6           0        7.435868    3.279315   -2.334341
     42          6           0        7.849872    4.221712   -1.391581
     43          6           0        7.818036    3.900897   -0.033948
     44          6           0        7.370506    2.644603    0.378049
     45          6           0        8.184378   -1.272515   -1.752298
     46          6           0        8.655039   -2.269097   -2.608778
     47          6           0        7.832899   -3.345505   -2.945992
     48          6           0        6.540642   -3.418156   -2.424324
     49          6           0        6.075466   -2.419830   -1.567017
     50          6           0        8.020615   -1.219606    1.961823
     51          6           0        8.502151   -1.472260    3.247340
     52          6           0        7.868836   -0.907518    4.355104
     53          6           0        6.750518   -0.092767    4.171020
     54          6           0        6.271904    0.155135    2.883541
     55          1           0       -7.010804   -0.911445   -0.191363
     56          1           0       -6.197109   -5.101167    0.141376
     57          1           0       -3.781578   -4.615874    0.263081
     58          1           0       -0.137476    2.180673   -0.144912
     59          1           0       -0.140831   -2.140879    0.147812
     60          1           0       -3.775515    4.661410   -0.268033
     61          1           0       -6.186496    5.152954   -0.149863
     62          1           0       -7.011841    0.965566    0.170490
     63          1           0      -10.236244   -2.396960   -0.337425
     64          1           0       -9.076718   -1.430806    0.578438
     65          1           0       -8.941637   -1.549433   -1.187784
     66          1           0       -9.619958   -4.530909   -1.425509
     67          1           0       -7.994872   -5.210615   -1.286262
     68          1           0       -8.262703   -3.771805   -2.277840
     69          1           0       -8.593258   -3.479234    2.045009
     70          1           0       -9.811267   -4.362738    1.106555
     71          1           0       -8.188811   -5.034367    1.308016
     72          1           0       -9.748457    4.968689    0.119631
     73          1           0       -8.209064    5.398468    0.869399
     74          1           0       -8.340522    5.287459   -0.896816
     75          1           0      -10.121803    2.797033   -0.996129
     76          1           0       -8.876215    1.543360   -1.035167
     77          1           0       -8.687239    2.999965   -2.018815
     78          1           0       -8.362097    3.274704    2.306057
     79          1           0       -9.929360    2.951628    1.541745
     80          1           0       -8.674300    1.706404    1.553146
     81          1           0        1.730890    1.625872   -1.418923
     82          1           0        4.179507    1.651052   -1.386766
     83          1           0        4.166750   -1.578084    1.461343
     84          1           0        1.718889   -1.578975    1.443897
     85          1           0        6.688568    1.297952   -2.667993
     86          1           0        7.463616    3.519596   -3.393633
     87          1           0        8.199605    5.198551   -1.713786
     88          1           0        8.145287    4.627444    0.704704
     89          1           0        7.360735    2.410518    1.439024
     90          1           0        8.834615   -0.434480   -1.514183
     91          1           0        9.660319   -2.202958   -3.015805
     92          1           0        8.195932   -4.120673   -3.615076
     93          1           0        5.893075   -4.249828   -2.687974
     94          1           0        5.063394   -2.489158   -1.177651
     95          1           0        8.522359   -1.674268    1.112021
     96          1           0        9.369195   -2.112673    3.383968
     97          1           0        8.241422   -1.104500    5.356459
     98          1           0        6.248471    0.345705    5.029086
     99          1           0        5.390549    0.780162    2.762856
 ---------------------------------------------------------------------
 Rotational constants (GHZ):      0.0849234      0.0167936      0.0153052
 Standard basis: 6-31G(d,p) (6D, 7F)
 There are  1039 symmetry adapted cartesian basis functions of A   symmetry.
 There are  1039 symmetry adapted basis functions of A   symmetry.
  1039 basis functions,  1851 primitive gaussians,  1039 cartesian basis functions
   190 alpha electrons      190 beta electrons
       nuclear repulsion energy      6445.6680218904 Hartrees.
 NAtoms=   99 NActive=   99 NUniq=   99 SFac= 1.00D+00 NAtFMM=   60 NAOKFM=T Big=T
 Integral buffers will be    131072 words long.
 Raffenetti 1 integral format.
 Two-electron integral symmetry is turned on.
 One-electron integrals computed using PRISM.
 NBasis=  1039 RedAO= T EigKep=  3.58D-04  NBF=  1039
 NBsUse=  1039 1.00D-06 EigRej= -1.00D+00 NBFU=  1039
 ExpMin= 7.78D-02 ExpMax= 1.61D+04 ExpMxC= 2.43D+03 IAcc=2 IRadAn=         4 AccDes= 0.00D+00
 Harris functional with IExCor=  402 and IRadAn=       4 diagonalized for initial guess.
 HarFok:  IExCor=  402 AccDes= 0.00D+00 IRadAn=         4 IDoV= 1 UseB2=F ITyADJ=14
 ICtDFT=  3500011 ScaDFX=  1.000000  1.000000  1.000000  1.000000
 FoFCou: FMM=F IPFlag=           0 FMFlag=      100000 FMFlg1=        2001
         NFxFlg=           0 DoJE=T BraDBF=F KetDBF=T FulRan=T
         wScrn=  0.000000 ICntrl=     500 IOpCl=  0 I1Cent=   200000004 NGrid=           0
         NMat0=    1 NMatS0=      1 NMatT0=    0 NMatD0=    1 NMtDS0=    0 NMtDT0=    0
 Petite list used in FoFCou.
 Requested convergence on RMS density matrix=1.00D-08 within 128 cycles.
 Requested convergence on MAX density matrix=1.00D-06.
 Requested convergence on             energy=1.00D-06.
 No special actions if energy rises.
 Integral accuracy reduced to 1.0D-05 until final iterations.
 Initial convergence to 1.0D-05 achieved.  Increase integral accuracy.
 SCF Done:  E(RB3LYP) =  -2397.40381029     A.U. after   15 cycles
            NFock= 15  Conv=0.35D-08     -V/T= 2.0090
 DoSCS=F DFT=T ScalE2(SS,OS)=  1.000000  1.000000
 ExpMin= 7.78D-02 ExpMax= 1.61D+04 ExpMxC= 2.43D+03 IAcc=3 IRadAn=         5 AccDes= 0.00D+00
 HarFok:  IExCor=  205 AccDes= 0.00D+00 IRadAn=         5 IDoV=-2 UseB2=F ITyADJ=14
 ICtDFT= 12500011 ScaDFX=  1.000000  1.000000  1.000000  1.000000
 Range of M.O.s used for correlation:    59  1039
 NBasis=  1039 NAE=   190 NBE=   190 NFC=    58 NFV=     0
 NROrb=    981 NOA=   132 NOB=   132 NVA=   849 NVB=   849
 Would need an additional        433779400000 words for in-memory AO integral storage.
 Orbital symmetries:
       Occupied  (A) (A) (A) (A) (A) (A) (A) (A) (A) (A) (A) (A)
                 (A) (A) (A) (A) (A) (A) (A) (A) (A) (A) (A) (A)
                 (A) (A) (A) (A) (A) (A) (A) (A) (A) (A) (A) (A)
                 (A) (A) (A) (A) (A) (A) (A) (A) (A) (A) (A) (A)
                 (A) (A) (A) (A) (A) (A) (A) (A) (A) (A) (A) (A)
                 (A) (A) (A) (A) (A) (A) (A) (A) (A) (A) (A) (A)
                 (A) (A) (A) (A) (A) (A) (A) (A) (A) (A) (A) (A)
                 (A) (A) (A) (A) (A) (A) (A) (A) (A) (A) (A) (A)
                 (A) (A) (A) (A) (A) (A) (A) (A) (A) (A) (A) (A)
                 (A) (A) (A) (A) (A) (A) (A) (A) (A) (A) (A) (A)
                 (A) (A) (A) (A) (A) (A) (A) (A) (A) (A) (A) (A)
                 (A) (A) (A) (A) (A) (A) (A) (A) (A) (A) (A) (A)
                 (A) (A) (A) (A) (A) (A) (A) (A) (A) (A) (A) (A)
                 (A) (A) (A) (A) (A) (A) (A) (A) (A) (A) (A) (A)
                 (A) (A) (A) (A) (A) (A) (A) (A) (A) (A) (A) (A)
                 (A) (A) (A) (A) (A) (A) (A) (A) (A) (A)
       Virtual   (A) (A) (A) (A) (A) (A) (A) (A) (A) (A) (A) (A)
                 (A) (A) (A) (A) (A) (A) (A) (A) (A) (A) (A) (A)
                 (A) (A) (A) (A) (A) (A) (A) (A) (A) (A) (A) (A)
                 (A) (A) (A) (A) (A) (A) (A) (A) (A) (A) (A) (A)
                 (A) (A) (A) (A) (A) (A) (A) (A) (A) (A) (A) (A)
                 (A) (A) (A) (A) (A) (A) (A) (A) (A) (A) (A) (A)
                 (A) (A) (A) (A) (A) (A) (A) (A) (A) (A) (A) (A)
                 (A) (A) (A) (A) (A) (A) (A) (A) (A) (A) (A) (A)
                 (A) (A) (A) (A) (A) (A) (A) (A) (A) (A) (A) (A)
                 (A) (A) (A) (A) (A) (A) (A) (A) (A) (A) (A) (A)
                 (A) (A) (A) (A) (A) (A) (A) (A) (A) (A) (A) (A)
                 (A) (A) (A) (A) (A) (A) (A) (A) (A) (A) (A) (A)
                 (A) (A) (A) (A) (A) (A) (A) (A) (A) (A) (A) (A)
                 (A) (A) (A) (A) (A) (A) (A) (A) (A) (A) (A) (A)
                 (A) (A) (A) (A) (A) (A) (A) (A) (A) (A) (A) (A)
                 (A) (A) (A) (A) (A) (A) (A) (A) (A) (A) (A) (A)
                 (A) (A) (A) (A) (A) (A) (A) (A) (A) (A) (A) (A)
                 (A) (A) (A) (A) (A) (A) (A) (A) (A) (A) (A) (A)
                 (A) (A) (A) (A) (A) (A) (A) (A) (A) (A) (A) (A)
                 (A) (A) (A) (A) (A) (A) (A) (A) (A) (A) (A) (A)
                 (A) (A) (A) (A) (A) (A) (A) (A) (A) (A) (A) (A)
                 (A) (A) (A) (A) (A) (A) (A) (A) (A) (A) (A) (A)
                 (A) (A) (A) (A) (A) (A) (A) (A) (A) (A) (A) (A)
                 (A) (A) (A) (A) (A) (A) (A) (A) (A) (A) (A) (A)
                 (A) (A) (A) (A) (A) (A) (A) (A) (A) (A) (A) (A)
                 (A) (A) (A) (A) (A) (A) (A) (A) (A) (A) (A) (A)
                 (A) (A) (A) (A) (A) (A) (A) (A) (A) (A) (A) (A)
                 (A) (A) (A) (A) (A) (A) (A) (A) (A) (A) (A) (A)
                 (A) (A) (A) (A) (A) (A) (A) (A) (A) (A) (A) (A)
                 (A) (A) (A) (A) (A) (A) (A) (A) (A) (A) (A) (A)
                 (A) (A) (A) (A) (A) (A) (A) (A) (A) (A) (A) (A)
                 (A) (A) (A) (A) (A) (A) (A) (A) (A) (A) (A) (A)
                 (A) (A) (A) (A) (A) (A) (A) (A) (A) (A) (A) (A)
                 (A) (A) (A) (A) (A) (A) (A) (A) (A) (A) (A) (A)
                 (A) (A) (A) (A) (A) (A) (A) (A) (A) (A) (A) (A)
                 (A) (A) (A) (A) (A) (A) (A) (A) (A) (A) (A) (A)
                 (A) (A) (A) (A) (A) (A) (A) (A) (A) (A) (A) (A)
                 (A) (A) (A) (A) (A) (A) (A) (A) (A) (A) (A) (A)
                 (A) (A) (A) (A) (A) (A) (A) (A) (A) (A) (A) (A)
                 (A) (A) (A) (A) (A) (A) (A) (A) (A) (A) (A) (A)
                 (A) (A) (A) (A) (A) (A) (A) (A) (A) (A) (A) (A)
                 (A) (A) (A) (A) (A) (A) (A) (A) (A) (A) (A) (A)
                 (A) (A) (A) (A) (A) (A) (A) (A) (A) (A) (A) (A)
                 (A) (A) (A) (A) (A) (A) (A) (A) (A) (A) (A) (A)
                 (A) (A) (A) (A) (A) (A) (A) (A) (A) (A) (A) (A)
                 (A) (A) (A) (A) (A) (A) (A) (A) (A) (A) (A) (A)
                 (A) (A) (A) (A) (A) (A) (A) (A) (A) (A) (A) (A)
                 (A) (A) (A) (A) (A) (A) (A) (A) (A) (A) (A) (A)
                 (A) (A) (A) (A) (A) (A) (A) (A) (A) (A) (A) (A)
                 (A) (A) (A) (A) (A) (A) (A) (A) (A) (A) (A) (A)
                 (A) (A) (A) (A) (A) (A) (A) (A) (A) (A) (A) (A)
                 (A) (A) (A) (A) (A) (A) (A) (A) (A) (A) (A) (A)
                 (A) (A) (A) (A) (A) (A) (A) (A) (A) (A) (A) (A)
                 (A) (A) (A) (A) (A) (A) (A) (A) (A) (A) (A) (A)
                 (A) (A) (A) (A) (A) (A) (A) (A) (A) (A) (A) (A)
                 (A) (A) (A) (A) (A) (A) (A) (A) (A) (A) (A) (A)
                 (A) (A) (A) (A) (A) (A) (A) (A) (A) (A) (A) (A)
                 (A) (A) (A) (A) (A) (A) (A) (A) (A) (A) (A) (A)
                 (A) (A) (A) (A) (A) (A) (A) (A) (A) (A) (A) (A)
                 (A) (A) (A) (A) (A) (A) (A) (A) (A) (A) (A) (A)
                 (A) (A) (A) (A) (A) (A) (A) (A) (A) (A) (A) (A)
                 (A) (A) (A) (A) (A) (A) (A) (A) (A) (A) (A) (A)
                 (A) (A) (A) (A) (A) (A) (A) (A) (A) (A) (A) (A)
                 (A) (A) (A) (A) (A) (A) (A) (A) (A) (A) (A) (A)
                 (A) (A) (A) (A) (A) (A) (A) (A) (A) (A) (A) (A)
                 (A) (A) (A) (A) (A) (A) (A) (A) (A) (A) (A) (A)
                 (A) (A) (A) (A) (A) (A) (A) (A) (A) (A) (A) (A)
                 (A) (A) (A) (A) (A) (A) (A) (A) (A) (A) (A) (A)
                 (A) (A) (A) (A) (A) (A) (A) (A) (A) (A) (A) (A)
                 (A) (A) (A) (A) (A) (A) (A) (A) (A) (A) (A) (A)
                 (A) (A) (A) (A) (A) (A) (A) (A) (A)
    80 initial guesses have been made.
 Convergence on wavefunction:    0.001000000000000
 Iteration     1 Dimension    80 NMult     0 NNew     80
 CISAX will form    80 AO SS matrices at one time.
 New state      1 was old state      2
 New state      2 was old state      4
 New state      3 was old state      6
 New state      4 was old state      1
 New state      5 was old state      8
 New state      6 was old state     18
 New state      7 was old state      3
 New state      8 was old state     32
 New state      9 was old state     36
 New state     10 was old state      7
 New state     11 was old state      5
 New state     12 was old state     30
 New state     13 was old state     24
 New state     14 was old state     10
 New state     15 was old state     46
 New state     16 was old state      9
 New state     17 was old state     11
 New state     18 was old state     12
 New state     19 was old state     40
 New state     20 was old state     13
 Vector  15 SDiff=1.61D+01 TDiff=1.81D+01 assumed to be singlet.
 Vector  18 SDiff=1.97D+01 TDiff=6.35D-01 assumed to be triplet.
 Vector  19 SDiff=4.49D+00 TDiff=1.74D+01 assumed to be singlet.
 Vector  35 SDiff=1.61D+01 TDiff=1.80D+01 assumed to be singlet.
 Vector  38 SDiff=1.97D+01 TDiff=6.63D-01 assumed to be triplet.
 Vector  39 SDiff=4.50D+00 TDiff=1.72D+01 assumed to be singlet.
 Iteration     2 Dimension   120 NMult    80 NNew     40
 New state      3 was old state      4
 New state      4 was old state      3
 New state      5 was old state      6
 New state      6 was old state      8
 New state      7 was old state      5
 New state      8 was old state      9
 New state      9 was old state      7
 New state     10 was old state     11
 New state     11 was old state     10
 New state     15 was old state     22
 New state     16 was old state     17
 New state     17 was old state     16
 New state     18 was old state     25
 New state     19 was old state     20
 New state     20 was old state     24
 Iteration     3 Dimension   160 NMult   120 NNew     40
 New state     11 was old state     12
 New state     12 was old state     11
 No map to state     20
 Iteration     4 Dimension   200 NMult   160 NNew     40
 New state     10 was old state     14
 New state     11 was old state     10
 New state     13 was old state     11
 New state     14 was old state     13
 Iteration     5 Dimension   238 NMult   200 NNew     38
 New state      8 was old state     10
 New state      9 was old state      8
 New state     10 was old state      9
 No map to state     11
 New state     12 was old state     11
 New state     13 was old state     12
 New state     14 was old state     13
 Iteration     6 Dimension   274 NMult   238 NNew     36
 New state      7 was old state      8
 New state      8 was old state      7
 New state     10 was old state     11
 New state     11 was old state     10
 New state     13 was old state     14
 New state     14 was old state     13
 Iteration     7 Dimension   296 NMult   274 NNew     22
 New state      9 was old state     13
 New state     10 was old state      9
 New state     11 was old state     10
 New state     12 was old state     11
 New state     13 was old state     12
 Iteration     8 Dimension   308 NMult   296 NNew     12
 New state      8 was old state      9
 New state      9 was old state      8
 Iteration     9 Dimension   318 NMult   308 NNew     10
 No map to state     10
 New state     11 was old state     10
 Davidson failed to converge within maximum sub-space dimensions.
  Restart with updated initial guess:
 Iteration     1 Dimension    52 NMult   318 NNew     52
 New state      9 was old state     10
 New state     10 was old state      9
 Iteration     2 Dimension    92 NMult   370 NNew     40
 Iteration     3 Dimension   100 NMult   410 NNew      8
 Iteration     4 Dimension   108 NMult   418 NNew      8
 Iteration     5 Dimension   114 NMult   426 NNew      6
 ***********************************************************************
 Excited states from <AA,BB:AA,BB> singles matrix:
 ***********************************************************************
 
 Ground to excited state transition densities written to RWF  633
 Ground to excited state transition electric dipole moments (Au):
       state          X           Y           Z        Dip. S.      Osc.
         1         0.0000      0.0000      0.0000      0.0000      0.0000
         2         0.0000      0.0000      0.0000      0.0000      0.0000
         3        -0.0195     -1.2575      0.0361      1.5830      0.1280
         4         0.0000      0.0000      0.0000      0.0000      0.0000
         5         0.0000      0.0000      0.0000      0.0000      0.0000
         6         0.0000      0.0000      0.0000      0.0000      0.0000
         7         0.0000      0.0000      0.0000      0.0000      0.0000
         8         0.0000      0.0000      0.0000      0.0000      0.0000
         9         0.0000      0.0000      0.0000      0.0000      0.0000
        10         0.0000      0.0000      0.0000      0.0000      0.0000
        11         0.0000      0.0000      0.0000      0.0000      0.0000
        12         2.5900     -0.0376     -0.0120      6.7094      0.6479
        13         1.1157      0.0769     -0.0087      1.2507      0.1226
        14        -0.1254     -0.0636     -0.0175      0.0201      0.0020
        15         0.0320      0.9757      0.0184      0.9534      0.1045
        16         0.1079     -0.2301      0.0792      0.0708      0.0079
        17        -0.0493     -0.4471      0.0327      0.2034      0.0229
        18         0.0391      0.2911      0.0414      0.0880      0.0099
        19        -0.1490      0.0326     -0.0645      0.0274      0.0031
        20        -0.8152      0.2449      0.0199      0.7250      0.0826
 Ground to excited state transition velocity dipole moments (Au):
       state          X           Y           Z        Dip. S.      Osc.
         1         0.0000      0.0000      0.0000      0.0000      0.0000
         2         0.0000      0.0000      0.0000      0.0000      0.0000
         3         0.0017      0.1614     -0.0054      0.0261      0.1434
         4         0.0000      0.0000      0.0000      0.0000      0.0000
         5         0.0000      0.0000      0.0000      0.0000      0.0000
         6         0.0000      0.0000      0.0000      0.0000      0.0000
         7         0.0000      0.0000      0.0000      0.0000      0.0000
         8         0.0000      0.0000      0.0000      0.0000      0.0000
         9         0.0000      0.0000      0.0000      0.0000      0.0000
        10         0.0000      0.0000      0.0000      0.0000      0.0000
        11         0.0000      0.0000      0.0000      0.0000      0.0000
        12        -0.3614      0.0056      0.0015      0.1307      0.6014
        13        -0.1503     -0.0111      0.0012      0.0227      0.1029
        14         0.0189      0.0069      0.0028      0.0004      0.0018
        15        -0.0057     -0.1490     -0.0038      0.0222      0.0902
        16        -0.0177      0.0409     -0.0156      0.0022      0.0089
        17         0.0070      0.0645     -0.0045      0.0042      0.0167
        18        -0.0051     -0.0437     -0.0074      0.0020      0.0078
        19         0.0256     -0.0068      0.0099      0.0008      0.0031
        20         0.1371     -0.0391     -0.0031      0.0203      0.0793
 Ground to excited state transition magnetic dipole moments (Au):
       state          X           Y           Z
         1         0.0000      0.0000      0.0000
         2         0.0000      0.0000      0.0000
         3         0.0014     -0.0499     -1.1796
         4         0.0000      0.0000      0.0000
         5         0.0000      0.0000      0.0000
         6         0.0000      0.0000      0.0000
         7         0.0000      0.0000      0.0000
         8         0.0000      0.0000      0.0000
         9         0.0000      0.0000      0.0000
        10         0.0000      0.0000      0.0000
        11         0.0000      0.0000      0.0000
        12        -0.0424     -0.0322     -0.0273
        13        -0.0586     -0.0138      0.1194
        14        -0.0005      0.0757      1.4438
        15         0.0055     -0.0214      0.5970
        16         0.0091      0.0643      0.0840
        17         0.0335      0.0105     -0.7721
        18         0.0648      0.0653      0.1933
        19         0.0050     -0.1266     -0.1358
        20         0.0039     -0.0097     -0.1573
 Ground to excited state transition velocity quadrupole moments (Au):
       state          XX          YY          ZZ          XY          XZ          YZ
         1         0.0000      0.0000      0.0000      0.0000      0.0000      0.0000
         2         0.0000      0.0000      0.0000      0.0000      0.0000      0.0000
         3        -0.0166      0.0155      0.0010     -1.4797      0.0401      0.0002
         4         0.0000      0.0000      0.0000      0.0000      0.0000      0.0000
         5         0.0000      0.0000      0.0000      0.0000      0.0000      0.0000
         6         0.0000      0.0000      0.0000      0.0000      0.0000      0.0000
         7         0.0000      0.0000      0.0000      0.0000      0.0000      0.0000
         8         0.0000      0.0000      0.0000      0.0000      0.0000      0.0000
         9         0.0000      0.0000      0.0000      0.0000      0.0000      0.0000
        10         0.0000      0.0000      0.0000      0.0000      0.0000      0.0000
        11         0.0000      0.0000      0.0000      0.0000      0.0000      0.0000
        12         0.7092      0.3686     -0.2257     -0.0489      0.0388      0.0209
        13        -0.6311      0.7383     -0.1645      0.1615      0.0200     -0.0328
        14        -0.0215     -0.0347      0.0144      0.0068     -0.0206     -0.0033
        15         0.0929     -0.0288      0.0025      2.1418      0.0302      0.0012
        16        -0.1383     -0.0392     -0.0190     -0.0604     -0.0383     -0.0117
        17        -0.0225     -0.0439     -0.0024     -1.1487     -0.0296      0.0446
        18         0.0845      0.0001     -0.0164      0.2449     -0.1165      0.0834
        19        -0.0663     -0.0429      0.0289     -0.0085      0.0748     -0.0115
        20        -0.4994     -0.0066      0.0742      0.5949     -0.0197     -0.0050
 <0|del|b> * <b|rxdel|0> + <0|del|b> * <b|delr+rdel|0>
 Rotatory Strengths (R) in cgs (10**-40 erg-esu-cm/Gauss)
       state          XX          YY          ZZ    R(velocity)    E-M Angle
         1         0.0000      0.0000      0.0000      0.0000       90.00
         2         0.0000      0.0000      0.0000      0.0000       90.00
         3        -0.1696     -4.7523     -4.6331     -3.1850       90.49
         4         0.0000      0.0000      0.0000      0.0000       90.00
         5         0.0000      0.0000      0.0000      0.0000       90.00
         6         0.0000      0.0000      0.0000      0.0000       90.00
         7         0.0000      0.0000      0.0000      0.0000       90.00
         8         0.0000      0.0000      0.0000      0.0000       90.00
         9         0.0000      0.0000      0.0000      0.0000       90.00
        10         0.0000      0.0000      0.0000      0.0000       90.00
        11         0.0000      0.0000      0.0000      0.0000       90.00
        12        -1.2608     19.0460     56.0190     24.6014       45.67
        13         1.7289     32.9122      9.1505     14.5972       63.13
        14        10.9293      9.1251      1.0080      7.0208       81.11
        15        -5.9361     12.5895     -2.8639      1.2632       89.43
        16         8.0945     -4.6459      1.4676      1.6387       76.59
        17        23.5577     -2.4044     -2.7442      6.1364       84.99
        18       -23.3211     -0.7900      4.8747     -6.4121      118.84
        19        -0.1477     -2.9681      1.6013     -0.5049       93.99
        20        -3.6398      4.5601      4.9127      1.9443       86.41
 1/2[<0|r|b>*<b|rxdel|0> + (<0|rxdel|b>*<b|r|0>)*]
 Rotatory Strengths (R) in cgs (10**-40 erg-esu-cm/Gauss)
       state          XX          YY          ZZ     R(length)
         1         0.0000      0.0000      0.0000      0.0000
         2         0.0000      0.0000      0.0000      0.0000
         3         0.0199    -44.4052     30.0801     -4.7684
         4         0.0000      0.0000      0.0000      0.0000
         5         0.0000      0.0000      0.0000      0.0000
         6         0.0000      0.0000      0.0000      0.0000
         7         0.0000      0.0000      0.0000      0.0000
         8         0.0000      0.0000      0.0000      0.0000
         9         0.0000      0.0000      0.0000      0.0000
        10         0.0000      0.0000      0.0000      0.0000
        11         0.0000      0.0000      0.0000      0.0000
        12        77.7339     -0.8560     -0.2318     25.5487
        13        46.2443      0.7496      0.7382     15.9107
        14        -0.0448      3.4052     17.9178      7.0927
        15        -0.1243     14.7742     -7.7493      2.3002
        16        -0.6981     10.4560     -4.7012      1.6856
        17         1.1688      3.3321     17.8417      7.4475
        18        -1.7922    -13.4352     -5.6580     -6.9618
        19         0.5239      2.9209     -6.1921     -0.9158
        20         2.2580      1.6849      2.2106      2.0512
  1/2[<0|del|b>*<b|r|0> + (<0|r|b>*<b|del|0>)*] (Au)
       state          X           Y           Z        Dip. S.   Osc.(frdel)
         1         0.0000      0.0000      0.0000      0.0000      0.0000
         2         0.0000      0.0000      0.0000      0.0000      0.0000
         3         0.0000     -0.2029     -0.0002      0.2032      0.1354
         4         0.0000      0.0000      0.0000      0.0000      0.0000
         5         0.0000      0.0000      0.0000      0.0000      0.0000
         6         0.0000      0.0000      0.0000      0.0000      0.0000
         7         0.0000      0.0000      0.0000      0.0000      0.0000
         8         0.0000      0.0000      0.0000      0.0000      0.0000
         9         0.0000      0.0000      0.0000      0.0000      0.0000
        10         0.0000      0.0000      0.0000      0.0000      0.0000
        11         0.0000      0.0000      0.0000      0.0000      0.0000
        12        -0.9361     -0.0002      0.0000      0.9363      0.6242
        13        -0.1676     -0.0009      0.0000      0.1685      0.1123
        14        -0.0024     -0.0004      0.0000      0.0029      0.0019
        15        -0.0002     -0.1454     -0.0001      0.1456      0.0971
        16        -0.0019     -0.0094     -0.0012      0.0126      0.0084
        17        -0.0003     -0.0289     -0.0001      0.0293      0.0196
        18        -0.0002     -0.0127     -0.0003      0.0132      0.0088
        19        -0.0038     -0.0002     -0.0006      0.0047      0.0031
        20        -0.1118     -0.0096     -0.0001      0.1214      0.0810

 Excitation energies and oscillator strengths:
 
 Excited State   1:      Triplet-A      2.7822 eV  445.63 nm  f=0.0000  <S**2>=2.000
     190 -> 191        0.69527
 This state for optimization and/or second-order correction.
 Total Energy, E(TD-HF/TD-KS) =  -2397.30156526    
 Copying the excited state density for this state as the 1-particle RhoCI density.
 
 Excited State   2:      Triplet-A      3.1111 eV  398.53 nm  f=0.0000  <S**2>=2.000
     178 -> 192       -0.11212
     189 -> 191        0.55708
     189 -> 192        0.24083
     190 -> 195       -0.15382
 
 Excited State   3:      Singlet-A      3.2991 eV  375.81 nm  f=0.1280  <S**2>=0.000
     190 -> 191        0.69734
 
 Excited State   4:      Triplet-A      3.3392 eV  371.29 nm  f=0.0000  <S**2>=2.000
     184 -> 191        0.16226
     188 -> 191        0.55100
     188 -> 199       -0.12808
     189 -> 192        0.17665
     190 -> 199       -0.14194
 
 Excited State   5:      Triplet-A      3.4256 eV  361.94 nm  f=0.0000  <S**2>=2.000
     178 -> 195        0.11220
     184 -> 191        0.42566
     184 -> 192       -0.15726
     188 -> 191       -0.20091
     188 -> 199       -0.11858
     188 -> 200        0.13777
     189 -> 192       -0.10800
     190 -> 192        0.21306
     190 -> 198        0.13355
     190 -> 200       -0.12089
 
 Excited State   6:      Triplet-A      3.6041 eV  344.00 nm  f=0.0000  <S**2>=2.000
     178 -> 191       -0.26352
     179 -> 204       -0.10973
     184 -> 195       -0.10180
     188 -> 191       -0.22974
     188 -> 192        0.16132
     189 -> 192        0.21489
     190 -> 195        0.35790
     190 -> 199       -0.12083
 
 Excited State   7:      Triplet-A      3.7041 eV  334.72 nm  f=0.0000  <S**2>=2.000
     180 -> 193       -0.12493
     180 -> 197       -0.12581
     181 -> 193       -0.18944
     182 -> 196       -0.13342
     182 -> 197        0.13002
     183 -> 193       -0.12138
     183 -> 200        0.10785
     183 -> 201       -0.18100
     185 -> 201       -0.11017
     185 -> 202        0.17817
     186 -> 193       -0.12694
     186 -> 196        0.24240
     186 -> 197        0.11575
     187 -> 194       -0.26020
 
 Excited State   8:      Triplet-A      3.7055 eV  334.60 nm  f=0.0000  <S**2>=2.000
     180 -> 194       -0.24235
     181 -> 194       -0.13642
     181 -> 202        0.14300
     182 -> 202        0.23312
     185 -> 197        0.25983
     185 -> 198        0.10038
     186 -> 194        0.20273
     187 -> 192       -0.12564
     187 -> 193       -0.25593
     187 -> 196       -0.11273
     187 -> 197       -0.11826
     187 -> 201        0.12414
 
 Excited State   9:      Triplet-A      3.7105 eV  334.15 nm  f=0.0000  <S**2>=2.000
     180 -> 196        0.14948
     181 -> 201       -0.13120
     182 -> 193        0.17628
     182 -> 196       -0.11792
     182 -> 197       -0.11209
     183 -> 193       -0.14153
     183 -> 200        0.11208
     183 -> 201       -0.18972
     185 -> 202       -0.19538
     186 -> 193       -0.22561
     186 -> 196        0.16732
     186 -> 197       -0.16244
     187 -> 194        0.24107
 
 Excited State  10:      Triplet-A      3.7174 eV  333.53 nm  f=0.0000  <S**2>=2.000
     179 -> 191       -0.34346
     184 -> 191       -0.12701
     188 -> 195        0.11514
     188 -> 199        0.10108
     190 -> 192        0.51164
     190 -> 193       -0.11587
     190 -> 203        0.12841
 
 Excited State  11:      Triplet-A      3.8657 eV  320.73 nm  f=0.0000  <S**2>=2.000
     177 -> 191       -0.20350
     178 -> 191        0.10748
     178 -> 192       -0.14114
     179 -> 195       -0.17592
     179 -> 199        0.12532
     184 -> 195        0.18629
     188 -> 191        0.15854
     189 -> 191        0.13363
     189 -> 192       -0.10873
     189 -> 203       -0.11503
     190 -> 195        0.29767
     190 -> 204        0.28946
 
 Excited State  12:      Singlet-A      3.9413 eV  314.57 nm  f=0.6479  <S**2>=0.000
     188 -> 191       -0.17440
     189 -> 191        0.67023
     190 -> 195       -0.10126
 
 Excited State  13:      Singlet-A      4.0018 eV  309.82 nm  f=0.1226  <S**2>=0.000
     188 -> 191        0.67350
     189 -> 191        0.17499
 
 Excited State  14:      Singlet-A      4.1411 eV  299.40 nm  f=0.0020  <S**2>=0.000
     190 -> 192        0.68023
 
 Excited State  15:      Singlet-A      4.4755 eV  277.03 nm  f=0.1045  <S**2>=0.000
     179 -> 191        0.12981
     184 -> 191        0.65771
     190 -> 192       -0.10349
 
 Excited State  16:      Singlet-A      4.5531 eV  272.30 nm  f=0.0079  <S**2>=0.000
     180 -> 191        0.18086
     181 -> 191       -0.29533
     182 -> 191        0.18019
     183 -> 191        0.28252
     185 -> 191        0.11125
     186 -> 191        0.44230
 
 Excited State  17:      Singlet-A      4.5887 eV  270.19 nm  f=0.0229  <S**2>=0.000
     179 -> 191        0.57334
     187 -> 191        0.31890
 
 Excited State  18:      Singlet-A      4.6120 eV  268.83 nm  f=0.0099  <S**2>=0.000
     179 -> 191       -0.30507
     187 -> 191        0.61319
 
 Excited State  19:      Singlet-A      4.6478 eV  266.76 nm  f=0.0031  <S**2>=0.000
     180 -> 191       -0.13530
     181 -> 191        0.21807
     182 -> 191       -0.15233
     183 -> 191       -0.29371
     186 -> 191        0.52020
     190 -> 193        0.10535
 
 Excited State  20:      Singlet-A      4.6522 eV  266.51 nm  f=0.0826  <S**2>=0.000
     190 -> 193        0.62309
     190 -> 195       -0.19292
 SavETr:  write IOETrn=   770 NScale= 10 NData=  16 NLR=1 NState=   20 LETran=     370.

 **********************************************************************

            Population analysis using the SCF density.

 **********************************************************************

 Orbital symmetries:
       Occupied  (A) (A) (A) (A) (A) (A) (A) (A) (A) (A) (A) (A)
                 (A) (A) (A) (A) (A) (A) (A) (A) (A) (A) (A) (A)
                 (A) (A) (A) (A) (A) (A) (A) (A) (A) (A) (A) (A)
                 (A) (A) (A) (A) (A) (A) (A) (A) (A) (A) (A) (A)
                 (A) (A) (A) (A) (A) (A) (A) (A) (A) (A) (A) (A)
                 (A) (A) (A) (A) (A) (A) (A) (A) (A) (A) (A) (A)
                 (A) (A) (A) (A) (A) (A) (A) (A) (A) (A) (A) (A)
                 (A) (A) (A) (A) (A) (A) (A) (A) (A) (A) (A) (A)
                 (A) (A) (A) (A) (A) (A) (A) (A) (A) (A) (A) (A)
                 (A) (A) (A) (A) (A) (A) (A) (A) (A) (A) (A) (A)
                 (A) (A) (A) (A) (A) (A) (A) (A) (A) (A) (A) (A)
                 (A) (A) (A) (A) (A) (A) (A) (A) (A) (A) (A) (A)
                 (A) (A) (A) (A) (A) (A) (A) (A) (A) (A) (A) (A)
                 (A) (A) (A) (A) (A) (A) (A) (A) (A) (A) (A) (A)
                 (A) (A) (A) (A) (A) (A) (A) (A) (A) (A) (A) (A)
                 (A) (A) (A) (A) (A) (A) (A) (A) (A) (A)
       Virtual   (A) (A) (A) (A) (A) (A) (A) (A) (A) (A) (A) (A)
                 (A) (A) (A) (A) (A) (A) (A) (A) (A) (A) (A) (A)
                 (A) (A) (A) (A) (A) (A) (A) (A) (A) (A) (A) (A)
                 (A) (A) (A) (A) (A) (A) (A) (A) (A) (A) (A) (A)
                 (A) (A) (A) (A) (A) (A) (A) (A) (A) (A) (A) (A)
                 (A) (A) (A) (A) (A) (A) (A) (A) (A) (A) (A) (A)
                 (A) (A) (A) (A) (A) (A) (A) (A) (A) (A) (A) (A)
                 (A) (A) (A) (A) (A) (A) (A) (A) (A) (A) (A) (A)
                 (A) (A) (A) (A) (A) (A) (A) (A) (A) (A) (A) (A)
                 (A) (A) (A) (A) (A) (A) (A) (A) (A) (A) (A) (A)
                 (A) (A) (A) (A) (A) (A) (A) (A) (A) (A) (A) (A)
                 (A) (A) (A) (A) (A) (A) (A) (A) (A) (A) (A) (A)
                 (A) (A) (A) (A) (A) (A) (A) (A) (A) (A) (A) (A)
                 (A) (A) (A) (A) (A) (A) (A) (A) (A) (A) (A) (A)
                 (A) (A) (A) (A) (A) (A) (A) (A) (A) (A) (A) (A)
                 (A) (A) (A) (A) (A) (A) (A) (A) (A) (A) (A) (A)
                 (A) (A) (A) (A) (A) (A) (A) (A) (A) (A) (A) (A)
                 (A) (A) (A) (A) (A) (A) (A) (A) (A) (A) (A) (A)
                 (A) (A) (A) (A) (A) (A) (A) (A) (A) (A) (A) (A)
                 (A) (A) (A) (A) (A) (A) (A) (A) (A) (A) (A) (A)
                 (A) (A) (A) (A) (A) (A) (A) (A) (A) (A) (A) (A)
                 (A) (A) (A) (A) (A) (A) (A) (A) (A) (A) (A) (A)
                 (A) (A) (A) (A) (A) (A) (A) (A) (A) (A) (A) (A)
                 (A) (A) (A) (A) (A) (A) (A) (A) (A) (A) (A) (A)
                 (A) (A) (A) (A) (A) (A) (A) (A) (A) (A) (A) (A)
                 (A) (A) (A) (A) (A) (A) (A) (A) (A) (A) (A) (A)
                 (A) (A) (A) (A) (A) (A) (A) (A) (A) (A) (A) (A)
                 (A) (A) (A) (A) (A) (A) (A) (A) (A) (A) (A) (A)
                 (A) (A) (A) (A) (A) (A) (A) (A) (A) (A) (A) (A)
                 (A) (A) (A) (A) (A) (A) (A) (A) (A) (A) (A) (A)
                 (A) (A) (A) (A) (A) (A) (A) (A) (A) (A) (A) (A)
                 (A) (A) (A) (A) (A) (A) (A) (A) (A) (A) (A) (A)
                 (A) (A) (A) (A) (A) (A) (A) (A) (A) (A) (A) (A)
                 (A) (A) (A) (A) (A) (A) (A) (A) (A) (A) (A) (A)
                 (A) (A) (A) (A) (A) (A) (A) (A) (A) (A) (A) (A)
                 (A) (A) (A) (A) (A) (A) (A) (A) (A) (A) (A) (A)
                 (A) (A) (A) (A) (A) (A) (A) (A) (A) (A) (A) (A)
                 (A) (A) (A) (A) (A) (A) (A) (A) (A) (A) (A) (A)
                 (A) (A) (A) (A) (A) (A) (A) (A) (A) (A) (A) (A)
                 (A) (A) (A) (A) (A) (A) (A) (A) (A) (A) (A) (A)
                 (A) (A) (A) (A) (A) (A) (A) (A) (A) (A) (A) (A)
                 (A) (A) (A) (A) (A) (A) (A) (A) (A) (A) (A) (A)
                 (A) (A) (A) (A) (A) (A) (A) (A) (A) (A) (A) (A)
                 (A) (A) (A) (A) (A) (A) (A) (A) (A) (A) (A) (A)
                 (A) (A) (A) (A) (A) (A) (A) (A) (A) (A) (A) (A)
                 (A) (A) (A) (A) (A) (A) (A) (A) (A) (A) (A) (A)
                 (A) (A) (A) (A) (A) (A) (A) (A) (A) (A) (A) (A)
                 (A) (A) (A) (A) (A) (A) (A) (A) (A) (A) (A) (A)
                 (A) (A) (A) (A) (A) (A) (A) (A) (A) (A) (A) (A)
                 (A) (A) (A) (A) (A) (A) (A) (A) (A) (A) (A) (A)
                 (A) (A) (A) (A) (A) (A) (A) (A) (A) (A) (A) (A)
                 (A) (A) (A) (A) (A) (A) (A) (A) (A) (A) (A) (A)
                 (A) (A) (A) (A) (A) (A) (A) (A) (A) (A) (A) (A)
                 (A) (A) (A) (A) (A) (A) (A) (A) (A) (A) (A) (A)
                 (A) (A) (A) (A) (A) (A) (A) (A) (A) (A) (A) (A)
                 (A) (A) (A) (A) (A) (A) (A) (A) (A) (A) (A) (A)
                 (A) (A) (A) (A) (A) (A) (A) (A) (A) (A) (A) (A)
                 (A) (A) (A) (A) (A) (A) (A) (A) (A) (A) (A) (A)
                 (A) (A) (A) (A) (A) (A) (A) (A) (A) (A) (A) (A)
                 (A) (A) (A) (A) (A) (A) (A) (A) (A) (A) (A) (A)
                 (A) (A) (A) (A) (A) (A) (A) (A) (A) (A) (A) (A)
                 (A) (A) (A) (A) (A) (A) (A) (A) (A) (A) (A) (A)
                 (A) (A) (A) (A) (A) (A) (A) (A) (A) (A) (A) (A)
                 (A) (A) (A) (A) (A) (A) (A) (A) (A) (A) (A) (A)
                 (A) (A) (A) (A) (A) (A) (A) (A) (A) (A) (A) (A)
                 (A) (A) (A) (A) (A) (A) (A) (A) (A) (A) (A) (A)
                 (A) (A) (A) (A) (A) (A) (A) (A) (A) (A) (A) (A)
                 (A) (A) (A) (A) (A) (A) (A) (A) (A) (A) (A) (A)
                 (A) (A) (A) (A) (A) (A) (A) (A) (A) (A) (A) (A)
                 (A) (A) (A) (A) (A) (A) (A) (A) (A) (A) (A) (A)
                 (A) (A) (A) (A) (A) (A) (A) (A) (A)
 The electronic state is 1-A.
 Alpha  occ. eigenvalues --  -66.12538 -19.20346 -19.20241 -10.25601 -10.25582
 Alpha  occ. eigenvalues --  -10.25274 -10.25166 -10.20974 -10.20532 -10.20453
 Alpha  occ. eigenvalues --  -10.20173 -10.19380 -10.19213 -10.19098 -10.19067
 Alpha  occ. eigenvalues --  -10.19027 -10.19005 -10.19002 -10.19001 -10.18941
 Alpha  occ. eigenvalues --  -10.18940 -10.18894 -10.18889 -10.18880 -10.18864
 Alpha  occ. eigenvalues --  -10.18861 -10.18781 -10.18780 -10.18774 -10.18771
 Alpha  occ. eigenvalues --  -10.18758 -10.18751 -10.18747 -10.18747 -10.18690
 Alpha  occ. eigenvalues --  -10.18690 -10.18687 -10.18687 -10.18490 -10.18469
 Alpha  occ. eigenvalues --  -10.17772 -10.17622 -10.17619 -10.17616 -10.17606
 Alpha  occ. eigenvalues --  -10.17527 -10.17524 -10.17512 -10.17432 -10.17421
 Alpha  occ. eigenvalues --  -10.17264 -10.17245 -10.16717  -6.71956  -5.26949
 Alpha  occ. eigenvalues --   -3.62836  -3.62832  -3.62816  -1.09344  -1.09162
 Alpha  occ. eigenvalues --   -0.87046  -0.85798  -0.85726  -0.84786  -0.84444
 Alpha  occ. eigenvalues --   -0.84427  -0.84252  -0.81480  -0.81140  -0.77843
 Alpha  occ. eigenvalues --   -0.76736  -0.75158  -0.74623  -0.74350  -0.74097
 Alpha  occ. eigenvalues --   -0.74036  -0.73938  -0.73914  -0.73567  -0.73348
 Alpha  occ. eigenvalues --   -0.73308  -0.71852  -0.71162  -0.68657  -0.68554
 Alpha  occ. eigenvalues --   -0.68442  -0.68346  -0.64947  -0.64274  -0.62793
 Alpha  occ. eigenvalues --   -0.61048  -0.60889  -0.60301  -0.60011  -0.59778
 Alpha  occ. eigenvalues --   -0.59628  -0.59494  -0.58807  -0.58775  -0.57724
 Alpha  occ. eigenvalues --   -0.57356  -0.55487  -0.54345  -0.53644  -0.53307
 Alpha  occ. eigenvalues --   -0.53207  -0.50899  -0.50833  -0.50444  -0.49483
 Alpha  occ. eigenvalues --   -0.48684  -0.47738  -0.47316  -0.47215  -0.46954
 Alpha  occ. eigenvalues --   -0.45618  -0.45332  -0.44934  -0.44722  -0.44687
 Alpha  occ. eigenvalues --   -0.44492  -0.44133  -0.44091  -0.43946  -0.43886
 Alpha  occ. eigenvalues --   -0.43845  -0.43761  -0.43666  -0.43480  -0.43204
 Alpha  occ. eigenvalues --   -0.42940  -0.42353  -0.41913  -0.41660  -0.41483
 Alpha  occ. eigenvalues --   -0.41424  -0.41402  -0.40988  -0.40359  -0.39685
 Alpha  occ. eigenvalues --   -0.39367  -0.39270  -0.39225  -0.39084  -0.39029
 Alpha  occ. eigenvalues --   -0.38496  -0.38153  -0.37583  -0.37314  -0.37136
 Alpha  occ. eigenvalues --   -0.36606  -0.36456  -0.36097  -0.35944  -0.35898
 Alpha  occ. eigenvalues --   -0.35843  -0.35762  -0.35473  -0.35088  -0.34781
 Alpha  occ. eigenvalues --   -0.33866  -0.33733  -0.33680  -0.33642  -0.33563
 Alpha  occ. eigenvalues --   -0.33436  -0.32717  -0.32664  -0.32313  -0.32172
 Alpha  occ. eigenvalues --   -0.31814  -0.30094  -0.29877  -0.29847  -0.29610
 Alpha  occ. eigenvalues --   -0.29323  -0.28316  -0.26100  -0.25363  -0.25285
 Alpha  occ. eigenvalues --   -0.25059  -0.24935  -0.24662  -0.24646  -0.24606
 Alpha  occ. eigenvalues --   -0.24338  -0.24318  -0.22870  -0.22534  -0.20204
 Alpha virt. eigenvalues --   -0.06236  -0.02886  -0.01893  -0.01346  -0.00967
 Alpha virt. eigenvalues --   -0.00751  -0.00397  -0.00038   0.00107   0.00357
 Alpha virt. eigenvalues --    0.00394   0.00449   0.02479   0.03081   0.05941
 Alpha virt. eigenvalues --    0.08263   0.08652   0.09012   0.09744   0.10019
 Alpha virt. eigenvalues --    0.10545   0.10582   0.10892   0.11661   0.12016
 Alpha virt. eigenvalues --    0.12148   0.12385   0.12633   0.12811   0.12996
 Alpha virt. eigenvalues --    0.13190   0.13373   0.14188   0.14334   0.14485
 Alpha virt. eigenvalues --    0.14818   0.14884   0.15098   0.15234   0.15259
 Alpha virt. eigenvalues --    0.15610   0.15896   0.15953   0.16016   0.16211
 Alpha virt. eigenvalues --    0.16586   0.16756   0.16903   0.17115   0.17194
 Alpha virt. eigenvalues --    0.17330   0.17665   0.18185   0.18302   0.18749
 Alpha virt. eigenvalues --    0.18972   0.19044   0.19137   0.19457   0.19628
 Alpha virt. eigenvalues --    0.20188   0.20273   0.20398   0.20598   0.20755
 Alpha virt. eigenvalues --    0.20873   0.21079   0.21603   0.21785   0.22049
 Alpha virt. eigenvalues --    0.22380   0.22540   0.22832   0.22914   0.23455
 Alpha virt. eigenvalues --    0.23613   0.24204   0.24387   0.24572   0.24703
 Alpha virt. eigenvalues --    0.25772   0.26204   0.26534   0.26724   0.27167
 Alpha virt. eigenvalues --    0.27783   0.28074   0.28403   0.28724   0.29132
 Alpha virt. eigenvalues --    0.29471   0.29769   0.30397   0.30438   0.30721
 Alpha virt. eigenvalues --    0.31035   0.31111   0.31289   0.31359   0.31809
 Alpha virt. eigenvalues --    0.32306   0.32654   0.32780   0.33203   0.33863
 Alpha virt. eigenvalues --    0.34530   0.35138   0.35631   0.36049   0.36653
 Alpha virt. eigenvalues --    0.37685   0.38754   0.39461   0.40496   0.41064
 Alpha virt. eigenvalues --    0.41571   0.41916   0.42512   0.44244   0.44502
 Alpha virt. eigenvalues --    0.44810   0.45294   0.45980   0.46920   0.47248
 Alpha virt. eigenvalues --    0.48881   0.49109   0.49800   0.50252   0.50750
 Alpha virt. eigenvalues --    0.50932   0.51388   0.51686   0.51793   0.52155
 Alpha virt. eigenvalues --    0.52468   0.52804   0.52969   0.53184   0.53325
 Alpha virt. eigenvalues --    0.53675   0.54061   0.54136   0.54287   0.54533
 Alpha virt. eigenvalues --    0.54742   0.54898   0.55112   0.55202   0.55305
 Alpha virt. eigenvalues --    0.55601   0.55762   0.55959   0.56183   0.56369
 Alpha virt. eigenvalues --    0.56398   0.56577   0.56827   0.57143   0.57381
 Alpha virt. eigenvalues --    0.57656   0.57688   0.58215   0.58286   0.58783
 Alpha virt. eigenvalues --    0.58942   0.59267   0.59406   0.59417   0.59744
 Alpha virt. eigenvalues --    0.59853   0.60082   0.60182   0.60262   0.60399
 Alpha virt. eigenvalues --    0.60662   0.60879   0.61033   0.61256   0.61291
 Alpha virt. eigenvalues --    0.61415   0.61453   0.61595   0.61777   0.61899
 Alpha virt. eigenvalues --    0.62078   0.62147   0.62339   0.62479   0.62922
 Alpha virt. eigenvalues --    0.63362   0.63587   0.63765   0.64193   0.64398
 Alpha virt. eigenvalues --    0.64473   0.65310   0.65668   0.65749   0.66011
 Alpha virt. eigenvalues --    0.66331   0.66804   0.67256   0.68283   0.68584
 Alpha virt. eigenvalues --    0.68744   0.69409   0.70179   0.70450   0.71147
 Alpha virt. eigenvalues --    0.71511   0.71958   0.72341   0.72551   0.73256
 Alpha virt. eigenvalues --    0.73297   0.73866   0.75036   0.75504   0.75586
 Alpha virt. eigenvalues --    0.75881   0.76870   0.77434   0.77771   0.78602
 Alpha virt. eigenvalues --    0.78820   0.79231   0.79799   0.79816   0.80281
 Alpha virt. eigenvalues --    0.80482   0.80777   0.80891   0.81170   0.81430
 Alpha virt. eigenvalues --    0.81603   0.81826   0.82018   0.82197   0.82455
 Alpha virt. eigenvalues --    0.82543   0.82615   0.82699   0.82771   0.82823
 Alpha virt. eigenvalues --    0.82946   0.83179   0.83350   0.83505   0.83902
 Alpha virt. eigenvalues --    0.84819   0.85042   0.85245   0.85451   0.86066
 Alpha virt. eigenvalues --    0.86481   0.86630   0.86687   0.86975   0.87029
 Alpha virt. eigenvalues --    0.87283   0.87681   0.87914   0.88034   0.88216
 Alpha virt. eigenvalues --    0.88262   0.88803   0.88870   0.88964   0.89169
 Alpha virt. eigenvalues --    0.89465   0.89643   0.89847   0.90019   0.90114
 Alpha virt. eigenvalues --    0.90241   0.90482   0.90953   0.91070   0.91122
 Alpha virt. eigenvalues --    0.91680   0.91770   0.91869   0.92444   0.92781
 Alpha virt. eigenvalues --    0.93155   0.93549   0.94199   0.94377   0.94556
 Alpha virt. eigenvalues --    0.95127   0.95311   0.95577   0.96184   0.96372
 Alpha virt. eigenvalues --    0.96690   0.96922   0.97214   0.97256   0.97878
 Alpha virt. eigenvalues --    0.98964   0.99128   0.99378   1.01738   1.01921
 Alpha virt. eigenvalues --    1.02343   1.02757   1.03132   1.03186   1.03768
 Alpha virt. eigenvalues --    1.04150   1.04558   1.04640   1.05067   1.06410
 Alpha virt. eigenvalues --    1.06522   1.07016   1.07734   1.08166   1.09277
 Alpha virt. eigenvalues --    1.09866   1.09941   1.10692   1.11077   1.11356
 Alpha virt. eigenvalues --    1.12447   1.12792   1.12858   1.13226   1.13622
 Alpha virt. eigenvalues --    1.14179   1.14360   1.14845   1.15257   1.15453
 Alpha virt. eigenvalues --    1.15885   1.16424   1.16590   1.16948   1.17266
 Alpha virt. eigenvalues --    1.17581   1.18564   1.18924   1.19121   1.20138
 Alpha virt. eigenvalues --    1.20640   1.21170   1.22152   1.22510   1.23575
 Alpha virt. eigenvalues --    1.24628   1.24877   1.25147   1.25866   1.26079
 Alpha virt. eigenvalues --    1.26480   1.26820   1.27097   1.27118   1.27553
 Alpha virt. eigenvalues --    1.27936   1.28071   1.28780   1.29648   1.30854
 Alpha virt. eigenvalues --    1.31039   1.31498   1.31805   1.32658   1.33342
 Alpha virt. eigenvalues --    1.33485   1.33937   1.34395   1.35749   1.36556
 Alpha virt. eigenvalues --    1.37263   1.37358   1.37731   1.38061   1.38310
 Alpha virt. eigenvalues --    1.39513   1.40261   1.40643   1.40754   1.40937
 Alpha virt. eigenvalues --    1.40990   1.41055   1.41163   1.41387   1.42193
 Alpha virt. eigenvalues --    1.42621   1.42677   1.42820   1.43012   1.43220
 Alpha virt. eigenvalues --    1.43378   1.43495   1.43842   1.44456   1.45178
 Alpha virt. eigenvalues --    1.45283   1.45628   1.45933   1.46117   1.46510
 Alpha virt. eigenvalues --    1.47470   1.47835   1.47963   1.48032   1.49023
 Alpha virt. eigenvalues --    1.49618   1.49819   1.49893   1.50002   1.50528
 Alpha virt. eigenvalues --    1.51349   1.52673   1.54254   1.54446   1.54571
 Alpha virt. eigenvalues --    1.54969   1.55123   1.56897   1.57044   1.57129
 Alpha virt. eigenvalues --    1.59125   1.61835   1.63167   1.64416   1.65773
 Alpha virt. eigenvalues --    1.67090   1.69629   1.70248   1.71911   1.72544
 Alpha virt. eigenvalues --    1.73461   1.74167   1.75350   1.75461   1.75991
 Alpha virt. eigenvalues --    1.76150   1.76361   1.76819   1.77691   1.78187
 Alpha virt. eigenvalues --    1.78345   1.78546   1.79541   1.79701   1.79785
 Alpha virt. eigenvalues --    1.80228   1.80395   1.80617   1.81330   1.81948
 Alpha virt. eigenvalues --    1.82533   1.82656   1.83000   1.83260   1.84002
 Alpha virt. eigenvalues --    1.84194   1.84410   1.84761   1.84960   1.85304
 Alpha virt. eigenvalues --    1.86186   1.86261   1.86335   1.86765   1.87328
 Alpha virt. eigenvalues --    1.87838   1.88044   1.88517   1.88767   1.89342
 Alpha virt. eigenvalues --    1.89498   1.89841   1.90689   1.91355   1.91718
 Alpha virt. eigenvalues --    1.92332   1.92806   1.93000   1.93342   1.93480
 Alpha virt. eigenvalues --    1.94038   1.94065   1.94511   1.94854   1.94990
 Alpha virt. eigenvalues --    1.95347   1.95481   1.95530   1.96113   1.96865
 Alpha virt. eigenvalues --    1.97304   1.97780   1.98420   1.98678   1.98861
 Alpha virt. eigenvalues --    1.99228   1.99705   1.99903   2.00113   2.00148
 Alpha virt. eigenvalues --    2.00339   2.00478   2.01403   2.01562   2.02383
 Alpha virt. eigenvalues --    2.02430   2.02649   2.02834   2.03036   2.03834
 Alpha virt. eigenvalues --    2.04343   2.04636   2.04955   2.05101   2.05241
 Alpha virt. eigenvalues --    2.05330   2.05539   2.06627   2.06867   2.07256
 Alpha virt. eigenvalues --    2.07444   2.07746   2.07780   2.07939   2.08305
 Alpha virt. eigenvalues --    2.09000   2.09544   2.09602   2.09857   2.10045
 Alpha virt. eigenvalues --    2.10170   2.10516   2.10815   2.11183   2.11671
 Alpha virt. eigenvalues --    2.11712   2.11735   2.11917   2.12133   2.12208
 Alpha virt. eigenvalues --    2.12806   2.13041   2.13165   2.13240   2.13846
 Alpha virt. eigenvalues --    2.13977   2.14330   2.14647   2.14802   2.15096
 Alpha virt. eigenvalues --    2.16205   2.17240   2.17310   2.18712   2.20162
 Alpha virt. eigenvalues --    2.21963   2.21970   2.22738   2.22956   2.23235
 Alpha virt. eigenvalues --    2.24039   2.24519   2.25091   2.25756   2.27641
 Alpha virt. eigenvalues --    2.28580   2.28687   2.28713   2.28782   2.29096
 Alpha virt. eigenvalues --    2.29479   2.30187   2.30582   2.31099   2.31143
 Alpha virt. eigenvalues --    2.31199   2.31397   2.31416   2.32030   2.32413
 Alpha virt. eigenvalues --    2.33737   2.34031   2.34199   2.34540   2.34946
 Alpha virt. eigenvalues --    2.36221   2.36421   2.36550   2.37440   2.37667
 Alpha virt. eigenvalues --    2.37822   2.38443   2.38558   2.38665   2.39364
 Alpha virt. eigenvalues --    2.39624   2.40113   2.40429   2.40881   2.41461
 Alpha virt. eigenvalues --    2.41540   2.41597   2.41691   2.42381   2.43159
 Alpha virt. eigenvalues --    2.44148   2.44583   2.45006   2.45169   2.45613
 Alpha virt. eigenvalues --    2.46173   2.46702   2.47383   2.47636   2.47927
 Alpha virt. eigenvalues --    2.48334   2.48526   2.49103   2.50005   2.50613
 Alpha virt. eigenvalues --    2.50835   2.51250   2.51477   2.51929   2.52082
 Alpha virt. eigenvalues --    2.52276   2.52742   2.52961   2.53128   2.53221
 Alpha virt. eigenvalues --    2.53509   2.54074   2.54212   2.55206   2.55520
 Alpha virt. eigenvalues --    2.57237   2.57739   2.57829   2.58381   2.58770
 Alpha virt. eigenvalues --    2.58933   2.59556   2.59711   2.59962   2.60420
 Alpha virt. eigenvalues --    2.60495   2.60578   2.60934   2.61789   2.62054
 Alpha virt. eigenvalues --    2.62262   2.62973   2.63187   2.63338   2.63510
 Alpha virt. eigenvalues --    2.63684   2.64408   2.64851   2.65062   2.65112
 Alpha virt. eigenvalues --    2.65593   2.65839   2.66531   2.67118   2.67429
 Alpha virt. eigenvalues --    2.67962   2.68749   2.68820   2.69048   2.70283
 Alpha virt. eigenvalues --    2.71839   2.71866   2.72746   2.73208   2.73521
 Alpha virt. eigenvalues --    2.73610   2.73663   2.73835   2.74264   2.74321
 Alpha virt. eigenvalues --    2.74445   2.74706   2.75038   2.75216   2.75681
 Alpha virt. eigenvalues --    2.76164   2.76937   2.77294   2.77525   2.79076
 Alpha virt. eigenvalues --    2.79880   2.80349   2.80940   2.81743   2.82496
 Alpha virt. eigenvalues --    2.82650   2.82797   2.83099   2.83623   2.85540
 Alpha virt. eigenvalues --    2.85980   2.86660   2.87172   2.87771   2.87871
 Alpha virt. eigenvalues --    2.88458   2.88920   2.89392   2.90138   2.91647
 Alpha virt. eigenvalues --    2.93023   2.93403   2.93593   2.95338   2.96708
 Alpha virt. eigenvalues --    2.96840   2.96890   2.97124   2.97471   3.01891
 Alpha virt. eigenvalues --    3.02892   3.04924   3.05981   3.06215   3.06413
 Alpha virt. eigenvalues --    3.07067   3.07229   3.07583   3.09099   3.12962
 Alpha virt. eigenvalues --    3.14950   3.17292   3.17801   3.19029   3.19741
 Alpha virt. eigenvalues --    3.20102   3.20805   3.21221   3.22385   3.23071
 Alpha virt. eigenvalues --    3.23396   3.23507   3.23880   3.23963   3.24050
 Alpha virt. eigenvalues --    3.24194   3.25508   3.25772   3.25932   3.26100
 Alpha virt. eigenvalues --    3.26209   3.26531   3.27168   3.31189   3.31744
 Alpha virt. eigenvalues --    3.32740   3.32991   3.33344   3.33542   3.35603
 Alpha virt. eigenvalues --    3.41047   3.41247   3.41508   3.41617   3.41699
 Alpha virt. eigenvalues --    3.42457   3.42661   3.42679   3.43535   3.43700
 Alpha virt. eigenvalues --    3.44196   3.44332   3.45217   3.45787   3.51102
 Alpha virt. eigenvalues --    3.51127   3.51227   3.51533   3.52032   3.52133
 Alpha virt. eigenvalues --    3.52541   3.53210   3.54400   3.54773   3.67238
 Alpha virt. eigenvalues --    3.75773   3.77105   3.80458   3.82350   3.87080
 Alpha virt. eigenvalues --    3.87273   3.87280   4.12619   4.14011   4.14152
 Alpha virt. eigenvalues --    4.14238   4.14406   4.14632   4.16367   4.17030
 Alpha virt. eigenvalues --    4.17275   4.17437   4.18101   4.18178   4.19969
 Alpha virt. eigenvalues --    4.20456   4.22760   4.23946   4.28256   4.28645
 Alpha virt. eigenvalues --    4.31286   4.31942   4.33653   4.37154   4.37521
 Alpha virt. eigenvalues --    4.40014   4.41481   4.43031   4.43390   4.43885
 Alpha virt. eigenvalues --    4.44060   4.45470   4.46883   4.47202   4.47506
 Alpha virt. eigenvalues --    4.47732   4.49252   4.52194   4.54224   4.54864
 Alpha virt. eigenvalues --    4.55602   4.57064   4.59756   4.61273   4.68051
 Alpha virt. eigenvalues --    4.71417   4.77864   4.78228   4.79811   4.80311
 Alpha virt. eigenvalues --    4.80392   4.84916   4.89768   4.96219
          Condensed to atoms (all electrons):
 Mulliken charges:
               1
     1  C    0.252029
     2  O   -0.547365
     3  C    0.282498
     4  C   -0.006863
     5  B    0.058711
     6  C    0.081347
     7  C    0.282103
     8  O   -0.546591
     9  C    0.253776
    10  C    0.082258
    11  C   -0.212765
    12  C    0.173586
    13  C   -0.134583
    14  C   -0.118146
    15  C   -0.162693
    16  C    0.061718
    17  C   -0.162745
    18  C   -0.123182
    19  C   -0.142233
    20  C    0.170189
    21  C   -0.203959
    22  C   -0.033840
    23  C   -0.313052
    24  C   -0.295413
    25  C   -0.295027
    26  C   -0.030485
    27  C   -0.311282
    28  C   -0.295135
    29  C   -0.295059
    30  C    0.055312
    31  C   -0.108150
    32  C   -0.118457
    33  C   -0.127136
    34  C   -0.110477
    35  C   -0.090449
    36  Si   0.533333
    37  C   -0.092342
    38  C   -0.093068
    39  C   -0.092472
    40  C   -0.119322
    41  C   -0.084485
    42  C   -0.086542
    43  C   -0.081247
    44  C   -0.112357
    45  C   -0.119276
    46  C   -0.083988
    47  C   -0.086614
    48  C   -0.081447
    49  C   -0.111690
    50  C   -0.112121
    51  C   -0.081399
    52  C   -0.086590
    53  C   -0.084230
    54  C   -0.119394
    55  H    0.071722
    56  H    0.086172
    57  H    0.096675
    58  H    0.096868
    59  H    0.095660
    60  H    0.096035
    61  H    0.086063
    62  H    0.075982
    63  H    0.096960
    64  H    0.103086
    65  H    0.106880
    66  H    0.097286
    67  H    0.097891
    68  H    0.106598
    69  H    0.105976
    70  H    0.097346
    71  H    0.098062
    72  H    0.097473
    73  H    0.103049
    74  H    0.102952
    75  H    0.096199
    76  H    0.098528
    77  H    0.105198
    78  H    0.105419
    79  H    0.096107
    80  H    0.100084
    81  H    0.090592
    82  H    0.092718
    83  H    0.097410
    84  H    0.090623
    85  H    0.095604
    86  H    0.085654
    87  H    0.086440
    88  H    0.085563
    89  H    0.091764
    90  H    0.095723
    91  H    0.085444
    92  H    0.086457
    93  H    0.085834
    94  H    0.090962
    95  H    0.092084
    96  H    0.085539
    97  H    0.086532
    98  H    0.086008
    99  H    0.095587
 Sum of Mulliken charges =   0.00000
 Mulliken charges with hydrogens summed into heavy atoms:
               1
     1  C    0.252029
     2  O   -0.547365
     3  C    0.282498
     4  C   -0.006863
     5  B    0.058711
     6  C    0.081347
     7  C    0.282103
     8  O   -0.546591
     9  C    0.253776
    10  C    0.082258
    11  C   -0.141043
    12  C    0.173586
    13  C   -0.048411
    14  C   -0.021470
    15  C   -0.065825
    16  C    0.061718
    17  C   -0.067085
    18  C   -0.027148
    19  C   -0.056170
    20  C    0.170189
    21  C   -0.127977
    22  C   -0.033840
    23  C   -0.006126
    24  C    0.006362
    25  C    0.006357
    26  C   -0.030485
    27  C   -0.007809
    28  C    0.004791
    29  C    0.006551
    30  C    0.055312
    31  C   -0.017558
    32  C   -0.025739
    33  C   -0.029726
    34  C   -0.019854
    35  C   -0.090449
    36  Si   0.533333
    37  C   -0.092342
    38  C   -0.093068
    39  C   -0.092472
    40  C   -0.023718
    41  C    0.001169
    42  C   -0.000102
    43  C    0.004317
    44  C   -0.020593
    45  C   -0.023553
    46  C    0.001456
    47  C   -0.000157
    48  C    0.004387
    49  C   -0.020727
    50  C   -0.020037
    51  C    0.004140
    52  C   -0.000059
    53  C    0.001779
    54  C   -0.023807
 Electronic spatial extent (au):  <R**2>=          68072.8926
 Charge=              0.0000 electrons
 Dipole moment (field-independent basis, Debye):
    X=             -1.0026    Y=             -0.0913    Z=              0.0130  Tot=              1.0068
 Quadrupole moment (field-independent basis, Debye-Ang):
   XX=           -280.7768   YY=           -298.2426   ZZ=           -313.9112
   XY=              0.7616   XZ=             -1.0980   YZ=             -0.5901
 Traceless Quadrupole moment (field-independent basis, Debye-Ang):
   XX=             16.8668   YY=             -0.5991   ZZ=            -16.2676
   XY=              0.7616   XZ=             -1.0980   YZ=             -0.5901
 Octapole moment (field-independent basis, Debye-Ang**2):
  XXX=           -181.6964  YYY=             11.8725  ZZZ=             27.7368  XYY=            -28.7862
  XXY=            -13.8740  XXZ=            -17.6574  XZZ=             88.5765  YZZ=              0.9267
  YYZ=            -24.7122  XYZ=              1.5869
 Hexadecapole moment (field-independent basis, Debye-Ang**3):
 XXXX=         -74508.2372 YYYY=         -11804.1326 ZZZZ=          -4260.6547 XXXY=           -247.2960
 XXXZ=           -195.0425 YYYX=            218.2060 YYYZ=             26.8552 ZZZX=            198.5156
 ZZZY=            -17.7403 XXYY=         -14046.5222 XXZZ=         -13339.8438 YYZZ=          -2773.8350
 XXYZ=             17.5439 YYXZ=           -183.3169 ZZXY=            -78.4858
 N-N= 6.445668021890D+03 E-N=-1.846565872978D+04  KE= 2.375992177714D+03

 Test job not archived.
 1\1\GINC-NODE10\SP\RB3LYP TD-FC\6-31G(d,p)\C50H45B1O2Si1\CSOM\08-Feb-2
 021\0\\# td=(50-50,nstates=10) rb3lyp/6-31g(d,p) test\\****\\0,1\C\O,1
 ,5.10886961\C,2,1.36403826,1,42.95756248\C,3,1.4065789,2,120.75333979,
 1,-1.17813999,0\B,4,1.5214677,3,121.8582547,2,0.2789288,0\C,5,1.552552
 56,4,113.61366304,3,-3.69352505,0\C,4,1.4063456,3,116.31870065,2,-179.
 70011661,0\O,7,1.36439046,4,120.69301194,3,-179.70714163,0\C,2,1.37479
 639,1,79.21879075,8,-174.22127756,0\C,1,1.411334,8,124.39956579,7,-2.5
 2102732,0\C,10,1.41748504,1,115.83708075,8,178.25243364,0\C,11,1.39199
 908,10,124.07418962,1,1.2678396,0\C,12,1.41197767,11,116.97765424,10,-
 0.14730026,0\C,13,1.38310671,12,121.65910139,11,-0.72896767,0\C,3,1.39
 182735,2,116.6147674,1,179.00779256,0\C,15,1.40506568,3,119.37221592,2
 ,179.57302704,0\C,7,1.39189145,4,122.68525952,3,0.13855765,0\C,9,1.396
 79534,2,113.89231094,1,-179.88111258,0\C,18,1.38751093,9,119.76349622,
 2,-179.01461679,0\C,19,1.40730301,18,121.44140772,9,0.35982481,0\C,20,
 1.39626196,19,116.95098768,18,-0.66460886,0\C,12,1.53948914,11,123.336
 6696,10,179.83611628,0\C,22,1.54016176,12,112.38680828,11,0.44357919,0
 \C,22,1.54720216,12,109.5364029,11,120.56591058,0\C,22,1.54725435,12,1
 09.41189893,11,-119.64338969,0\C,20,1.54113793,19,122.8271769,18,179.2
 0340484,0\C,26,1.54073417,20,112.25361375,19,0.43475344,0\C,26,1.54708
 705,20,109.55077107,19,120.47155626,0\C,26,1.54707405,20,109.53478832,
 19,-119.639752,0\C,16,1.48513044,15,120.15024286,3,-179.78493751,0\C,3
 0,1.40424309,16,121.08951199,15,-36.21689435,0\C,31,1.39286621,30,120.
 98058118,16,179.69896546,0\C,32,2.399827,31,90.09869361,30,-0.07499505
 ,0\C,33,1.39313849,32,90.14554975,31,0.09038576,0\C,32,1.40645329,31,1
 21.61340682,30,0.05031006,0\Si,35,1.89416197,32,121.64326342,31,178.17
 460914,0\C,36,1.89355175,35,109.78619395,32,24.04713094,0\C,36,1.89354
 561,35,108.61588055,32,144.28818975,0\C,36,1.89365493,35,109.84390691,
 32,-95.48042137,0\C,37,1.40871401,36,120.91155231,35,-80.53500893,0\C,
 40,1.39574348,37,121.3531526,36,177.80771465,0\C,41,1.39581841,40,119.
 99830505,37,0.25711351,0\C,42,1.39538682,41,119.67968071,40,0.08456136
 ,0\C,43,1.395815,42,120.09427282,41,-0.18160255,0\C,39,1.40852054,36,1
 20.99755077,35,158.54392459,0\C,45,1.39579881,39,121.32466664,36,177.6
 8549066,0\C,46,1.39580871,45,120.01570345,39,0.23268738,0\C,47,1.39547
 254,46,119.68795651,45,0.07531583,0\C,48,1.39571477,47,120.06747818,46
 ,-0.15404325,0\C,38,1.4068518,36,121.3905222,35,142.2287742,0\C,50,1.3
 958029,38,121.31878617,36,177.8184169,0\C,51,1.39540728,50,120.0864653
 9,38,0.04808023,0\C,52,1.39582963,51,119.68032926,50,0.17781295,0\C,53
 ,1.39575365,52,120.00371432,51,-0.08598773,0\H,11,1.08068976,10,117.36
 999403,1,-177.7971478,0\H,13,1.08592698,12,119.94250034,11,179.7697669
 1,0\H,14,1.08492197,13,121.51218247,12,-179.1908401,0\H,15,1.08351987,
 3,119.39767872,2,1.68230655,0\H,17,1.083548,7,119.42497015,4,-178.2061
 2783,0\H,18,1.08493373,9,118.93273039,2,0.54374577,0\H,19,1.08378936,1
 8,118.19463499,9,179.88390991,0\H,21,1.08295614,20,118.07453339,19,178
 .91158694,0\H,23,1.09464045,22,109.67136604,12,-179.95875896,0\H,23,1.
 09507281,22,111.85985238,12,-60.83182004,0\H,23,1.09512414,22,111.8752
 1146,12,60.88849448,0\H,24,1.09584763,22,110.41135621,12,179.4965435,0
 \H,24,1.09404678,22,111.90916184,12,59.68574637,0\H,24,1.09479334,22,1
 10.94692547,12,-60.67737403,0\H,25,1.09481298,22,110.93622076,12,60.78
 293173,0\H,25,1.09581819,22,110.39652551,12,-179.40766081,0\H,25,1.094
 18855,22,111.9111444,12,-59.56059654,0\H,27,1.09469019,26,109.66625856
 ,20,179.91125874,0\H,27,1.09498982,26,111.91076039,20,-60.93505691,0\H
 ,27,1.09504679,26,111.89215744,20,60.75992588,0\H,28,1.09585678,26,110
 .41393461,20,-179.9954756,0\H,28,1.0940438,26,111.84563438,20,60.15800
 67,0\H,28,1.09485981,26,110.96004022,20,-60.1599826,0\H,29,1.09483757,
 26,110.97011608,20,60.46048829,0\H,29,1.09586783,26,110.39501979,20,-1
 79.71442849,0\H,29,1.09406185,26,111.85686245,20,-59.83853539,0\H,31,1
 .0858939,30,119.4918381,16,-1.60178005,0\H,32,1.08649144,31,118.654340
 89,30,-179.88991857,0\H,33,1.08699519,32,151.28494528,31,-177.36705749
 ,0\H,34,1.08593006,33,119.54241747,32,-178.13291875,0\H,40,1.08723869,
 37,119.77236715,36,-2.94651324,0\H,41,1.08655576,40,119.8957368,37,179
 .96255114,0\H,42,1.08643573,41,120.14694592,40,179.7962392,0\H,43,1.08
 653977,42,120.05419338,41,179.58404057,0\H,44,1.08653551,43,119.013255
 15,42,179.50308277,0\H,45,1.08711052,39,119.78260453,36,-3.03117369,0\
 H,46,1.08656924,45,119.89218861,39,179.95101151,0\H,47,1.08643981,46,1
 20.14526573,45,179.79660078,0\H,48,1.08652289,47,120.06988873,46,179.5
 9041459,0\H,49,1.08660196,48,119.00567595,47,179.475674,0\H,50,1.08656
 665,38,119.6506747,36,-2.59688336,0\H,51,1.08653615,50,119.85427493,38
 ,179.825773,0\H,52,1.08643166,51,120.17682815,50,179.90005422,0\H,53,1
 .08654857,52,120.10558578,51,179.63368889,0\H,54,1.08720323,53,118.847
 77031,52,179.07836579,0\\Version=EM64L-G09RevD.01\State=1-A\HF=-2397.4
 038103\RMSD=3.450e-09\PG=C01 [X(C50H45B1O2Si1)]\\@


 YOU SHOULDN'T LET PEOPLE DRIVE YOU CRAZY
 WHEN YOU KNOW IT'S WITHIN WALKING DISTANCE.
 Job cpu time:       0 days 15 hours  3 minutes  6.3 seconds.
 File lengths (MBytes):  RWF=   6112 Int=      0 D2E=      0 Chk=    736 Scr=      1
 Normal termination of Gaussian 09 at Mon Feb  8 11:45:53 2021.
