# Supplementary material for: High-performance blue OLED using multiresonance thermally activated delayed fluorescence host materials containing silicon atoms
Source: Nat Commun. 2023 Sep 11;14:5589. doi: 10.1038/s41467-023-41440-1 (PMC10495399; doi:10.1038/s41467-023-41440-1)
Supplement: Supplementary file 17 — Supplementary Data 14 [file 41467_2023_41440_MOESM17_ESM.txt]

 Entering Gaussian System, Link 0=g09
 Input=05 m silane.gjf
 Output=05 m silane.log
 Initial command:
 /opt/gaussian-1/g09/l1.exe "/work/Gau-232837.inp" -scrdir="/work/"
 Entering Link 1 = /opt/gaussian-1/g09/l1.exe PID=    232838.
  
 Copyright (c) 1988,1990,1992,1993,1995,1998,2003,2009,2013,
            Gaussian, Inc.  All Rights Reserved.
  
 This is part of the Gaussian(R) 09 program.  It is based on
 the Gaussian(R) 03 system (copyright 2003, Gaussian, Inc.),
 the Gaussian(R) 98 system (copyright 1998, Gaussian, Inc.),
 the Gaussian(R) 94 system (copyright 1995, Gaussian, Inc.),
 the Gaussian 92(TM) system (copyright 1992, Gaussian, Inc.),
 the Gaussian 90(TM) system (copyright 1990, Gaussian, Inc.),
 the Gaussian 88(TM) system (copyright 1988, Gaussian, Inc.),
 the Gaussian 86(TM) system (copyright 1986, Carnegie Mellon
 University), and the Gaussian 82(TM) system (copyright 1983,
 Carnegie Mellon University). Gaussian is a federally registered
 trademark of Gaussian, Inc.
  
 This software contains proprietary and confidential information,
 including trade secrets, belonging to Gaussian, Inc.
  
 This software is provided under written license and may be
 used, copied, transmitted, or stored only in accord with that
 written license.
  
 The following legend is applicable only to US Government
 contracts under FAR:
  
                    RESTRICTED RIGHTS LEGEND
  
 Use, reproduction and disclosure by the US Government is
 subject to restrictions as set forth in subparagraphs (a)
 and (c) of the Commercial Computer Software - Restricted
 Rights clause in FAR 52.227-19.
  
 Gaussian, Inc.
 340 Quinnipiac St., Bldg. 40, Wallingford CT 06492
  
  
 ---------------------------------------------------------------
 Warning -- This program may not be used in any manner that
 competes with the business of Gaussian, Inc. or will provide
 assistance to any competitor of Gaussian, Inc.  The licensee
 of this program is prohibited from giving any competitor of
 Gaussian, Inc. access to this program.  By using this program,
 the user acknowledges that Gaussian, Inc. is engaged in the
 business of creating and licensing software in the field of
 computational chemistry and represents and warrants to the
 licensee that it is not a competitor of Gaussian, Inc. and that
 it will not use this program in any manner prohibited above.
 ---------------------------------------------------------------
  

 Cite this work as:
 Gaussian 09, Revision D.01,
 M. J. Frisch, G. W. Trucks, H. B. Schlegel, G. E. Scuseria, 
 M. A. Robb, J. R. Cheeseman, G. Scalmani, V. Barone, B. Mennucci, 
 G. A. Petersson, H. Nakatsuji, M. Caricato, X. Li, H. P. Hratchian, 
 A. F. Izmaylov, J. Bloino, G. Zheng, J. L. Sonnenberg, M. Hada, 
 M. Ehara, K. Toyota, R. Fukuda, J. Hasegawa, M. Ishida, T. Nakajima, 
 Y. Honda, O. Kitao, H. Nakai, T. Vreven, J. A. Montgomery, Jr., 
 J. E. Peralta, F. Ogliaro, M. Bearpark, J. J. Heyd, E. Brothers, 
 K. N. Kudin, V. N. Staroverov, T. Keith, R. Kobayashi, J. Normand, 
 K. Raghavachari, A. Rendell, J. C. Burant, S. S. Iyengar, J. Tomasi, 
 M. Cossi, N. Rega, J. M. Millam, M. Klene, J. E. Knox, J. B. Cross, 
 V. Bakken, C. Adamo, J. Jaramillo, R. Gomperts, R. E. Stratmann, 
 O. Yazyev, A. J. Austin, R. Cammi, C. Pomelli, J. W. Ochterski, 
 R. L. Martin, K. Morokuma, V. G. Zakrzewski, G. A. Voth, 
 P. Salvador, J. J. Dannenberg, S. Dapprich, A. D. Daniels, 
 O. Farkas, J. B. Foresman, J. V. Ortiz, J. Cioslowski, 
 and D. J. Fox, Gaussian, Inc., Wallingford CT, 2013.
 
 ******************************************
 Gaussian 09:  EM64L-G09RevD.01 24-Apr-2013
                 8-Feb-2021 
 ******************************************
 %nprocshared=12
 Will use up to   12 processors via shared memory.
 %mem=64GB
 %chk=05 m silane.chk
 ----------------------------------------------
 # td=(50-50,nstates=10) rb3lyp/6-31g(d,p) test
 ----------------------------------------------
 1/38=1/1;
 2/12=2,17=6,18=5,40=1/2;
 3/5=1,6=6,7=101,11=1,16=1,25=1,30=1,74=-5,116=1/1,2,8,3;
 4//1;
 5/5=2,38=5/2;
 8/6=1,10=2,108=10/1;
 9/41=10,42=1,48=2,70=2/14;
 6/7=2,8=2,9=2,10=2/1;
 99/5=1,9=1/99;
 ----
 ****
 ----
 Symbolic Z-matrix:
 Charge =  0 Multiplicity = 1
 C
 O                    1    B1
 C                    2    B2       1    A1
 C                    3    B3       2    A2       1    D1       0
 B                    4    B4       3    A3       2    D2       0
 C                    5    B5       4    A4       3    D3       0
 C                    4    B6       3    A5       2    D4       0
 O                    7    B7       4    A6       3    D5       0
 C                    2    B8       1    A7       8    D6       0
 C                    1    B9       8    A8       7    D7       0
 C                    10   B10      1    A9       8    D8       0
 C                    11   B11      10   A10      1    D9       0
 C                    12   B12      11   A11      10   D10      0
 C                    13   B13      12   A12      11   D11      0
 C                    3    B14      2    A13      1    D12      0
 C                    15   B15      3    A14      2    D13      0
 C                    16   B16      15   A15      3    D14      0
 C                    9    B17      2    A16      1    D15      0
 C                    18   B18      9    A17      2    D16      0
 C                    19   B19      18   A18      9    D17      0
 C                    20   B20      19   A19      18   D18      0
 C                    12   B21      11   A20      10   D19      0
 C                    22   B22      12   A21      11   D20      0
 C                    22   B23      12   A22      11   D21      0
 C                    22   B24      12   A23      11   D22      0
 C                    20   B25      19   A24      18   D23      0
 C                    26   B26      20   A25      19   D24      0
 C                    26   B27      20   A26      19   D25      0
 C                    26   B28      20   A27      19   D26      0
 C                    15   B29      3    A28      2    D27      0
 C                    30   B30      15   A29      3    D28      0
 C                    31   B31      30   A30      15   D29      0
 C                    32   B32      31   A31      30   D30      0
 C                    33   B33      32   A32      31   D31      0
 C                    32   B34      31   A33      30   D32      0
 Si                   35   B35      32   A34      31   D33      0
 C                    36   B36      35   A35      32   D34      0
 C                    36   B37      35   A36      32   D35      0
 C                    36   B38      35   A37      32   D36      0
 C                    39   B39      36   A38      35   D37      0
 C                    40   B40      39   A39      36   D38      0
 C                    41   B41      40   A40      39   D39      0
 C                    42   B42      41   A41      40   D40      0
 C                    43   B43      42   A42      41   D41      0
 C                    37   B44      36   A43      35   D42      0
 C                    45   B45      37   A44      36   D43      0
 C                    46   B46      45   A45      37   D44      0
 C                    47   B47      46   A46      45   D45      0
 C                    48   B48      47   A47      46   D46      0
 C                    38   B49      36   A48      35   D47      0
 C                    50   B50      38   A49      36   D48      0
 C                    51   B51      50   A50      38   D49      0
 C                    52   B52      51   A51      50   D50      0
 C                    53   B53      52   A52      51   D51      0
 H                    11   B54      10   A53      1    D52      0
 H                    13   B55      12   A54      11   D53      0
 H                    14   B56      13   A55      12   D54      0
 H                    16   B57      15   A56      3    D55      0
 H                    17   B58      16   A57      15   D56      0
 H                    18   B59      9    A58      2    D57      0
 H                    19   B60      18   A59      9    D58      0
 H                    21   B61      20   A60      19   D59      0
 H                    23   B62      22   A61      12   D60      0
 H                    23   B63      22   A62      12   D61      0
 H                    23   B64      22   A63      12   D62      0
 H                    24   B65      22   A64      12   D63      0
 H                    24   B66      22   A65      12   D64      0
 H                    24   B67      22   A66      12   D65      0
 H                    25   B68      22   A67      12   D66      0
 H                    25   B69      22   A68      12   D67      0
 H                    25   B70      22   A69      12   D68      0
 H                    27   B71      26   A70      20   D69      0
 H                    27   B72      26   A71      20   D70      0
 H                    27   B73      26   A72      20   D71      0
 H                    28   B74      26   A73      20   D72      0
 H                    28   B75      26   A74      20   D73      0
 H                    28   B76      26   A75      20   D74      0
 H                    29   B77      26   A76      20   D75      0
 H                    29   B78      26   A77      20   D76      0
 H                    29   B79      26   A78      20   D77      0
 H                    31   B80      30   A79      15   D78      0
 H                    32   B81      31   A80      30   D79      0
 H                    33   B82      32   A81      31   D80      0
 H                    34   B83      33   A82      32   D81      0
 H                    40   B84      39   A83      36   D82      0
 H                    41   B85      40   A84      39   D83      0
 H                    42   B86      41   A85      40   D84      0
 H                    43   B87      42   A86      41   D85      0
 H                    44   B88      43   A87      42   D86      0
 H                    45   B89      37   A88      36   D87      0
 H                    46   B90      45   A89      37   D88      0
 H                    47   B91      46   A90      45   D89      0
 H                    48   B92      47   A91      46   D90      0
 H                    49   B93      48   A92      47   D91      0
 H                    50   B94      38   A93      36   D92      0
 H                    51   B95      50   A94      38   D93      0
 H                    52   B96      51   A95      50   D94      0
 H                    53   B97      52   A96      51   D95      0
 H                    54   B98      53   A97      52   D96      0
       Variables:
  B1                    5.10526                  
  B2                    1.36365                  
  B3                    1.40894                  
  B4                    1.52587                  
  B5                    1.55056                  
  B6                    1.40639                  
  B7                    1.36301                  
  B8                    1.37345                  
  B9                    1.4103                   
  B10                   1.41772                  
  B11                   1.39201                  
  B12                   1.41231                  
  B13                   1.38292                  
  B14                   1.40843                  
  B15                   1.40625                  
  B16                   1.39117                  
  B17                   1.39707                  
  B18                   1.3873                   
  B19                   1.40778                  
  B20                   1.39623                  
  B21                   1.53944                  
  B22                   1.54003                  
  B23                   1.54729                  
  B24                   1.54732                  
  B25                   1.54127                  
  B26                   1.54063                  
  B27                   1.54696                  
  B28                   1.54709                  
  B29                   1.48605                  
  B30                   1.40475                  
  B31                   1.39286                  
  B32                   2.39915                  
  B33                   1.39342                  
  B34                   1.40689                  
  B35                   1.89193                  
  B36                   1.89416                  
  B37                   1.8947                   
  B38                   1.89376                  
  B39                   1.40873                  
  B40                   1.39569                  
  B41                   1.39586                  
  B42                   1.39539                  
  B43                   1.39596                  
  B44                   1.40849                  
  B45                   1.3958                   
  B46                   1.39578                  
  B47                   1.39546                  
  B48                   1.39576                  
  B49                   1.40675                  
  B50                   1.39587                  
  B51                   1.39542                  
  B52                   1.39581                  
  B53                   1.3957                   
  B54                   1.08053                  
  B55                   1.08594                  
  B56                   1.08491                  
  B57                   1.08561                  
  B58                   1.08399                  
  B59                   1.08488                  
  B60                   1.08378                  
  B61                   1.08289                  
  B62                   1.09466                  
  B63                   1.09511                  
  B64                   1.09503                  
  B65                   1.09584                  
  B66                   1.09406                  
  B67                   1.09482                  
  B68                   1.09482                  
  B69                   1.0958                   
  B70                   1.09407                  
  B71                   1.09467                  
  B72                   1.09498                  
  B73                   1.095                    
  B74                   1.09582                  
  B75                   1.09397                  
  B76                   1.09483                  
  B77                   1.09484                  
  B78                   1.09589                  
  B79                   1.09405                  
  B80                   1.08429                  
  B81                   1.08666                  
  B82                   1.08712                  
  B83                   1.08643                  
  B84                   1.0872                   
  B85                   1.0866                   
  B86                   1.08648                  
  B87                   1.08655                  
  B88                   1.08649                  
  B89                   1.08718                  
  B90                   1.0866                   
  B91                   1.08647                  
  B92                   1.08656                  
  B93                   1.08654                  
  B94                   1.08659                  
  B95                   1.08657                  
  B96                   1.08647                  
  B97                   1.08661                  
  B98                   1.08717                  
  A1                   43.85133                  
  A2                  120.04835                  
  A3                  121.71959                  
  A4                  113.98605                  
  A5                  117.28712                  
  A6                  121.25336                  
  A7                   79.2013                   
  A8                  124.14688                  
  A9                  115.80803                  
  A10                 124.02841                  
  A11                 117.01253                  
  A12                 121.6529                   
  A13                 116.95796                  
  A14                 116.2525                   
  A15                 123.16403                  
  A16                 113.9004                   
  A17                 119.62619                  
  A18                 121.46797                  
  A19                 116.99332                  
  A20                 123.3725                   
  A21                 112.41568                  
  A22                 109.42105                  
  A23                 109.46251                  
  A24                 122.78801                  
  A25                 112.24687                  
  A26                 109.56894                  
  A27                 109.52854                  
  A28                 123.70994                  
  A29                 122.25663                  
  A30                 120.87416                  
  A31                  90.2549                   
  A32                  90.00119                  
  A33                 121.7762                   
  A34                 121.79949                  
  A35                 109.82509                  
  A36                 108.53643                  
  A37                 110.10833                  
  A38                 120.86894                  
  A39                 121.35362                  
  A40                 119.99682                  
  A41                 119.68571                  
  A42                 120.0838                   
  A43                 120.91565                  
  A44                 121.34122                  
  A45                 120.01019                  
  A46                 119.67934                  
  A47                 120.07299                  
  A48                 121.66907                  
  A49                 121.32582                  
  A50                 120.09505                  
  A51                 119.66778                  
  A52                 120.00083                  
  A53                 117.39221                  
  A54                 119.94005                  
  A55                 121.54914                  
  A56                 118.00412                  
  A57                 121.63135                  
  A58                 118.97125                  
  A59                 118.18283                  
  A60                 118.09576                  
  A61                 109.66475                  
  A62                 111.84564                  
  A63                 111.85665                  
  A64                 110.43216                  
  A65                 111.87482                  
  A66                 110.91596                  
  A67                 110.93982                  
  A68                 110.40577                  
  A69                 111.92001                  
  A70                 109.65925                  
  A71                 111.93796                  
  A72                 111.87258                  
  A73                 110.38006                  
  A74                 111.83307                  
  A75                 110.9888                   
  A76                 110.94914                  
  A77                 110.40928                  
  A78                 111.86833                  
  A79                 119.51938                  
  A80                 118.58109                  
  A81                 151.41064                  
  A82                 119.54402                  
  A83                 119.77207                  
  A84                 119.90782                  
  A85                 120.14274                  
  A86                 120.06543                  
  A87                 119.03929                  
  A88                 119.75645                  
  A89                 119.89884                  
  A90                 120.14709                  
  A91                 120.06107                  
  A92                 119.04005                  
  A93                 119.68643                  
  A94                 119.84951                  
  A95                 120.17585                  
  A96                 120.0966                   
  A97                 118.87391                  
  D1                   -1.26276                  
  D2                   -0.79329                  
  D3                   -4.02044                  
  D4                  178.87418                  
  D5                  179.58628                  
  D6                 -173.34956                  
  D7                   -3.18632                  
  D8                  177.68915                  
  D9                    1.42839                  
  D10                  -0.02584                  
  D11                  -0.94354                  
  D12                 177.35741                  
  D13                -178.84446                  
  D14                  -0.08905                  
  D15                -179.5184                   
  D16                -178.56629                  
  D17                   0.336                    
  D18                  -0.87116                  
  D19                -179.73528                  
  D20                  -0.60624                  
  D21                 119.4912                   
  D22                -120.72808                  
  D23                 179.04934                  
  D24                   0.48843                  
  D25                 120.50985                  
  D26                -119.57295                  
  D27                   0.72438                  
  D28                  46.23796                  
  D29                 177.3313                   
  D30                   0.08122                  
  D31                   0.05426                  
  D32                   0.16005                  
  D33                 178.34258                  
  D34                  22.59128                  
  D35                 142.69133                  
  D36                 -96.93301                  
  D37                 160.99145                  
  D38                 177.68119                  
  D39                   0.2889                   
  D40                   0.08089                  
  D41                  -0.19522                  
  D42                 -81.83185                  
  D43                 177.56556                  
  D44                   0.27148                  
  D45                   0.11514                  
  D46                  -0.21452                  
  D47                 142.09689                  
  D48                 177.85597                  
  D49                   0.05367                  
  D50                   0.20621                  
  D51                  -0.09034                  
  D52                -177.44419                  
  D53                 179.70501                  
  D54                -178.99492                  
  D55                -178.73235                  
  D56                -179.35988                  
  D57                   1.006                    
  D58                 179.7872                   
  D59                 178.89214                  
  D60                -179.9645                   
  D61                 -60.82363                  
  D62                  60.92993                  
  D63                 179.32241                  
  D64                  59.45326                  
  D65                 -60.85108                  
  D66                  60.58324                  
  D67                -179.59808                  
  D68                 -59.771                    
  D69                 179.60501                  
  D70                 -61.22232                  
  D71                  60.47636                  
  D72                 179.85355                  
  D73                  60.01017                  
  D74                 -60.32445                  
  D75                  60.40387                  
  D76                -179.7819                   
  D77                 -59.88064                  
  D78                  -1.6076                   
  D79                -178.94717                  
  D80                -179.15587                  
  D81                 178.98516                  
  D82                  -2.98484                  
  D83                 179.99692                  
  D84                 179.80232                  
  D85                 179.58171                  
  D86                 179.53274                  
  D87                  -3.15784                  
  D88                 179.97996                  
  D89                 179.8138                   
  D90                 179.54953                  
  D91                 179.47475                  
  D92                  -2.59366                  
  D93                 179.81345                  
  D94                 179.9027                   
  D95                 179.61191                  
  D96                 179.00384                  
 
 Stoichiometry    C50H45BO2Si
 Framework group  C1[X(C50H45BO2Si)]
 Deg. of freedom   291
 Full point group                 C1      NOp   1
 Largest Abelian subgroup         C1      NOp   1
 Largest concise Abelian subgroup C1      NOp   1
                         Standard orientation:                         
 ---------------------------------------------------------------------
 Center     Atomic      Atomic             Coordinates (Angstroms)
 Number     Number       Type             X           Y           Z
 ---------------------------------------------------------------------
      1          6           0        5.299256   -2.843226   -0.181277
      2          8           0        1.211055    0.209181    0.000725
      3          6           0        1.433112   -1.131193   -0.116060
      4          6           0        2.751303   -1.626973   -0.157287
      5          5           0        3.960153   -0.698145   -0.092226
      6          6           0        3.596869    0.809190   -0.078546
      7          6           0        2.913254   -3.020648   -0.254175
      8          8           0        4.152053   -3.586551   -0.308241
      9          6           0        2.224089    1.136483   -0.014336
     10          6           0        5.322365   -1.439221   -0.050212
     11          6           0        6.603364   -0.856256    0.120451
     12          6           0        7.792767   -1.579334    0.133788
     13          6           0        7.694945   -2.978210   -0.034126
     14          6           0        6.472690   -3.607292   -0.185212
     15          6           0        0.298761   -1.964841   -0.160378
     16          6           0        0.545227   -3.346043   -0.255585
     17          6           0        1.825063   -3.888948   -0.306942
     18          6           0        1.780379    2.460343    0.033868
     19          6           0        2.703735    3.494974   -0.005506
     20          6           0        4.085617    3.243493   -0.100432
     21          6           0        4.485534    1.906186   -0.134236
     22          6           0        9.175752   -0.931109    0.326200
     23          6           0        9.090418    0.598278    0.485563
     24          6           0        9.842979   -1.509899    1.596606
     25          6           0       10.064053   -1.237005   -0.903245
     26          6           0        5.136149    4.369255   -0.167805
     27          6           0        4.495679    5.769126   -0.106955
     28          6           0        6.113695    4.237733    1.023913
     29          6           0        5.926859    4.260104   -1.493082
     30          6           0       -1.097989   -1.460717   -0.102916
     31          6           0       -1.534978   -0.373150   -0.877225
     32          6           0       -2.864420    0.040873   -0.842120
     33          6           0       -3.373411   -1.691551    0.737607
     34          6           0       -2.044466   -2.109418    0.707581
     35          6           0       -3.819871   -0.603112   -0.034816
     36         14           0       -5.615381   -0.012698    0.048539
     37          6           0       -6.038967    0.977636   -1.509559
     38          6           0       -6.743249   -1.530054    0.172702
     39          6           0       -5.864645    1.102328    1.558806
     40          6           0       -6.966596    1.976383    1.637940
     41          6           0       -7.186374    2.767560    2.766515
     42          6           0       -6.301584    2.706837    3.844424
     43          6           0       -5.198611    1.854107    3.785920
     44          6           0       -4.984789    1.063165    2.655705
     45          6           0       -5.685755    2.336509   -1.621610
     46          6           0       -5.948638    3.061413   -2.785078
     47          6           0       -6.578737    2.442467   -3.865851
     48          6           0       -6.945257    1.099058   -3.775154
     49          6           0       -6.678130    0.378315   -2.610118
     50          6           0       -7.896724   -1.528999    0.977963
     51          6           0       -8.746524   -2.635166    1.029939
     52          6           0       -8.460371   -3.773434    0.275183
     53          6           0       -7.318831   -3.801141   -0.527566
     54          6           0       -6.471254   -2.693245   -0.573960
     55          1           0        6.647329    0.213545    0.265866
     56          1           0        8.593516   -3.587986   -0.036206
     57          1           0        6.398403   -4.683761   -0.298003
     58          1           0       -0.309032   -4.013505   -0.312875
     59          1           0        1.986340   -4.957606   -0.390593
     60          1           0        0.714935    2.655581    0.094540
     61          1           0        2.333591    4.512981    0.029763
     62          1           0        5.543165    1.692320   -0.225508
     63          1           0       10.095372    1.011443    0.618422
     64          1           0        8.652293    1.076133   -0.397025
     65          1           0        8.499259    0.884498    1.361753
     66          1           0       10.835013   -1.067920    1.742882
     67          1           0        9.969553   -2.594710    1.532362
     68          1           0        9.241055   -1.296697    2.485909
     69          1           0        9.619329   -0.831636   -1.817866
     70          1           0       11.055961   -0.788131   -0.779106
     71          1           0       10.203520   -2.312323   -1.048958
     72          1           0        5.277529    6.534043   -0.150661
     73          1           0        3.816428    5.945116   -0.947567
     74          1           0        3.937681    5.922374    0.822651
     75          1           0        6.868735    5.031085    0.987494
     76          1           0        6.639395    3.278393    1.014945
     77          1           0        5.582229    4.317753    1.977748
     78          1           0        5.260121    4.358207   -2.355927
     79          1           0        6.681403    5.052506   -1.554284
     80          1           0        6.444941    3.300486   -1.580651
     81          1           0       -0.831279    0.139560   -1.523466
     82          1           0       -3.165703    0.875542   -1.469321
     83          1           0       -4.073559   -2.229334    1.371968
     84          1           0       -1.730487   -2.942027    1.330884
     85          1           0       -7.658585    2.049686    0.802605
     86          1           0       -8.044054    3.433732    2.802492
     87          1           0       -6.468620    3.324054    4.722816
     88          1           0       -4.502212    1.806980    4.618624
     89          1           0       -4.116370    0.410956    2.625026
     90          1           0       -5.208845    2.840830   -0.784845
     91          1           0       -5.666320    4.108930   -2.846005
     92          1           0       -6.787152    3.005420   -4.771421
     93          1           0       -7.442661    0.613027   -4.610010
     94          1           0       -6.978509   -0.664397   -2.554430
     95          1           0       -8.132375   -0.655239    1.579361
     96          1           0       -9.629558   -2.609513    1.662580
     97          1           0       -9.120054   -4.635742    0.315861
     98          1           0       -7.085941   -4.686246   -1.113287
     99          1           0       -5.578544   -2.740751   -1.192635
 ---------------------------------------------------------------------
 Rotational constants (GHZ):      0.0851056      0.0199693      0.0178904
 Standard basis: 6-31G(d,p) (6D, 7F)
 There are  1039 symmetry adapted cartesian basis functions of A   symmetry.
 There are  1039 symmetry adapted basis functions of A   symmetry.
  1039 basis functions,  1851 primitive gaussians,  1039 cartesian basis functions
   190 alpha electrons      190 beta electrons
       nuclear repulsion energy      6616.0453131139 Hartrees.
 NAtoms=   99 NActive=   99 NUniq=   99 SFac= 1.00D+00 NAtFMM=   60 NAOKFM=T Big=T
 Integral buffers will be    131072 words long.
 Raffenetti 1 integral format.
 Two-electron integral symmetry is turned on.
 One-electron integrals computed using PRISM.
 NBasis=  1039 RedAO= T EigKep=  3.16D-04  NBF=  1039
 NBsUse=  1039 1.00D-06 EigRej= -1.00D+00 NBFU=  1039
 ExpMin= 7.78D-02 ExpMax= 1.61D+04 ExpMxC= 2.43D+03 IAcc=2 IRadAn=         4 AccDes= 0.00D+00
 Harris functional with IExCor=  402 and IRadAn=       4 diagonalized for initial guess.
 HarFok:  IExCor=  402 AccDes= 0.00D+00 IRadAn=         4 IDoV= 1 UseB2=F ITyADJ=14
 ICtDFT=  3500011 ScaDFX=  1.000000  1.000000  1.000000  1.000000
 FoFCou: FMM=F IPFlag=           0 FMFlag=      100000 FMFlg1=        2001
         NFxFlg=           0 DoJE=T BraDBF=F KetDBF=T FulRan=T
         wScrn=  0.000000 ICntrl=     500 IOpCl=  0 I1Cent=   200000004 NGrid=           0
         NMat0=    1 NMatS0=      1 NMatT0=    0 NMatD0=    1 NMtDS0=    0 NMtDT0=    0
 Petite list used in FoFCou.
 Requested convergence on RMS density matrix=1.00D-08 within 128 cycles.
 Requested convergence on MAX density matrix=1.00D-06.
 Requested convergence on             energy=1.00D-06.
 No special actions if energy rises.
 Integral accuracy reduced to 1.0D-05 until final iterations.
 Initial convergence to 1.0D-05 achieved.  Increase integral accuracy.
 SCF Done:  E(RB3LYP) =  -2397.40051511     A.U. after   15 cycles
            NFock= 15  Conv=0.37D-08     -V/T= 2.0090
 DoSCS=F DFT=T ScalE2(SS,OS)=  1.000000  1.000000
 ExpMin= 7.78D-02 ExpMax= 1.61D+04 ExpMxC= 2.43D+03 IAcc=3 IRadAn=         5 AccDes= 0.00D+00
 HarFok:  IExCor=  205 AccDes= 0.00D+00 IRadAn=         5 IDoV=-2 UseB2=F ITyADJ=14
 ICtDFT= 12500011 ScaDFX=  1.000000  1.000000  1.000000  1.000000
 Range of M.O.s used for correlation:    59  1039
 NBasis=  1039 NAE=   190 NBE=   190 NFC=    58 NFV=     0
 NROrb=    981 NOA=   132 NOB=   132 NVA=   849 NVB=   849
 Would need an additional        433779400000 words for in-memory AO integral storage.
 Orbital symmetries:
       Occupied  (A) (A) (A) (A) (A) (A) (A) (A) (A) (A) (A) (A)
                 (A) (A) (A) (A) (A) (A) (A) (A) (A) (A) (A) (A)
                 (A) (A) (A) (A) (A) (A) (A) (A) (A) (A) (A) (A)
                 (A) (A) (A) (A) (A) (A) (A) (A) (A) (A) (A) (A)
                 (A) (A) (A) (A) (A) (A) (A) (A) (A) (A) (A) (A)
                 (A) (A) (A) (A) (A) (A) (A) (A) (A) (A) (A) (A)
                 (A) (A) (A) (A) (A) (A) (A) (A) (A) (A) (A) (A)
                 (A) (A) (A) (A) (A) (A) (A) (A) (A) (A) (A) (A)
                 (A) (A) (A) (A) (A) (A) (A) (A) (A) (A) (A) (A)
                 (A) (A) (A) (A) (A) (A) (A) (A) (A) (A) (A) (A)
                 (A) (A) (A) (A) (A) (A) (A) (A) (A) (A) (A) (A)
                 (A) (A) (A) (A) (A) (A) (A) (A) (A) (A) (A) (A)
                 (A) (A) (A) (A) (A) (A) (A) (A) (A) (A) (A) (A)
                 (A) (A) (A) (A) (A) (A) (A) (A) (A) (A) (A) (A)
                 (A) (A) (A) (A) (A) (A) (A) (A) (A) (A) (A) (A)
                 (A) (A) (A) (A) (A) (A) (A) (A) (A) (A)
       Virtual   (A) (A) (A) (A) (A) (A) (A) (A) (A) (A) (A) (A)
                 (A) (A) (A) (A) (A) (A) (A) (A) (A) (A) (A) (A)
                 (A) (A) (A) (A) (A) (A) (A) (A) (A) (A) (A) (A)
                 (A) (A) (A) (A) (A) (A) (A) (A) (A) (A) (A) (A)
                 (A) (A) (A) (A) (A) (A) (A) (A) (A) (A) (A) (A)
                 (A) (A) (A) (A) (A) (A) (A) (A) (A) (A) (A) (A)
                 (A) (A) (A) (A) (A) (A) (A) (A) (A) (A) (A) (A)
                 (A) (A) (A) (A) (A) (A) (A) (A) (A) (A) (A) (A)
                 (A) (A) (A) (A) (A) (A) (A) (A) (A) (A) (A) (A)
                 (A) (A) (A) (A) (A) (A) (A) (A) (A) (A) (A) (A)
                 (A) (A) (A) (A) (A) (A) (A) (A) (A) (A) (A) (A)
                 (A) (A) (A) (A) (A) (A) (A) (A) (A) (A) (A) (A)
                 (A) (A) (A) (A) (A) (A) (A) (A) (A) (A) (A) (A)
                 (A) (A) (A) (A) (A) (A) (A) (A) (A) (A) (A) (A)
                 (A) (A) (A) (A) (A) (A) (A) (A) (A) (A) (A) (A)
                 (A) (A) (A) (A) (A) (A) (A) (A) (A) (A) (A) (A)
                 (A) (A) (A) (A) (A) (A) (A) (A) (A) (A) (A) (A)
                 (A) (A) (A) (A) (A) (A) (A) (A) (A) (A) (A) (A)
                 (A) (A) (A) (A) (A) (A) (A) (A) (A) (A) (A) (A)
                 (A) (A) (A) (A) (A) (A) (A) (A) (A) (A) (A) (A)
                 (A) (A) (A) (A) (A) (A) (A) (A) (A) (A) (A) (A)
                 (A) (A) (A) (A) (A) (A) (A) (A) (A) (A) (A) (A)
                 (A) (A) (A) (A) (A) (A) (A) (A) (A) (A) (A) (A)
                 (A) (A) (A) (A) (A) (A) (A) (A) (A) (A) (A) (A)
                 (A) (A) (A) (A) (A) (A) (A) (A) (A) (A) (A) (A)
                 (A) (A) (A) (A) (A) (A) (A) (A) (A) (A) (A) (A)
                 (A) (A) (A) (A) (A) (A) (A) (A) (A) (A) (A) (A)
                 (A) (A) (A) (A) (A) (A) (A) (A) (A) (A) (A) (A)
                 (A) (A) (A) (A) (A) (A) (A) (A) (A) (A) (A) (A)
                 (A) (A) (A) (A) (A) (A) (A) (A) (A) (A) (A) (A)
                 (A) (A) (A) (A) (A) (A) (A) (A) (A) (A) (A) (A)
                 (A) (A) (A) (A) (A) (A) (A) (A) (A) (A) (A) (A)
                 (A) (A) (A) (A) (A) (A) (A) (A) (A) (A) (A) (A)
                 (A) (A) (A) (A) (A) (A) (A) (A) (A) (A) (A) (A)
                 (A) (A) (A) (A) (A) (A) (A) (A) (A) (A) (A) (A)
                 (A) (A) (A) (A) (A) (A) (A) (A) (A) (A) (A) (A)
                 (A) (A) (A) (A) (A) (A) (A) (A) (A) (A) (A) (A)
                 (A) (A) (A) (A) (A) (A) (A) (A) (A) (A) (A) (A)
                 (A) (A) (A) (A) (A) (A) (A) (A) (A) (A) (A) (A)
                 (A) (A) (A) (A) (A) (A) (A) (A) (A) (A) (A) (A)
                 (A) (A) (A) (A) (A) (A) (A) (A) (A) (A) (A) (A)
                 (A) (A) (A) (A) (A) (A) (A) (A) (A) (A) (A) (A)
                 (A) (A) (A) (A) (A) (A) (A) (A) (A) (A) (A) (A)
                 (A) (A) (A) (A) (A) (A) (A) (A) (A) (A) (A) (A)
                 (A) (A) (A) (A) (A) (A) (A) (A) (A) (A) (A) (A)
                 (A) (A) (A) (A) (A) (A) (A) (A) (A) (A) (A) (A)
                 (A) (A) (A) (A) (A) (A) (A) (A) (A) (A) (A) (A)
                 (A) (A) (A) (A) (A) (A) (A) (A) (A) (A) (A) (A)
                 (A) (A) (A) (A) (A) (A) (A) (A) (A) (A) (A) (A)
                 (A) (A) (A) (A) (A) (A) (A) (A) (A) (A) (A) (A)
                 (A) (A) (A) (A) (A) (A) (A) (A) (A) (A) (A) (A)
                 (A) (A) (A) (A) (A) (A) (A) (A) (A) (A) (A) (A)
                 (A) (A) (A) (A) (A) (A) (A) (A) (A) (A) (A) (A)
                 (A) (A) (A) (A) (A) (A) (A) (A) (A) (A) (A) (A)
                 (A) (A) (A) (A) (A) (A) (A) (A) (A) (A) (A) (A)
                 (A) (A) (A) (A) (A) (A) (A) (A) (A) (A) (A) (A)
                 (A) (A) (A) (A) (A) (A) (A) (A) (A) (A) (A) (A)
                 (A) (A) (A) (A) (A) (A) (A) (A) (A) (A) (A) (A)
                 (A) (A) (A) (A) (A) (A) (A) (A) (A) (A) (A) (A)
                 (A) (A) (A) (A) (A) (A) (A) (A) (A) (A) (A) (A)
                 (A) (A) (A) (A) (A) (A) (A) (A) (A) (A) (A) (A)
                 (A) (A) (A) (A) (A) (A) (A) (A) (A) (A) (A) (A)
                 (A) (A) (A) (A) (A) (A) (A) (A) (A) (A) (A) (A)
                 (A) (A) (A) (A) (A) (A) (A) (A) (A) (A) (A) (A)
                 (A) (A) (A) (A) (A) (A) (A) (A) (A) (A) (A) (A)
                 (A) (A) (A) (A) (A) (A) (A) (A) (A) (A) (A) (A)
                 (A) (A) (A) (A) (A) (A) (A) (A) (A) (A) (A) (A)
                 (A) (A) (A) (A) (A) (A) (A) (A) (A) (A) (A) (A)
                 (A) (A) (A) (A) (A) (A) (A) (A) (A) (A) (A) (A)
                 (A) (A) (A) (A) (A) (A) (A) (A) (A) (A) (A) (A)
                 (A) (A) (A) (A) (A) (A) (A) (A) (A)
    80 initial guesses have been made.
 Convergence on wavefunction:    0.001000000000000
 Iteration     1 Dimension    80 NMult     0 NNew     80
 CISAX will form    80 AO SS matrices at one time.
 New state      1 was old state      2
 New state      2 was old state      1
 New state      3 was old state      6
 New state      5 was old state      8
 New state      6 was old state     28
 New state      7 was old state     24
 New state      8 was old state     30
 New state      9 was old state      3
 New state     10 was old state     48
 New state     11 was old state      5
 New state     12 was old state     10
 New state     13 was old state      7
 New state     14 was old state     16
 New state     16 was old state      9
 New state     17 was old state     36
 New state     18 was old state     11
 New state     19 was old state     12
 New state     20 was old state     44
 Vector  17 SDiff=1.13D+02 TDiff=1.19D+01 assumed to be triplet.
 Vector  19 SDiff=1.79D+01 TDiff=1.13D+01 assumed to be triplet.
 Vector  20 SDiff=2.46D+01 TDiff=9.83D-01 assumed to be triplet.
 Vector  37 SDiff=1.08D+02 TDiff=1.06D+01 assumed to be triplet.
 Vector  39 SDiff=1.79D+01 TDiff=1.12D+01 assumed to be triplet.
 Vector  40 SDiff=2.44D+01 TDiff=8.59D-01 assumed to be triplet.
 Iteration     2 Dimension   120 NMult    80 NNew     40
 New state      2 was old state      4
 New state      3 was old state      2
 New state      4 was old state      3
 New state      5 was old state      7
 New state      7 was old state      5
 New state      8 was old state     10
 New state     10 was old state     11
 New state     11 was old state      8
 New state     12 was old state     13
 New state     13 was old state     12
 New state     14 was old state     17
 New state     15 was old state     21
 New state     16 was old state     15
 New state     17 was old state     16
 New state     19 was old state     23
 New state     20 was old state     26
 Iteration     3 Dimension   160 NMult   120 NNew     40
 New state      9 was old state     14
 New state     10 was old state      9
 New state     11 was old state     10
 New state     12 was old state     11
 New state     13 was old state     12
 New state     14 was old state     13
 No map to state     19
 New state     20 was old state     19
 Iteration     4 Dimension   200 NMult   160 NNew     40
 New state      8 was old state      9
 New state      9 was old state      8
 New state     19 was old state     20
 New state     20 was old state     19
 Iteration     5 Dimension   238 NMult   200 NNew     38
 New state      7 was old state     14
 New state      8 was old state      7
 New state      9 was old state      8
 New state     10 was old state      9
 New state     11 was old state     10
 New state     12 was old state     11
 New state     13 was old state     12
 New state     14 was old state     13
 Iteration     6 Dimension   270 NMult   238 NNew     32
 Iteration     7 Dimension   292 NMult   270 NNew     22
 New state      8 was old state      9
 New state      9 was old state      8
 No map to state     10
 New state     11 was old state     10
 New state     12 was old state     11
 New state     13 was old state     12
 Iteration     8 Dimension   310 NMult   292 NNew     18
 Davidson failed to converge within maximum sub-space dimensions.
  Restart with updated initial guess:
 Iteration     1 Dimension    52 NMult   310 NNew     52
 Iteration     2 Dimension    92 NMult   362 NNew     40
 Iteration     3 Dimension   102 NMult   402 NNew     10
 New state      9 was old state     11
 New state     10 was old state      9
 New state     11 was old state     10
 Iteration     4 Dimension   114 NMult   412 NNew     12
 Iteration     5 Dimension   124 NMult   424 NNew     10
 Iteration     6 Dimension   130 NMult   434 NNew      6
 Iteration     7 Dimension   136 NMult   440 NNew      6
 Iteration     8 Dimension   142 NMult   446 NNew      6
 ***********************************************************************
 Excited states from <AA,BB:AA,BB> singles matrix:
 ***********************************************************************
 
 Ground to excited state transition densities written to RWF  633
 Ground to excited state transition electric dipole moments (Au):
       state          X           Y           Z        Dip. S.      Osc.
         1         0.0000      0.0000      0.0000      0.0000      0.0000
         2         0.0000      0.0000      0.0000      0.0000      0.0000
         3        -0.7492      0.9161      0.0354      1.4019      0.1111
         4         0.0000      0.0000      0.0000      0.0000      0.0000
         5         0.0000      0.0000      0.0000      0.0000      0.0000
         6         0.0000      0.0000      0.0000      0.0000      0.0000
         7         0.0000      0.0000      0.0000      0.0000      0.0000
         8         0.0000      0.0000      0.0000      0.0000      0.0000
         9         0.0000      0.0000      0.0000      0.0000      0.0000
        10         0.0000      0.0000      0.0000      0.0000      0.0000
        11         0.0000      0.0000      0.0000      0.0000      0.0000
        12        -0.6687      0.1715      0.0084      0.4766      0.0473
        13         2.1737      0.1832      0.0061      4.7585      0.4753
        14         1.5189     -0.3244      0.0170      2.4125      0.2512
        15         0.3906      0.0007     -0.0013      0.1526      0.0166
        16         0.5908      0.0439      0.0463      0.3532      0.0391
        17         0.4158     -0.0347      0.0323      0.1751      0.0195
        18        -1.0871      0.1477     -0.0082      1.2036      0.1345
        19        -0.7366     -1.2179      0.0243      2.0265      0.2298
        20        -0.0791     -0.1475      0.0162      0.0283      0.0032
 Ground to excited state transition velocity dipole moments (Au):
       state          X           Y           Z        Dip. S.      Osc.
         1         0.0000      0.0000      0.0000      0.0000      0.0000
         2         0.0000      0.0000      0.0000      0.0000      0.0000
         3         0.0951     -0.1164     -0.0054      0.0226      0.1269
         4         0.0000      0.0000      0.0000      0.0000      0.0000
         5         0.0000      0.0000      0.0000      0.0000      0.0000
         6         0.0000      0.0000      0.0000      0.0000      0.0000
         7         0.0000      0.0000      0.0000      0.0000      0.0000
         8         0.0000      0.0000      0.0000      0.0000      0.0000
         9         0.0000      0.0000      0.0000      0.0000      0.0000
        10         0.0000      0.0000      0.0000      0.0000      0.0000
        11         0.0000      0.0000      0.0000      0.0000      0.0000
        12         0.0965     -0.0253     -0.0011      0.0100      0.0446
        13        -0.3250     -0.0315     -0.0016      0.1066      0.4744
        14        -0.2256      0.0517     -0.0037      0.0536      0.2287
        15        -0.0635     -0.0082     -0.0015      0.0041      0.0168
        16        -0.0937     -0.0079     -0.0093      0.0089      0.0359
        17        -0.0663      0.0059     -0.0062      0.0045      0.0179
        18         0.1735     -0.0272     -0.0009      0.0309      0.1228
        19         0.1231      0.1958     -0.0043      0.0535      0.2097
        20         0.0136      0.0237     -0.0028      0.0008      0.0029
 Ground to excited state transition magnetic dipole moments (Au):
       state          X           Y           Z
         1         0.0000      0.0000      0.0000
         2         0.0000      0.0000      0.0000
         3         0.0005      0.0022     -0.8313
         4         0.0000      0.0000      0.0000
         5         0.0000      0.0000      0.0000
         6         0.0000      0.0000      0.0000
         7         0.0000      0.0000      0.0000
         8         0.0000      0.0000      0.0000
         9         0.0000      0.0000      0.0000
        10         0.0000      0.0000      0.0000
        11         0.0000      0.0000      0.0000
        12        -0.0282     -0.0381      0.8092
        13         0.0818      0.1972     -2.3908
        14         0.0178      0.0859     -0.6515
        15         0.0387     -0.0662      1.1152
        16         0.0202     -0.0162     -0.5102
        17         0.0236      0.0018     -0.3821
        18        -0.0206     -0.2004      0.9783
        19         0.0288      0.0382      0.7752
        20         0.0132     -0.0311      0.1033
 Ground to excited state transition velocity quadrupole moments (Au):
       state          XX          YY          ZZ          XY          XZ          YZ
         1         0.0000      0.0000      0.0000      0.0000      0.0000      0.0000
         2         0.0000      0.0000      0.0000      0.0000      0.0000      0.0000
         3         1.1625      0.2422     -0.0168     -1.0235     -0.0115      0.0464
         4         0.0000      0.0000      0.0000      0.0000      0.0000      0.0000
         5         0.0000      0.0000      0.0000      0.0000      0.0000      0.0000
         6         0.0000      0.0000      0.0000      0.0000      0.0000      0.0000
         7         0.0000      0.0000      0.0000      0.0000      0.0000      0.0000
         8         0.0000      0.0000      0.0000      0.0000      0.0000      0.0000
         9         0.0000      0.0000      0.0000      0.0000      0.0000      0.0000
        10         0.0000      0.0000      0.0000      0.0000      0.0000      0.0000
        11         0.0000      0.0000      0.0000      0.0000      0.0000      0.0000
        12        -0.4960      0.3733     -0.1566     -0.3445      0.0026      0.0361
        13        -0.5694      0.0049      0.2578     -0.1978     -0.0728      0.0128
        14        -1.9862     -0.0273      0.1197      1.0503     -0.0216      0.0114
        15        -0.5553      0.3482      0.0314     -0.0606     -0.0107      0.0399
        16        -0.4095     -0.0335      0.0981      0.2483     -0.0049      0.0322
        17        -0.5125      0.0077      0.0427      0.2527     -0.0143      0.0161
        18         1.7455     -0.1574     -0.0802     -0.6791      0.1086      0.0340
        19        -1.4363      0.6420     -0.1863      1.5029     -0.0632     -0.0422
        20        -0.1910      0.1014     -0.0224      0.1633      0.0247     -0.0142
 <0|del|b> * <b|rxdel|0> + <0|del|b> * <b|delr+rdel|0>
 Rotatory Strengths (R) in cgs (10**-40 erg-esu-cm/Gauss)
       state          XX          YY          ZZ    R(velocity)    E-M Angle
         1         0.0000      0.0000      0.0000      0.0000       90.00
         2         0.0000      0.0000      0.0000      0.0000       90.00
         3        24.8635     10.1882     -9.7514      8.4334       88.05
         4         0.0000      0.0000      0.0000      0.0000       90.00
         5         0.0000      0.0000      0.0000      0.0000       90.00
         6         0.0000      0.0000      0.0000      0.0000       90.00
         7         0.0000      0.0000      0.0000      0.0000       90.00
         8         0.0000      0.0000      0.0000      0.0000       90.00
         9         0.0000      0.0000      0.0000      0.0000       90.00
        10         0.0000      0.0000      0.0000      0.0000       90.00
        11         0.0000      0.0000      0.0000      0.0000       90.00
        12         1.2273     -1.2226    -12.6177     -4.2043       91.88
        13       -10.2757    -64.2646    -62.1343    -45.5582       92.12
        14         9.2170     -0.6017      4.2512      4.2888       88.93
        15        -2.4776    -14.6806      1.5253     -5.2110       92.89
        16         5.3440      4.4806      2.7297      4.1848       86.50
        17         1.8978      2.7346     -1.2149      1.1392       88.19
        18        17.1537      1.6457    -14.7067      1.3642       89.68
        19        21.1406      3.0066      8.0013     10.7162       87.53
        20        -4.2923      0.3263      0.4572     -1.1696      106.56
 1/2[<0|r|b>*<b|rxdel|0> + (<0|rxdel|b>*<b|r|0>)*]
 Rotatory Strengths (R) in cgs (10**-40 erg-esu-cm/Gauss)
       state          XX          YY          ZZ     R(length)
         1         0.0000      0.0000      0.0000      0.0000
         2         0.0000      0.0000      0.0000      0.0000
         3         0.2580     -1.4336     20.8314      6.5519
         4         0.0000      0.0000      0.0000      0.0000
         5         0.0000      0.0000      0.0000      0.0000
         6         0.0000      0.0000      0.0000      0.0000
         7         0.0000      0.0000      0.0000      0.0000
         8         0.0000      0.0000      0.0000      0.0000
         9         0.0000      0.0000      0.0000      0.0000
        10         0.0000      0.0000      0.0000      0.0000
        11         0.0000      0.0000      0.0000      0.0000
        12       -13.3470      4.6155     -4.8078     -4.5131
        13      -125.6955    -25.5463     10.3494    -46.9641
        14       -19.1713     19.7132      7.8290      2.7903
        15       -10.6904      0.0305      1.0270     -3.2110
        16        -8.4540      0.5030     16.7167      2.9219
        17        -6.9535      0.0446      8.7250      0.6053
        18       -15.8209     20.9254      5.6945      3.5997
        19        14.9885     32.9336    -13.3031     11.5397
        20         0.7406     -3.2407     -1.1873     -1.2291
  1/2[<0|del|b>*<b|r|0> + (<0|r|b>*<b|del|0>)*] (Au)
       state          X           Y           Z        Dip. S.   Osc.(frdel)
         1         0.0000      0.0000      0.0000      0.0000      0.0000
         2         0.0000      0.0000      0.0000      0.0000      0.0000
         3        -0.0712     -0.1066     -0.0002      0.1780      0.1187
         4         0.0000      0.0000      0.0000      0.0000      0.0000
         5         0.0000      0.0000      0.0000      0.0000      0.0000
         6         0.0000      0.0000      0.0000      0.0000      0.0000
         7         0.0000      0.0000      0.0000      0.0000      0.0000
         8         0.0000      0.0000      0.0000      0.0000      0.0000
         9         0.0000      0.0000      0.0000      0.0000      0.0000
        10         0.0000      0.0000      0.0000      0.0000      0.0000
        11         0.0000      0.0000      0.0000      0.0000      0.0000
        12        -0.0645     -0.0043      0.0000      0.0689      0.0459
        13        -0.7065     -0.0058      0.0000      0.7122      0.4748
        14        -0.3427     -0.0168     -0.0001      0.3595      0.2397
        15        -0.0248      0.0000      0.0000      0.0248      0.0165
        16        -0.0554     -0.0003     -0.0004      0.0562      0.0374
        17        -0.0276     -0.0002     -0.0002      0.0280      0.0186
        18        -0.1887     -0.0040      0.0000      0.1927      0.1284
        19        -0.0907     -0.2385     -0.0001      0.3292      0.2195
        20        -0.0011     -0.0035      0.0000      0.0046      0.0031

 Excitation energies and oscillator strengths:
 
 Excited State   1:      Triplet-A      2.7584 eV  449.48 nm  f=0.0000  <S**2>=2.000
     190 -> 191        0.69140
 This state for optimization and/or second-order correction.
 Total Energy, E(TD-HF/TD-KS) =  -2397.29914524    
 Copying the excited state density for this state as the 1-particle RhoCI density.
 
 Excited State   2:      Triplet-A      3.1377 eV  395.14 nm  f=0.0000  <S**2>=2.000
     180 -> 191        0.11584
     188 -> 191       -0.11168
     188 -> 192        0.17525
     189 -> 191       -0.20447
     190 -> 192        0.51725
 
 Excited State   3:      Singlet-A      3.2335 eV  383.43 nm  f=0.1111  <S**2>=0.000
     190 -> 191        0.69927
 
 Excited State   4:      Triplet-A      3.3380 eV  371.43 nm  f=0.0000  <S**2>=2.000
     182 -> 191       -0.19893
     182 -> 197        0.11007
     188 -> 191       -0.14673
     189 -> 191        0.51956
     189 -> 197       -0.12085
     189 -> 203       -0.11881
     190 -> 192        0.18373
 
 Excited State   5:      Triplet-A      3.4386 eV  360.57 nm  f=0.0000  <S**2>=2.000
     180 -> 191       -0.18659
     182 -> 191        0.39505
     188 -> 192        0.13456
     189 -> 191        0.24064
     189 -> 197        0.11712
     189 -> 202        0.11829
     190 -> 195        0.22947
 
 Excited State   6:      Triplet-A      3.6148 eV  342.99 nm  f=0.0000  <S**2>=2.000
     180 -> 191       -0.20432
     182 -> 191       -0.16235
     183 -> 191       -0.13818
     188 -> 191        0.25293
     188 -> 192        0.23534
     189 -> 191       -0.19168
     189 -> 195        0.13900
     190 -> 195       -0.16246
     190 -> 196        0.13648
     190 -> 197       -0.10351
     190 -> 202        0.15309
 
 Excited State   7:      Triplet-A      3.7045 eV  334.69 nm  f=0.0000  <S**2>=2.000
     179 -> 193        0.18053
     179 -> 198        0.11463
     181 -> 198       -0.14896
     183 -> 193        0.20527
     183 -> 199        0.15072
     183 -> 201       -0.11239
     184 -> 200        0.17488
     185 -> 196       -0.14729
     185 -> 197       -0.10386
     185 -> 199       -0.13133
     185 -> 201        0.13377
     186 -> 194       -0.17597
     186 -> 196       -0.12806
     187 -> 194        0.15750
     187 -> 196       -0.17261
     187 -> 197       -0.10921
 
 Excited State   8:      Triplet-A      3.7065 eV  334.51 nm  f=0.0000  <S**2>=2.000
     179 -> 194       -0.24554
     180 -> 194       -0.13251
     181 -> 200        0.24490
     184 -> 198       -0.29167
     184 -> 199       -0.12082
     186 -> 193        0.18821
     186 -> 194        0.10765
     186 -> 196        0.11181
     186 -> 199       -0.10853
     187 -> 193       -0.19340
     187 -> 194        0.16134
     187 -> 200        0.10657
 
 Excited State   9:      Triplet-A      3.7105 eV  334.14 nm  f=0.0000  <S**2>=2.000
     179 -> 196       -0.15720
     179 -> 197       -0.10611
     180 -> 193       -0.12116
     181 -> 193       -0.10532
     181 -> 198        0.10703
     181 -> 199        0.15499
     183 -> 193        0.17809
     184 -> 200       -0.21623
     185 -> 198        0.11291
     185 -> 201        0.10016
     186 -> 193        0.16097
     186 -> 194        0.21124
     186 -> 198        0.10613
     187 -> 193        0.13825
     187 -> 194       -0.17776
     187 -> 198        0.13029
 
 Excited State  10:      Triplet-A      3.7912 eV  327.03 nm  f=0.0000  <S**2>=2.000
     178 -> 191       -0.18897
     179 -> 191       -0.16503
     180 -> 191        0.15935
     182 -> 191       -0.11146
     188 -> 191        0.43417
     189 -> 197       -0.12069
     190 -> 195        0.32137
     190 -> 203        0.14291
 
 Excited State  11:      Triplet-A      3.8680 eV  320.54 nm  f=0.0000  <S**2>=2.000
     177 -> 191       -0.24543
     178 -> 192        0.21634
     180 -> 195       -0.11963
     182 -> 195       -0.12154
     182 -> 197       -0.13296
     185 -> 201       -0.11078
     188 -> 202        0.13945
     189 -> 191        0.13988
     189 -> 203        0.18379
     190 -> 204       -0.25187
 
 Excited State  12:      Singlet-A      4.0474 eV  306.33 nm  f=0.0473  <S**2>=0.000
     189 -> 191        0.59807
     190 -> 192       -0.35403
 
 Excited State  13:      Singlet-A      4.0769 eV  304.12 nm  f=0.4753  <S**2>=0.000
     188 -> 191       -0.18981
     189 -> 191        0.34064
     190 -> 192        0.57130
 
 Excited State  14:      Singlet-A      4.2507 eV  291.68 nm  f=0.2512  <S**2>=0.000
     188 -> 191        0.66065
     190 -> 192        0.17153
 
 Excited State  15:      Singlet-A      4.4364 eV  279.47 nm  f=0.0166  <S**2>=0.000
     182 -> 191        0.39414
     190 -> 194        0.10742
     190 -> 195        0.54149
 
 Excited State  16:      Singlet-A      4.5216 eV  274.20 nm  f=0.0391  <S**2>=0.000
     179 -> 191        0.18020
     180 -> 191       -0.33489
     182 -> 191        0.10088
     183 -> 191       -0.22464
     185 -> 191       -0.12125
     187 -> 191        0.12646
     190 -> 193        0.44263
     190 -> 196        0.13422
 
 Excited State  17:      Singlet-A      4.5364 eV  273.31 nm  f=0.0195  <S**2>=0.000
     180 -> 191       -0.25521
     181 -> 191        0.13084
     183 -> 191        0.11300
     185 -> 191        0.39858
     186 -> 191       -0.36805
     187 -> 191       -0.30229
 
 Excited State  18:      Singlet-A      4.5594 eV  271.93 nm  f=0.1345  <S**2>=0.000
     179 -> 191       -0.15716
     180 -> 191        0.31379
     182 -> 191       -0.22559
     183 -> 191        0.15406
     190 -> 193        0.48336
 
 Excited State  19:      Singlet-A      4.6283 eV  267.88 nm  f=0.2298  <S**2>=0.000
     180 -> 191        0.10721
     182 -> 191        0.47783
     183 -> 191        0.13253
     189 -> 192       -0.12123
     190 -> 193        0.13215
     190 -> 195       -0.36584
 
 Excited State  20:      Singlet-A      4.6611 eV  266.00 nm  f=0.0032  <S**2>=0.000
     186 -> 191       -0.46527
     187 -> 191        0.51831
 SavETr:  write IOETrn=   770 NScale= 10 NData=  16 NLR=1 NState=   20 LETran=     370.

 **********************************************************************

            Population analysis using the SCF density.

 **********************************************************************

 Orbital symmetries:
       Occupied  (A) (A) (A) (A) (A) (A) (A) (A) (A) (A) (A) (A)
                 (A) (A) (A) (A) (A) (A) (A) (A) (A) (A) (A) (A)
                 (A) (A) (A) (A) (A) (A) (A) (A) (A) (A) (A) (A)
                 (A) (A) (A) (A) (A) (A) (A) (A) (A) (A) (A) (A)
                 (A) (A) (A) (A) (A) (A) (A) (A) (A) (A) (A) (A)
                 (A) (A) (A) (A) (A) (A) (A) (A) (A) (A) (A) (A)
                 (A) (A) (A) (A) (A) (A) (A) (A) (A) (A) (A) (A)
                 (A) (A) (A) (A) (A) (A) (A) (A) (A) (A) (A) (A)
                 (A) (A) (A) (A) (A) (A) (A) (A) (A) (A) (A) (A)
                 (A) (A) (A) (A) (A) (A) (A) (A) (A) (A) (A) (A)
                 (A) (A) (A) (A) (A) (A) (A) (A) (A) (A) (A) (A)
                 (A) (A) (A) (A) (A) (A) (A) (A) (A) (A) (A) (A)
                 (A) (A) (A) (A) (A) (A) (A) (A) (A) (A) (A) (A)
                 (A) (A) (A) (A) (A) (A) (A) (A) (A) (A) (A) (A)
                 (A) (A) (A) (A) (A) (A) (A) (A) (A) (A) (A) (A)
                 (A) (A) (A) (A) (A) (A) (A) (A) (A) (A)
       Virtual   (A) (A) (A) (A) (A) (A) (A) (A) (A) (A) (A) (A)
                 (A) (A) (A) (A) (A) (A) (A) (A) (A) (A) (A) (A)
                 (A) (A) (A) (A) (A) (A) (A) (A) (A) (A) (A) (A)
                 (A) (A) (A) (A) (A) (A) (A) (A) (A) (A) (A) (A)
                 (A) (A) (A) (A) (A) (A) (A) (A) (A) (A) (A) (A)
                 (A) (A) (A) (A) (A) (A) (A) (A) (A) (A) (A) (A)
                 (A) (A) (A) (A) (A) (A) (A) (A) (A) (A) (A) (A)
                 (A) (A) (A) (A) (A) (A) (A) (A) (A) (A) (A) (A)
                 (A) (A) (A) (A) (A) (A) (A) (A) (A) (A) (A) (A)
                 (A) (A) (A) (A) (A) (A) (A) (A) (A) (A) (A) (A)
                 (A) (A) (A) (A) (A) (A) (A) (A) (A) (A) (A) (A)
                 (A) (A) (A) (A) (A) (A) (A) (A) (A) (A) (A) (A)
                 (A) (A) (A) (A) (A) (A) (A) (A) (A) (A) (A) (A)
                 (A) (A) (A) (A) (A) (A) (A) (A) (A) (A) (A) (A)
                 (A) (A) (A) (A) (A) (A) (A) (A) (A) (A) (A) (A)
                 (A) (A) (A) (A) (A) (A) (A) (A) (A) (A) (A) (A)
                 (A) (A) (A) (A) (A) (A) (A) (A) (A) (A) (A) (A)
                 (A) (A) (A) (A) (A) (A) (A) (A) (A) (A) (A) (A)
                 (A) (A) (A) (A) (A) (A) (A) (A) (A) (A) (A) (A)
                 (A) (A) (A) (A) (A) (A) (A) (A) (A) (A) (A) (A)
                 (A) (A) (A) (A) (A) (A) (A) (A) (A) (A) (A) (A)
                 (A) (A) (A) (A) (A) (A) (A) (A) (A) (A) (A) (A)
                 (A) (A) (A) (A) (A) (A) (A) (A) (A) (A) (A) (A)
                 (A) (A) (A) (A) (A) (A) (A) (A) (A) (A) (A) (A)
                 (A) (A) (A) (A) (A) (A) (A) (A) (A) (A) (A) (A)
                 (A) (A) (A) (A) (A) (A) (A) (A) (A) (A) (A) (A)
                 (A) (A) (A) (A) (A) (A) (A) (A) (A) (A) (A) (A)
                 (A) (A) (A) (A) (A) (A) (A) (A) (A) (A) (A) (A)
                 (A) (A) (A) (A) (A) (A) (A) (A) (A) (A) (A) (A)
                 (A) (A) (A) (A) (A) (A) (A) (A) (A) (A) (A) (A)
                 (A) (A) (A) (A) (A) (A) (A) (A) (A) (A) (A) (A)
                 (A) (A) (A) (A) (A) (A) (A) (A) (A) (A) (A) (A)
                 (A) (A) (A) (A) (A) (A) (A) (A) (A) (A) (A) (A)
                 (A) (A) (A) (A) (A) (A) (A) (A) (A) (A) (A) (A)
                 (A) (A) (A) (A) (A) (A) (A) (A) (A) (A) (A) (A)
                 (A) (A) (A) (A) (A) (A) (A) (A) (A) (A) (A) (A)
                 (A) (A) (A) (A) (A) (A) (A) (A) (A) (A) (A) (A)
                 (A) (A) (A) (A) (A) (A) (A) (A) (A) (A) (A) (A)
                 (A) (A) (A) (A) (A) (A) (A) (A) (A) (A) (A) (A)
                 (A) (A) (A) (A) (A) (A) (A) (A) (A) (A) (A) (A)
                 (A) (A) (A) (A) (A) (A) (A) (A) (A) (A) (A) (A)
                 (A) (A) (A) (A) (A) (A) (A) (A) (A) (A) (A) (A)
                 (A) (A) (A) (A) (A) (A) (A) (A) (A) (A) (A) (A)
                 (A) (A) (A) (A) (A) (A) (A) (A) (A) (A) (A) (A)
                 (A) (A) (A) (A) (A) (A) (A) (A) (A) (A) (A) (A)
                 (A) (A) (A) (A) (A) (A) (A) (A) (A) (A) (A) (A)
                 (A) (A) (A) (A) (A) (A) (A) (A) (A) (A) (A) (A)
                 (A) (A) (A) (A) (A) (A) (A) (A) (A) (A) (A) (A)
                 (A) (A) (A) (A) (A) (A) (A) (A) (A) (A) (A) (A)
                 (A) (A) (A) (A) (A) (A) (A) (A) (A) (A) (A) (A)
                 (A) (A) (A) (A) (A) (A) (A) (A) (A) (A) (A) (A)
                 (A) (A) (A) (A) (A) (A) (A) (A) (A) (A) (A) (A)
                 (A) (A) (A) (A) (A) (A) (A) (A) (A) (A) (A) (A)
                 (A) (A) (A) (A) (A) (A) (A) (A) (A) (A) (A) (A)
                 (A) (A) (A) (A) (A) (A) (A) (A) (A) (A) (A) (A)
                 (A) (A) (A) (A) (A) (A) (A) (A) (A) (A) (A) (A)
                 (A) (A) (A) (A) (A) (A) (A) (A) (A) (A) (A) (A)
                 (A) (A) (A) (A) (A) (A) (A) (A) (A) (A) (A) (A)
                 (A) (A) (A) (A) (A) (A) (A) (A) (A) (A) (A) (A)
                 (A) (A) (A) (A) (A) (A) (A) (A) (A) (A) (A) (A)
                 (A) (A) (A) (A) (A) (A) (A) (A) (A) (A) (A) (A)
                 (A) (A) (A) (A) (A) (A) (A) (A) (A) (A) (A) (A)
                 (A) (A) (A) (A) (A) (A) (A) (A) (A) (A) (A) (A)
                 (A) (A) (A) (A) (A) (A) (A) (A) (A) (A) (A) (A)
                 (A) (A) (A) (A) (A) (A) (A) (A) (A) (A) (A) (A)
                 (A) (A) (A) (A) (A) (A) (A) (A) (A) (A) (A) (A)
                 (A) (A) (A) (A) (A) (A) (A) (A) (A) (A) (A) (A)
                 (A) (A) (A) (A) (A) (A) (A) (A) (A) (A) (A) (A)
                 (A) (A) (A) (A) (A) (A) (A) (A) (A) (A) (A) (A)
                 (A) (A) (A) (A) (A) (A) (A) (A) (A) (A) (A) (A)
                 (A) (A) (A) (A) (A) (A) (A) (A) (A)
 The electronic state is 1-A.
 Alpha  occ. eigenvalues --  -66.12266 -19.20529 -19.20402 -10.25944 -10.25693
 Alpha  occ. eigenvalues --  -10.25381 -10.25297 -10.20613 -10.20531 -10.19964
 Alpha  occ. eigenvalues --  -10.19821 -10.19713 -10.19498 -10.19322 -10.19210
 Alpha  occ. eigenvalues --  -10.19151 -10.18989 -10.18893 -10.18864 -10.18849
 Alpha  occ. eigenvalues --  -10.18849 -10.18830 -10.18790 -10.18721 -10.18711
 Alpha  occ. eigenvalues --  -10.18693 -10.18690 -10.18626 -10.18623 -10.18603
 Alpha  occ. eigenvalues --  -10.18597 -10.18581 -10.18570 -10.18563 -10.18526
 Alpha  occ. eigenvalues --  -10.18515 -10.18508 -10.18428 -10.18387 -10.18206
 Alpha  occ. eigenvalues --  -10.17680 -10.17602 -10.17583 -10.17582 -10.17502
 Alpha  occ. eigenvalues --  -10.17493 -10.17428 -10.17419 -10.17402 -10.17352
 Alpha  occ. eigenvalues --  -10.17347 -10.17253 -10.17018  -6.72162  -5.26676
 Alpha  occ. eigenvalues --   -3.62561  -3.62560  -3.62543  -1.09569  -1.09409
 Alpha  occ. eigenvalues --   -0.87003  -0.85936  -0.85547  -0.84618  -0.84273
 Alpha  occ. eigenvalues --   -0.84250  -0.84069  -0.81593  -0.81222  -0.77851
 Alpha  occ. eigenvalues --   -0.76478  -0.74941  -0.74489  -0.74259  -0.73978
 Alpha  occ. eigenvalues --   -0.73843  -0.73764  -0.73718  -0.73659  -0.73160
 Alpha  occ. eigenvalues --   -0.73120  -0.72859  -0.70462  -0.68742  -0.68622
 Alpha  occ. eigenvalues --   -0.68518  -0.68420  -0.65068  -0.64418  -0.62323
 Alpha  occ. eigenvalues --   -0.61074  -0.60850  -0.60168  -0.59704  -0.59459
 Alpha  occ. eigenvalues --   -0.59433  -0.59134  -0.58626  -0.58603  -0.58398
 Alpha  occ. eigenvalues --   -0.56978  -0.55651  -0.54895  -0.53731  -0.53409
 Alpha  occ. eigenvalues --   -0.53118  -0.51257  -0.50722  -0.50662  -0.49093
 Alpha  occ. eigenvalues --   -0.48327  -0.47784  -0.47452  -0.47309  -0.46411
 Alpha  occ. eigenvalues --   -0.45878  -0.45255  -0.44860  -0.44617  -0.44530
 Alpha  occ. eigenvalues --   -0.44371  -0.44053  -0.43919  -0.43864  -0.43819
 Alpha  occ. eigenvalues --   -0.43767  -0.43695  -0.43626  -0.43437  -0.43164
 Alpha  occ. eigenvalues --   -0.42816  -0.42294  -0.42092  -0.41337  -0.41248
 Alpha  occ. eigenvalues --   -0.41237  -0.41155  -0.40944  -0.40323  -0.39822
 Alpha  occ. eigenvalues --   -0.39447  -0.39338  -0.39140  -0.39057  -0.38894
 Alpha  occ. eigenvalues --   -0.38789  -0.38123  -0.37632  -0.37438  -0.36809
 Alpha  occ. eigenvalues --   -0.36641  -0.36525  -0.36265  -0.35875  -0.35751
 Alpha  occ. eigenvalues --   -0.35651  -0.35577  -0.35306  -0.34966  -0.34818
 Alpha  occ. eigenvalues --   -0.33921  -0.33733  -0.33576  -0.33476  -0.33407
 Alpha  occ. eigenvalues --   -0.33156  -0.32796  -0.32711  -0.32400  -0.32187
 Alpha  occ. eigenvalues --   -0.31898  -0.30172  -0.29712  -0.29593  -0.29403
 Alpha  occ. eigenvalues --   -0.29229  -0.28130  -0.26331  -0.25151  -0.24889
 Alpha  occ. eigenvalues --   -0.24809  -0.24780  -0.24654  -0.24439  -0.24382
 Alpha  occ. eigenvalues --   -0.24129  -0.24102  -0.23377  -0.22920  -0.19783
 Alpha virt. eigenvalues --   -0.05977  -0.02915  -0.01677  -0.01146  -0.00929
 Alpha virt. eigenvalues --   -0.00633  -0.00326  -0.00213   0.00422   0.00615
 Alpha virt. eigenvalues --    0.00680   0.00781   0.01390   0.03524   0.05910
 Alpha virt. eigenvalues --    0.08124   0.08577   0.09173   0.09896   0.10147
 Alpha virt. eigenvalues --    0.10413   0.10593   0.10742   0.11410   0.11664
 Alpha virt. eigenvalues --    0.12246   0.12444   0.12597   0.12726   0.12837
 Alpha virt. eigenvalues --    0.13276   0.14286   0.14494   0.14627   0.14636
 Alpha virt. eigenvalues --    0.14880   0.14943   0.15047   0.15167   0.15293
 Alpha virt. eigenvalues --    0.15804   0.15923   0.15958   0.16156   0.16291
 Alpha virt. eigenvalues --    0.16763   0.16904   0.17018   0.17039   0.17256
 Alpha virt. eigenvalues --    0.17339   0.17526   0.18014   0.18350   0.18745
 Alpha virt. eigenvalues --    0.18915   0.19204   0.19302   0.19619   0.20094
 Alpha virt. eigenvalues --    0.20187   0.20310   0.20403   0.20680   0.20916
 Alpha virt. eigenvalues --    0.20945   0.21060   0.21431   0.21537   0.21999
 Alpha virt. eigenvalues --    0.22442   0.22591   0.22760   0.22954   0.23056
 Alpha virt. eigenvalues --    0.23502   0.23820   0.24080   0.24511   0.24924
 Alpha virt. eigenvalues --    0.25430   0.26086   0.26512   0.26787   0.26946
 Alpha virt. eigenvalues --    0.27981   0.28513   0.28598   0.29018   0.29126
 Alpha virt. eigenvalues --    0.29443   0.30270   0.30535   0.30648   0.30720
 Alpha virt. eigenvalues --    0.31226   0.31309   0.31437   0.31494   0.31703
 Alpha virt. eigenvalues --    0.32300   0.32727   0.32897   0.33408   0.33626
 Alpha virt. eigenvalues --    0.34039   0.34563   0.35444   0.36644   0.37526
 Alpha virt. eigenvalues --    0.37985   0.39076   0.39424   0.40665   0.40967
 Alpha virt. eigenvalues --    0.41388   0.41680   0.41977   0.42409   0.44437
 Alpha virt. eigenvalues --    0.44743   0.44855   0.46684   0.47342   0.47846
 Alpha virt. eigenvalues --    0.48867   0.49069   0.49756   0.50172   0.50740
 Alpha virt. eigenvalues --    0.51373   0.51590   0.51703   0.52270   0.52336
 Alpha virt. eigenvalues --    0.52610   0.52766   0.53140   0.53195   0.53496
 Alpha virt. eigenvalues --    0.53814   0.53835   0.53920   0.54272   0.54382
 Alpha virt. eigenvalues --    0.54534   0.54926   0.54976   0.55131   0.55343
 Alpha virt. eigenvalues --    0.55500   0.55569   0.55799   0.55956   0.56353
 Alpha virt. eigenvalues --    0.56623   0.56705   0.56831   0.57281   0.57355
 Alpha virt. eigenvalues --    0.57613   0.57838   0.58368   0.58602   0.58893
 Alpha virt. eigenvalues --    0.59103   0.59396   0.59486   0.59705   0.59809
 Alpha virt. eigenvalues --    0.60002   0.60270   0.60351   0.60444   0.60587
 Alpha virt. eigenvalues --    0.60841   0.61044   0.61085   0.61208   0.61218
 Alpha virt. eigenvalues --    0.61401   0.61507   0.61619   0.61698   0.61835
 Alpha virt. eigenvalues --    0.62159   0.62269   0.62489   0.62614   0.62820
 Alpha virt. eigenvalues --    0.63189   0.63346   0.63552   0.64128   0.64564
 Alpha virt. eigenvalues --    0.64896   0.65423   0.65664   0.65823   0.65915
 Alpha virt. eigenvalues --    0.66282   0.66449   0.67550   0.68241   0.68425
 Alpha virt. eigenvalues --    0.68791   0.69262   0.69952   0.70189   0.70988
 Alpha virt. eigenvalues --    0.71202   0.71805   0.72490   0.72506   0.72964
 Alpha virt. eigenvalues --    0.73201   0.73534   0.74847   0.75423   0.75798
 Alpha virt. eigenvalues --    0.75919   0.76673   0.77244   0.77612   0.78578
 Alpha virt. eigenvalues --    0.79081   0.79216   0.79260   0.80015   0.80393
 Alpha virt. eigenvalues --    0.80435   0.80792   0.80936   0.81163   0.81466
 Alpha virt. eigenvalues --    0.81614   0.82049   0.82293   0.82388   0.82474
 Alpha virt. eigenvalues --    0.82662   0.82723   0.82773   0.82828   0.82994
 Alpha virt. eigenvalues --    0.83107   0.83374   0.83518   0.83775   0.84345
 Alpha virt. eigenvalues --    0.84781   0.85132   0.85284   0.85445   0.86208
 Alpha virt. eigenvalues --    0.86390   0.86491   0.86797   0.87028   0.87106
 Alpha virt. eigenvalues --    0.87329   0.87859   0.88066   0.88210   0.88336
 Alpha virt. eigenvalues --    0.88484   0.88700   0.88915   0.88950   0.89210
 Alpha virt. eigenvalues --    0.89444   0.89548   0.89670   0.90075   0.90089
 Alpha virt. eigenvalues --    0.90134   0.90634   0.90835   0.91131   0.91195
 Alpha virt. eigenvalues --    0.91700   0.91712   0.92025   0.92251   0.92677
 Alpha virt. eigenvalues --    0.93064   0.93497   0.93901   0.94269   0.94781
 Alpha virt. eigenvalues --    0.94908   0.95259   0.95464   0.95891   0.96535
 Alpha virt. eigenvalues --    0.96857   0.96896   0.97328   0.97461   0.98790
 Alpha virt. eigenvalues --    0.99005   0.99124   0.99684   1.01015   1.02004
 Alpha virt. eigenvalues --    1.02315   1.02517   1.02804   1.03560   1.03824
 Alpha virt. eigenvalues --    1.04275   1.04304   1.04883   1.05638   1.06634
 Alpha virt. eigenvalues --    1.06782   1.06896   1.07480   1.08021   1.09143
 Alpha virt. eigenvalues --    1.09193   1.10609   1.11119   1.11476   1.12080
 Alpha virt. eigenvalues --    1.12412   1.12639   1.12817   1.13071   1.13195
 Alpha virt. eigenvalues --    1.13961   1.14502   1.14737   1.15404   1.15892
 Alpha virt. eigenvalues --    1.15921   1.16435   1.16522   1.16821   1.17271
 Alpha virt. eigenvalues --    1.18164   1.18459   1.19223   1.19506   1.20331
 Alpha virt. eigenvalues --    1.20515   1.21552   1.22049   1.23577   1.23988
 Alpha virt. eigenvalues --    1.24359   1.24709   1.25207   1.25311   1.26013
 Alpha virt. eigenvalues --    1.26479   1.26749   1.27152   1.27262   1.27320
 Alpha virt. eigenvalues --    1.27659   1.28347   1.28916   1.30415   1.30925
 Alpha virt. eigenvalues --    1.31398   1.31788   1.32033   1.32417   1.32871
 Alpha virt. eigenvalues --    1.33331   1.34689   1.35109   1.36107   1.37025
 Alpha virt. eigenvalues --    1.37347   1.37469   1.37611   1.38079   1.38607
 Alpha virt. eigenvalues --    1.39691   1.40196   1.40648   1.40786   1.41007
 Alpha virt. eigenvalues --    1.41048   1.41117   1.41205   1.41481   1.42478
 Alpha virt. eigenvalues --    1.42569   1.42792   1.42825   1.43038   1.43163
 Alpha virt. eigenvalues --    1.43447   1.43709   1.43939   1.44204   1.44634
 Alpha virt. eigenvalues --    1.45437   1.45551   1.46072   1.46483   1.46730
 Alpha virt. eigenvalues --    1.47363   1.47623   1.47881   1.48312   1.49612
 Alpha virt. eigenvalues --    1.49765   1.49862   1.50004   1.50415   1.50989
 Alpha virt. eigenvalues --    1.52348   1.52693   1.53802   1.54347   1.54888
 Alpha virt. eigenvalues --    1.55148   1.55667   1.57128   1.57202   1.57312
 Alpha virt. eigenvalues --    1.59278   1.61705   1.63397   1.64936   1.65941
 Alpha virt. eigenvalues --    1.66970   1.68551   1.69279   1.71902   1.72553
 Alpha virt. eigenvalues --    1.73602   1.74008   1.75112   1.75483   1.75648
 Alpha virt. eigenvalues --    1.76201   1.76677   1.77003   1.77863   1.78190
 Alpha virt. eigenvalues --    1.78511   1.78742   1.79399   1.79801   1.80055
 Alpha virt. eigenvalues --    1.80145   1.80550   1.80591   1.81197   1.82279
 Alpha virt. eigenvalues --    1.82564   1.82788   1.83091   1.83318   1.84120
 Alpha virt. eigenvalues --    1.84243   1.84388   1.84819   1.85224   1.85301
 Alpha virt. eigenvalues --    1.85758   1.86187   1.86226   1.86759   1.87143
 Alpha virt. eigenvalues --    1.87330   1.88140   1.88356   1.88825   1.89335
 Alpha virt. eigenvalues --    1.89703   1.90118   1.90736   1.91215   1.91981
 Alpha virt. eigenvalues --    1.92184   1.92770   1.93168   1.93412   1.93642
 Alpha virt. eigenvalues --    1.93793   1.94504   1.94972   1.95114   1.95497
 Alpha virt. eigenvalues --    1.95557   1.95659   1.95986   1.96600   1.97541
 Alpha virt. eigenvalues --    1.97821   1.98309   1.98549   1.98895   1.99123
 Alpha virt. eigenvalues --    1.99682   1.99857   2.00107   2.00229   2.00299
 Alpha virt. eigenvalues --    2.00478   2.00705   2.01542   2.02126   2.02302
 Alpha virt. eigenvalues --    2.02730   2.02919   2.03225   2.03698   2.04011
 Alpha virt. eigenvalues --    2.04276   2.04527   2.04927   2.05035   2.05151
 Alpha virt. eigenvalues --    2.05399   2.05977   2.06804   2.07221   2.07331
 Alpha virt. eigenvalues --    2.07652   2.07771   2.07972   2.08100   2.08187
 Alpha virt. eigenvalues --    2.08906   2.09448   2.09554   2.09666   2.09934
 Alpha virt. eigenvalues --    2.10110   2.10430   2.10781   2.11231   2.11614
 Alpha virt. eigenvalues --    2.11896   2.12005   2.12056   2.12257   2.12760
 Alpha virt. eigenvalues --    2.12908   2.13000   2.13174   2.13323   2.14044
 Alpha virt. eigenvalues --    2.14132   2.14518   2.14650   2.14944   2.15090
 Alpha virt. eigenvalues --    2.16571   2.17116   2.17763   2.19171   2.19685
 Alpha virt. eigenvalues --    2.21093   2.21877   2.22579   2.23349   2.24142
 Alpha virt. eigenvalues --    2.24301   2.25436   2.25517   2.25846   2.26198
 Alpha virt. eigenvalues --    2.28006   2.28783   2.28883   2.28931   2.29217
 Alpha virt. eigenvalues --    2.29364   2.30582   2.31051   2.31253   2.31334
 Alpha virt. eigenvalues --    2.31369   2.31418   2.31593   2.32771   2.33576
 Alpha virt. eigenvalues --    2.33687   2.33957   2.34146   2.34855   2.35713
 Alpha virt. eigenvalues --    2.36542   2.36637   2.37481   2.37603   2.37911
 Alpha virt. eigenvalues --    2.37987   2.38257   2.38601   2.38699   2.38821
 Alpha virt. eigenvalues --    2.39746   2.40289   2.40595   2.41369   2.41469
 Alpha virt. eigenvalues --    2.41709   2.41759   2.41822   2.42203   2.43606
 Alpha virt. eigenvalues --    2.44750   2.45115   2.45194   2.45329   2.45468
 Alpha virt. eigenvalues --    2.45803   2.46485   2.46815   2.47560   2.47673
 Alpha virt. eigenvalues --    2.48121   2.48424   2.48732   2.49878   2.50117
 Alpha virt. eigenvalues --    2.50828   2.51088   2.51468   2.51878   2.52335
 Alpha virt. eigenvalues --    2.52522   2.52647   2.53020   2.53194   2.53317
 Alpha virt. eigenvalues --    2.53648   2.53723   2.54207   2.54789   2.55892
 Alpha virt. eigenvalues --    2.56071   2.57223   2.57655   2.58499   2.58741
 Alpha virt. eigenvalues --    2.58775   2.59737   2.59817   2.60163   2.60270
 Alpha virt. eigenvalues --    2.60545   2.60651   2.60978   2.61094   2.62081
 Alpha virt. eigenvalues --    2.62574   2.62846   2.63226   2.63582   2.63774
 Alpha virt. eigenvalues --    2.64389   2.64824   2.65004   2.65245   2.65263
 Alpha virt. eigenvalues --    2.65669   2.66015   2.66295   2.66771   2.67421
 Alpha virt. eigenvalues --    2.68021   2.68369   2.68881   2.69244   2.69702
 Alpha virt. eigenvalues --    2.71241   2.71858   2.72632   2.73086   2.73566
 Alpha virt. eigenvalues --    2.73660   2.73734   2.73832   2.73977   2.74235
 Alpha virt. eigenvalues --    2.74316   2.74702   2.74897   2.75158   2.75364
 Alpha virt. eigenvalues --    2.75660   2.76421   2.77154   2.77431   2.78158
 Alpha virt. eigenvalues --    2.79707   2.79810   2.80304   2.81308   2.82711
 Alpha virt. eigenvalues --    2.82813   2.82972   2.83278   2.84217   2.84732
 Alpha virt. eigenvalues --    2.86571   2.86610   2.87112   2.87606   2.87711
 Alpha virt. eigenvalues --    2.87807   2.88946   2.89465   2.90040   2.91902
 Alpha virt. eigenvalues --    2.93344   2.93540   2.94281   2.95551   2.96807
 Alpha virt. eigenvalues --    2.96996   2.97112   2.97367   2.98787   3.01910
 Alpha virt. eigenvalues --    3.02949   3.05118   3.05814   3.06410   3.06620
 Alpha virt. eigenvalues --    3.06934   3.07720   3.08958   3.12094   3.14252
 Alpha virt. eigenvalues --    3.15285   3.17254   3.17702   3.18878   3.19949
 Alpha virt. eigenvalues --    3.20269   3.20985   3.21386   3.22632   3.23007
 Alpha virt. eigenvalues --    3.23170   3.23413   3.23922   3.24021   3.24093
 Alpha virt. eigenvalues --    3.24191   3.25832   3.25915   3.26110   3.26321
 Alpha virt. eigenvalues --    3.26517   3.26831   3.27432   3.30391   3.31224
 Alpha virt. eigenvalues --    3.31875   3.33149   3.33318   3.33488   3.33697
 Alpha virt. eigenvalues --    3.36598   3.41357   3.41673   3.41872   3.42114
 Alpha virt. eigenvalues --    3.42366   3.42585   3.42846   3.43489   3.43509
 Alpha virt. eigenvalues --    3.44081   3.44208   3.44947   3.45356   3.51046
 Alpha virt. eigenvalues --    3.51311   3.51437   3.51710   3.51973   3.52139
 Alpha virt. eigenvalues --    3.52810   3.53167   3.54280   3.54667   3.70053
 Alpha virt. eigenvalues --    3.76073   3.77015   3.80358   3.82265   3.87234
 Alpha virt. eigenvalues --    3.87429   3.87462   4.13650   4.14000   4.14314
 Alpha virt. eigenvalues --    4.14395   4.14526   4.14821   4.16528   4.16747
 Alpha virt. eigenvalues --    4.17381   4.17729   4.18300   4.18637   4.20122
 Alpha virt. eigenvalues --    4.20699   4.23043   4.24172   4.28846   4.29190
 Alpha virt. eigenvalues --    4.31811   4.32078   4.33342   4.37139   4.37808
 Alpha virt. eigenvalues --    4.38701   4.42439   4.43190   4.43632   4.44249
 Alpha virt. eigenvalues --    4.45442   4.46202   4.46846   4.47267   4.47757
 Alpha virt. eigenvalues --    4.48246   4.50008   4.52257   4.54203   4.54810
 Alpha virt. eigenvalues --    4.55824   4.57186   4.59661   4.61157   4.68613
 Alpha virt. eigenvalues --    4.71472   4.77816   4.78673   4.79930   4.80481
 Alpha virt. eigenvalues --    4.80547   4.85177   4.89824   4.96871
          Condensed to atoms (all electrons):
 Mulliken charges:
               1
     1  C    0.250326
     2  O   -0.543619
     3  C    0.231025
     4  C    0.003952
     5  B    0.059609
     6  C    0.083393
     7  C    0.278921
     8  O   -0.541928
     9  C    0.252261
    10  C    0.082006
    11  C   -0.213148
    12  C    0.172717
    13  C   -0.134016
    14  C   -0.117434
    15  C    0.017529
    16  C   -0.133172
    17  C   -0.124557
    18  C   -0.125915
    19  C   -0.141906
    20  C    0.169260
    21  C   -0.204339
    22  C   -0.034173
    23  C   -0.313221
    24  C   -0.294998
    25  C   -0.295457
    26  C   -0.030034
    27  C   -0.311563
    28  C   -0.295668
    29  C   -0.295334
    30  C    0.067639
    31  C   -0.089551
    32  C   -0.122645
    33  C   -0.125558
    34  C   -0.112461
    35  C   -0.091962
    36  Si   0.533585
    37  C   -0.092001
    38  C   -0.092712
    39  C   -0.092904
    40  C   -0.118937
    41  C   -0.084602
    42  C   -0.086779
    43  C   -0.081592
    44  C   -0.113323
    45  C   -0.118993
    46  C   -0.084006
    47  C   -0.086759
    48  C   -0.081432
    49  C   -0.112077
    50  C   -0.112709
    51  C   -0.081204
    52  C   -0.086803
    53  C   -0.084506
    54  C   -0.118819
    55  H    0.072974
    56  H    0.086689
    57  H    0.097154
    58  H    0.097278
    59  H    0.095635
    60  H    0.102171
    61  H    0.087124
    62  H    0.076806
    63  H    0.097309
    64  H    0.102985
    65  H    0.107234
    66  H    0.097504
    67  H    0.098001
    68  H    0.106622
    69  H    0.106072
    70  H    0.097637
    71  H    0.098072
    72  H    0.097699
    73  H    0.103134
    74  H    0.103347
    75  H    0.096472
    76  H    0.098705
    77  H    0.105429
    78  H    0.105447
    79  H    0.096416
    80  H    0.100291
    81  H    0.091333
    82  H    0.090353
    83  H    0.094544
    84  H    0.084912
    85  H    0.095235
    86  H    0.084661
    87  H    0.085555
    88  H    0.085479
    89  H    0.093244
    90  H    0.094643
    91  H    0.084290
    92  H    0.085508
    93  H    0.084766
    94  H    0.090749
    95  H    0.091059
    96  H    0.084762
    97  H    0.085593
    98  H    0.084556
    99  H    0.095141
 Sum of Mulliken charges =   0.00000
 Mulliken charges with hydrogens summed into heavy atoms:
               1
     1  C    0.250326
     2  O   -0.543619
     3  C    0.231025
     4  C    0.003952
     5  B    0.059609
     6  C    0.083393
     7  C    0.278921
     8  O   -0.541928
     9  C    0.252261
    10  C    0.082006
    11  C   -0.140174
    12  C    0.172717
    13  C   -0.047326
    14  C   -0.020280
    15  C    0.017529
    16  C   -0.035894
    17  C   -0.028921
    18  C   -0.023744
    19  C   -0.054782
    20  C    0.169260
    21  C   -0.127533
    22  C   -0.034173
    23  C   -0.005693
    24  C    0.007130
    25  C    0.006325
    26  C   -0.030034
    27  C   -0.007383
    28  C    0.004937
    29  C    0.006820
    30  C    0.067639
    31  C    0.001782
    32  C   -0.032292
    33  C   -0.031014
    34  C   -0.027549
    35  C   -0.091962
    36  Si   0.533585
    37  C   -0.092001
    38  C   -0.092712
    39  C   -0.092904
    40  C   -0.023702
    41  C    0.000059
    42  C   -0.001224
    43  C    0.003886
    44  C   -0.020078
    45  C   -0.024349
    46  C    0.000284
    47  C   -0.001251
    48  C    0.003335
    49  C   -0.021328
    50  C   -0.021651
    51  C    0.003558
    52  C   -0.001210
    53  C    0.000049
    54  C   -0.023678
 Electronic spatial extent (au):  <R**2>=          58704.0822
 Charge=              0.0000 electrons
 Dipole moment (field-independent basis, Debye):
    X=              1.5783    Y=              0.9019    Z=              0.0451  Tot=              1.8184
 Quadrupole moment (field-independent basis, Debye-Ang):
   XX=           -287.5686   YY=           -296.0365   ZZ=           -316.1350
   XY=              2.9029   XZ=              0.8797   YZ=              0.7565
 Traceless Quadrupole moment (field-independent basis, Debye-Ang):
   XX=             12.3447   YY=              3.8769   ZZ=            -16.2216
   XY=              2.9029   XZ=              0.8797   YZ=              0.7565
 Octapole moment (field-independent basis, Debye-Ang**2):
  XXX=            204.0220  YYY=            -15.1378  ZZZ=             -0.0828  XYY=             -7.5269
  XXY=            -22.8995  XXZ=             18.4892  XZZ=            -58.8787  YZZ=             32.8458
  YYZ=            -10.8602  XYZ=            -10.9408
 Hexadecapole moment (field-independent basis, Debye-Ang**3):
 XXXX=         -61780.5310 YYYY=         -11866.8365 ZZZZ=          -4230.5279 XXXY=            -11.6871
 XXXZ=           -154.3317 YYYX=             67.9087 YYYZ=             23.8630 ZZZX=            117.9813
 ZZZY=             38.4099 XXYY=         -12043.9810 XXZZ=         -11446.7398 YYZZ=          -2765.2883
 XXYZ=             85.9656 YYXZ=              0.6647 ZZXY=           -170.1085
 N-N= 6.616045313114D+03 E-N=-1.880662012466D+04  KE= 2.375980132693D+03

 Test job not archived.
 1\1\GINC-NODE12\SP\RB3LYP TD-FC\6-31G(d,p)\C50H45B1O2Si1\CSOM\08-Feb-2
 021\0\\# td=(50-50,nstates=10) rb3lyp/6-31g(d,p) test\\****\\0,1\C\O,1
 ,5.10526245\C,2,1.36365347,1,43.85133034\C,3,1.40894477,2,120.04834871
 ,1,-1.26276261,0\B,4,1.52586826,3,121.71959373,2,-0.79329114,0\C,5,1.5
 5055535,4,113.98605128,3,-4.02044069,0\C,4,1.40639406,3,117.28712311,2
 ,178.87418183,0\O,7,1.36300894,4,121.25335756,3,179.58627968,0\C,2,1.3
 7344576,1,79.20130098,8,-173.34955993,0\C,1,1.4102989,8,124.1468812,7,
 -3.18631916,0\C,10,1.41772043,1,115.80802528,8,177.68914728,0\C,11,1.3
 9201332,10,124.02840992,1,1.42839169,0\C,12,1.41230906,11,117.01252615
 ,10,-0.02583881,0\C,13,1.38292376,12,121.65290135,11,-0.94353788,0\C,3
 ,1.40843465,2,116.95796193,1,177.35740851,0\C,15,1.40624557,3,116.2524
 9693,2,-178.84446285,0\C,16,1.39117345,15,123.16403407,3,-0.08904682,0
 \C,9,1.39707072,2,113.90039996,1,-179.51839666,0\C,18,1.38729864,9,119
 .62618974,2,-178.56629481,0\C,19,1.40778221,18,121.46796894,9,0.335997
 96,0\C,20,1.39623229,19,116.99331577,18,-0.87116117,0\C,12,1.53943651,
 11,123.37250075,10,-179.73527879,0\C,22,1.54003419,12,112.41567869,11,
 -0.60624239,0\C,22,1.54729444,12,109.42104912,11,119.49119832,0\C,22,1
 .54731638,12,109.46251385,11,-120.72807707,0\C,20,1.54126511,19,122.78
 800773,18,179.04934154,0\C,26,1.54063017,20,112.24687019,19,0.48842978
 ,0\C,26,1.54696022,20,109.56894441,19,120.50985041,0\C,26,1.54709312,2
 0,109.52853735,19,-119.57295408,0\C,15,1.48605291,3,123.70994139,2,0.7
 243756,0\C,30,1.40474765,15,122.25662759,3,46.23796264,0\C,31,1.392861
 34,30,120.87416266,15,177.33130158,0\C,32,2.39914599,31,90.2548951,30,
 0.0812189,0\C,33,1.39341541,32,90.00119157,31,0.05426388,0\C,32,1.4068
 9146,31,121.77619601,30,0.16005253,0\Si,35,1.89192724,32,121.79949056,
 31,178.34257803,0\C,36,1.89416333,35,109.8250896,32,22.59128475,0\C,36
 ,1.8946957,35,108.53642812,32,142.691333,0\C,36,1.89375928,35,110.1083
 3144,32,-96.93300518,0\C,39,1.40873304,36,120.86893731,35,160.99145437
 ,0\C,40,1.39568871,39,121.35361731,36,177.68119003,0\C,41,1.39586127,4
 0,119.99681888,39,0.2888973,0\C,42,1.39539258,41,119.68571089,40,0.080
 88574,0\C,43,1.39595685,42,120.0838002,41,-0.19522056,0\C,37,1.4084928
 3,36,120.91565329,35,-81.8318495,0\C,45,1.39579755,37,121.34121864,36,
 177.56555782,0\C,46,1.39577536,45,120.01019334,37,0.27147919,0\C,47,1.
 39546089,46,119.67933919,45,0.11514363,0\C,48,1.39575644,47,120.072990
 91,46,-0.21451606,0\C,38,1.40675238,36,121.66906693,35,142.09688781,0\
 C,50,1.39587495,38,121.32581614,36,177.85596506,0\C,51,1.39541886,50,1
 20.09505067,38,0.05367214,0\C,52,1.39581022,51,119.6677768,50,0.206205
 42,0\C,53,1.39569764,52,120.00083324,51,-0.0903437,0\H,11,1.08053318,1
 0,117.39220599,1,-177.44419221,0\H,13,1.08593854,12,119.94004788,11,17
 9.70500817,0\H,14,1.0849091,13,121.5491386,12,-178.99491786,0\H,16,1.0
 8560922,15,118.0041215,3,-178.73234723,0\H,17,1.08399178,16,121.631352
 61,15,-179.35987872,0\H,18,1.08488204,9,118.97125027,2,1.00599599,0\H,
 19,1.0837846,18,118.18282506,9,179.78720331,0\H,21,1.08289092,20,118.0
 9576424,19,178.89213879,0\H,23,1.09466317,22,109.66475488,12,-179.9645
 0176,0\H,23,1.0951077,22,111.84563822,12,-60.82363064,0\H,23,1.0950332
 2,22,111.85664729,12,60.9299323,0\H,24,1.09584396,22,110.432158,12,179
 .32241199,0\H,24,1.09405838,22,111.87481605,12,59.45325962,0\H,24,1.09
 481809,22,110.91595982,12,-60.85107509,0\H,25,1.09482224,22,110.939818
 57,12,60.58324408,0\H,25,1.09580139,22,110.4057651,12,-179.59807566,0\
 H,25,1.09407043,22,111.92001281,12,-59.77100252,0\H,27,1.0946678,26,10
 9.65924941,20,179.6050082,0\H,27,1.09498108,26,111.93796225,20,-61.222
 31863,0\H,27,1.09499524,26,111.87257779,20,60.47636161,0\H,28,1.095819
 65,26,110.38005552,20,179.85354904,0\H,28,1.09397183,26,111.83307064,2
 0,60.01016631,0\H,28,1.09483321,26,110.98880237,20,-60.32444763,0\H,29
 ,1.09483549,26,110.94913988,20,60.40387225,0\H,29,1.09589424,26,110.40
 928106,20,-179.78190324,0\H,29,1.09404975,26,111.86833355,20,-59.88063
 685,0\H,31,1.0842931,30,119.51938167,15,-1.6076044,0\H,32,1.08665768,3
 1,118.5810858,30,-178.94717069,0\H,33,1.08712148,32,151.41064291,31,-1
 79.15587002,0\H,34,1.08642896,33,119.54401938,32,178.98516281,0\H,40,1
 .08720079,39,119.7720696,36,-2.98484152,0\H,41,1.08659734,40,119.90781
 602,39,179.99691665,0\H,42,1.08647612,41,120.14273738,40,179.80232489,
 0\H,43,1.0865485,42,120.06543384,41,179.58171182,0\H,44,1.086494,43,11
 9.03928938,42,179.53273912,0\H,45,1.08717964,37,119.75645051,36,-3.157
 84418,0\H,46,1.08660342,45,119.89883811,37,179.97995942,0\H,47,1.08646
 729,46,120.14708717,45,179.81379979,0\H,48,1.08656379,47,120.06107006,
 46,179.54952911,0\H,49,1.08654349,48,119.04004904,47,179.47475327,0\H,
 50,1.08658556,38,119.68643044,36,-2.5936599,0\H,51,1.08657357,50,119.8
 4950684,38,179.81345243,0\H,52,1.08646807,51,120.17584977,50,179.90269
 924,0\H,53,1.0866086,52,120.09659696,51,179.61191451,0\H,54,1.08717359
 ,53,118.87390875,52,179.00384208,0\\Version=EM64L-G09RevD.01\State=1-A
 \HF=-2397.4005151\RMSD=3.660e-09\PG=C01 [X(C50H45B1O2Si1)]\\@


 LIVE PURE, SPEAK TRUE, RIGHT WRONG, FOLLOW THE KING...
 ELSE, WHEREFORE BORN......
           IDYLLS OF THE KING, TENNYSON
 Job cpu time:       0 days 16 hours 51 minutes 16.0 seconds.
 File lengths (MBytes):  RWF=   6092 Int=      0 D2E=      0 Chk=    736 Scr=      1
 Normal termination of Gaussian 09 at Mon Feb  8 14:38:43 2021.
