# Supplementary material for: High-performance blue OLED using multiresonance thermally activated delayed fluorescence host materials containing silicon atoms
Source: Nat Commun. 2023 Sep 11;14:5589. doi: 10.1038/s41467-023-41440-1 (PMC10495399; doi:10.1038/s41467-023-41440-1)
Supplement: Supplementary file 18 — Supplementary Data 15 [file 41467_2023_41440_MOESM18_ESM.txt]

 Entering Gaussian System, Link 0=g09
 Input=07 di silane.gjf
 Output=07 di silane.log
 Initial command:
 /opt/gaussian-1/g09/l1.exe "/work/Gau-26977.inp" -scrdir="/work/"
 Entering Link 1 = /opt/gaussian-1/g09/l1.exe PID=     26978.
  
 Copyright (c) 1988,1990,1992,1993,1995,1998,2003,2009,2013,
            Gaussian, Inc.  All Rights Reserved.
  
 This is part of the Gaussian(R) 09 program.  It is based on
 the Gaussian(R) 03 system (copyright 2003, Gaussian, Inc.),
 the Gaussian(R) 98 system (copyright 1998, Gaussian, Inc.),
 the Gaussian(R) 94 system (copyright 1995, Gaussian, Inc.),
 the Gaussian 92(TM) system (copyright 1992, Gaussian, Inc.),
 the Gaussian 90(TM) system (copyright 1990, Gaussian, Inc.),
 the Gaussian 88(TM) system (copyright 1988, Gaussian, Inc.),
 the Gaussian 86(TM) system (copyright 1986, Carnegie Mellon
 University), and the Gaussian 82(TM) system (copyright 1983,
 Carnegie Mellon University). Gaussian is a federally registered
 trademark of Gaussian, Inc.
  
 This software contains proprietary and confidential information,
 including trade secrets, belonging to Gaussian, Inc.
  
 This software is provided under written license and may be
 used, copied, transmitted, or stored only in accord with that
 written license.
  
 The following legend is applicable only to US Government
 contracts under FAR:
  
                    RESTRICTED RIGHTS LEGEND
  
 Use, reproduction and disclosure by the US Government is
 subject to restrictions as set forth in subparagraphs (a)
 and (c) of the Commercial Computer Software - Restricted
 Rights clause in FAR 52.227-19.
  
 Gaussian, Inc.
 340 Quinnipiac St., Bldg. 40, Wallingford CT 06492
  
  
 ---------------------------------------------------------------
 Warning -- This program may not be used in any manner that
 competes with the business of Gaussian, Inc. or will provide
 assistance to any competitor of Gaussian, Inc.  The licensee
 of this program is prohibited from giving any competitor of
 Gaussian, Inc. access to this program.  By using this program,
 the user acknowledges that Gaussian, Inc. is engaged in the
 business of creating and licensing software in the field of
 computational chemistry and represents and warrants to the
 licensee that it is not a competitor of Gaussian, Inc. and that
 it will not use this program in any manner prohibited above.
 ---------------------------------------------------------------
  

 Cite this work as:
 Gaussian 09, Revision D.01,
 M. J. Frisch, G. W. Trucks, H. B. Schlegel, G. E. Scuseria, 
 M. A. Robb, J. R. Cheeseman, G. Scalmani, V. Barone, B. Mennucci, 
 G. A. Petersson, H. Nakatsuji, M. Caricato, X. Li, H. P. Hratchian, 
 A. F. Izmaylov, J. Bloino, G. Zheng, J. L. Sonnenberg, M. Hada, 
 M. Ehara, K. Toyota, R. Fukuda, J. Hasegawa, M. Ishida, T. Nakajima, 
 Y. Honda, O. Kitao, H. Nakai, T. Vreven, J. A. Montgomery, Jr., 
 J. E. Peralta, F. Ogliaro, M. Bearpark, J. J. Heyd, E. Brothers, 
 K. N. Kudin, V. N. Staroverov, T. Keith, R. Kobayashi, J. Normand, 
 K. Raghavachari, A. Rendell, J. C. Burant, S. S. Iyengar, J. Tomasi, 
 M. Cossi, N. Rega, J. M. Millam, M. Klene, J. E. Knox, J. B. Cross, 
 V. Bakken, C. Adamo, J. Jaramillo, R. Gomperts, R. E. Stratmann, 
 O. Yazyev, A. J. Austin, R. Cammi, C. Pomelli, J. W. Ochterski, 
 R. L. Martin, K. Morokuma, V. G. Zakrzewski, G. A. Voth, 
 P. Salvador, J. J. Dannenberg, S. Dapprich, A. D. Daniels, 
 O. Farkas, J. B. Foresman, J. V. Ortiz, J. Cioslowski, 
 and D. J. Fox, Gaussian, Inc., Wallingford CT, 2013.
 
 ******************************************
 Gaussian 09:  EM64L-G09RevD.01 24-Apr-2013
                 8-Feb-2021 
 ******************************************
 %nprocshared=12
 Will use up to   12 processors via shared memory.
 %mem=64GB
 %chk=07 di silane.chk
 ----------------------------------------------
 # td=(50-50,nstates=10) rb3lyp/6-31g(d,p) test
 ----------------------------------------------
 1/38=1/1;
 2/12=2,17=6,18=5,40=1/2;
 3/5=1,6=6,7=101,11=1,16=1,25=1,30=1,74=-5,116=1/1,2,8,3;
 4//1;
 5/5=2,38=5/2;
 8/6=1,10=2,108=10/1;
 9/41=10,42=1,48=2,70=2/14;
 6/7=2,8=2,9=2,10=2/1;
 99/5=1,9=1/99;
 ----
 ****
 ----
 Symbolic Z-matrix:
 Charge =  0 Multiplicity = 1
 C
 O                    1    B1
 C                    2    B2       1    A1
 C                    3    B3       2    A2       1    D1       0
 B                    4    B4       3    A3       2    D2       0
 C                    5    B5       4    A4       3    D3       0
 C                    4    B6       3    A5       2    D4       0
 O                    7    B7       4    A6       3    D5       0
 C                    2    B8       1    A7       8    D6       0
 C                    1    B9       8    A8       7    D7       0
 C                    3    B10      2    A9       1    D8       0
 C                    11   B11      3    A10      2    D9       0
 C                    12   B12      11   A11      3    D10      0
 C                    9    B13      2    A12      1    D11      0
 C                    14   B14      9    A13      2    D12      0
 C                    15   B15      14   A14      9    D13      0
 C                    16   B16      15   A15      14   D14      0
 C                    10   B17      1    A16      8    D15      0
 C                    18   B18      10   A17      1    D16      0
 C                    19   B19      18   A18      10   D17      0
 C                    20   B20      19   A19      18   D18      0
 C                    19   B21      18   A20      10   D19      0
 C                    22   B22      19   A21      18   D20      0
 C                    22   B23      19   A22      18   D21      0
 C                    22   B24      19   A23      18   D22      0
 C                    16   B25      15   A24      14   D23      0
 C                    26   B26      16   A25      15   D24      0
 C                    26   B27      16   A26      15   D25      0
 C                    26   B28      16   A27      15   D26      0
 C                    11   B29      3    A28      2    D27      0
 C                    30   B30      11   A29      3    D28      0
 C                    31   B31      30   A30      11   D29      0
 C                    32   B32      31   A31      30   D30      0
 C                    33   B33      32   A32      31   D31      0
 C                    34   B34      33   A33      32   D32      0
 Si                   33   B35      32   A34      31   D33      0
 C                    36   B36      33   A35      32   D34      0
 C                    36   B37      33   A36      32   D35      0
 C                    36   B38      33   A37      32   D36      0
 C                    37   B39      36   A38      33   D37      0
 C                    40   B40      37   A39      36   D38      0
 C                    41   B41      40   A40      37   D39      0
 C                    42   B42      41   A41      40   D40      0
 C                    43   B43      42   A42      41   D41      0
 C                    39   B44      36   A43      33   D42      0
 C                    45   B45      39   A44      36   D43      0
 C                    46   B46      45   A45      39   D44      0
 C                    47   B47      46   A46      45   D45      0
 C                    48   B48      47   A47      46   D46      0
 C                    38   B49      36   A48      33   D47      0
 C                    50   B50      38   A49      36   D48      0
 C                    51   B51      50   A50      38   D49      0
 C                    52   B52      51   A51      50   D50      0
 C                    53   B53      52   A52      51   D51      0
 C                    13   B54      12   A53      11   D52      0
 C                    55   B55      13   A54      12   D53      0
 C                    56   B56      55   A55      13   D54      0
 C                    57   B57      56   A56      55   D55      0
 C                    58   B58      57   A57      56   D56      0
 C                    59   B59      58   A58      57   D57      0
 Si                   58   B60      57   A59      56   D58      0
 C                    61   B61      58   A60      57   D59      0
 C                    61   B62      58   A61      57   D60      0
 C                    61   B63      58   A62      57   D61      0
 C                    62   B64      61   A63      58   D62      0
 C                    65   B65      62   A64      61   D63      0
 C                    66   B66      65   A65      62   D64      0
 C                    67   B67      66   A66      65   D65      0
 C                    68   B68      67   A67      66   D66      0
 C                    64   B69      61   A68      58   D67      0
 C                    70   B70      64   A69      61   D68      0
 C                    71   B71      70   A70      64   D69      0
 C                    72   B72      71   A71      70   D70      0
 C                    73   B73      72   A72      71   D71      0
 C                    63   B74      61   A73      58   D72      0
 C                    75   B75      63   A74      61   D73      0
 C                    76   B76      75   A75      63   D74      0
 C                    77   B77      76   A76      75   D75      0
 C                    78   B78      77   A77      76   D76      0
 H                    12   B79      11   A78      3    D77      0
 H                    14   B80      9    A79      2    D78      0
 H                    15   B81      14   A80      9    D79      0
 H                    17   B82      16   A81      15   D80      0
 H                    18   B83      10   A82      1    D81      0
 H                    20   B84      19   A83      18   D82      0
 H                    21   B85      20   A84      19   D83      0
 H                    23   B86      22   A85      19   D84      0
 H                    23   B87      22   A86      19   D85      0
 H                    23   B88      22   A87      19   D86      0
 H                    24   B89      22   A88      19   D87      0
 H                    24   B90      22   A89      19   D88      0
 H                    24   B91      22   A90      19   D89      0
 H                    25   B92      22   A91      19   D90      0
 H                    25   B93      22   A92      19   D91      0
 H                    25   B94      22   A93      19   D92      0
 H                    27   B95      26   A94      16   D93      0
 H                    27   B96      26   A95      16   D94      0
 H                    27   B97      26   A96      16   D95      0
 H                    28   B98      26   A97      16   D96      0
 H                    28   B99      26   A98      16   D97      0
 H                    28   B100     26   A99      16   D98      0
 H                    29   B101     26   A100     16   D99      0
 H                    29   B102     26   A101     16   D100     0
 H                    29   B103     26   A102     16   D101     0
 H                    31   B104     30   A103     11   D102     0
 H                    32   B105     31   A104     30   D103     0
 H                    34   B106     33   A105     32   D104     0
 H                    35   B107     34   A106     33   D105     0
 H                    40   B108     37   A107     36   D106     0
 H                    41   B109     40   A108     37   D107     0
 H                    42   B110     41   A109     40   D108     0
 H                    43   B111     42   A110     41   D109     0
 H                    44   B112     43   A111     42   D110     0
 H                    45   B113     39   A112     36   D111     0
 H                    46   B114     45   A113     39   D112     0
 H                    47   B115     46   A114     45   D113     0
 H                    48   B116     47   A115     46   D114     0
 H                    49   B117     48   A116     47   D115     0
 H                    50   B118     38   A117     36   D116     0
 H                    51   B119     50   A118     38   D117     0
 H                    52   B120     51   A119     50   D118     0
 H                    53   B121     52   A120     51   D119     0
 H                    54   B122     53   A121     52   D120     0
 H                    56   B123     55   A122     13   D121     0
 H                    57   B124     56   A123     55   D122     0
 H                    59   B125     58   A124     57   D123     0
 H                    60   B126     59   A125     58   D124     0
 H                    65   B127     62   A126     61   D125     0
 H                    66   B128     65   A127     62   D126     0
 H                    67   B129     66   A128     65   D127     0
 H                    68   B130     67   A129     66   D128     0
 H                    69   B131     68   A130     67   D129     0
 H                    70   B132     64   A131     61   D130     0
 H                    71   B133     70   A132     64   D131     0
 H                    72   B134     71   A133     70   D132     0
 H                    73   B135     72   A134     71   D133     0
 H                    74   B136     73   A135     72   D134     0
 H                    75   B137     63   A136     61   D135     0
 H                    76   B138     75   A137     63   D136     0
 H                    77   B139     76   A138     75   D137     0
 H                    78   B140     77   A139     76   D138     0
 H                    79   B141     78   A140     77   D139     0
       Variables:
  B1                    5.10315                  
  B2                    1.36237                  
  B3                    1.40798                  
  B4                    1.52863                  
  B5                    1.55122                  
  B6                    1.40778                  
  B7                    1.3629                   
  B8                    1.37262                  
  B9                    1.40875                  
  B10                   1.4067                   
  B11                   1.40159                  
  B12                   1.40159                  
  B13                   1.39693                  
  B14                   1.3872                   
  B15                   1.40775                  
  B16                   1.39619                  
  B17                   1.41792                  
  B18                   1.39187                  
  B19                   1.41242                  
  B20                   1.38279                  
  B21                   1.5395                   
  B22                   1.54014                  
  B23                   1.54735                  
  B24                   1.54734                  
  B25                   1.54123                  
  B26                   1.54079                  
  B27                   1.54715                  
  B28                   1.547                    
  B29                   1.48654                  
  B30                   1.40462                  
  B31                   1.39284                  
  B32                   1.407                    
  B33                   1.40712                  
  B34                   1.3936                   
  B35                   1.89258                  
  B36                   1.8945                   
  B37                   1.89425                  
  B38                   1.89415                  
  B39                   1.40851                  
  B40                   1.39586                  
  B41                   1.39575                  
  B42                   1.39543                  
  B43                   1.39574                  
  B44                   1.40857                  
  B45                   1.39578                  
  B46                   1.39587                  
  B47                   1.39547                  
  B48                   1.39586                  
  B49                   1.4067                   
  B50                   1.39589                  
  B51                   1.39543                  
  B52                   1.39579                  
  B53                   1.39572                  
  B54                   1.48649                  
  B55                   1.4043                   
  B56                   1.39348                  
  B57                   1.40567                  
  B58                   1.40843                  
  B59                   1.39298                  
  B60                   1.89237                  
  B61                   1.89395                  
  B62                   1.8941                   
  B63                   1.89446                  
  B64                   1.40868                  
  B65                   1.39573                  
  B66                   1.39582                  
  B67                   1.3954                   
  B68                   1.39581                  
  B69                   1.4067                   
  B70                   1.39584                  
  B71                   1.39544                  
  B72                   1.39588                  
  B73                   1.3958                   
  B74                   1.40673                  
  B75                   1.39586                  
  B76                   1.39537                  
  B77                   1.39585                  
  B78                   1.39572                  
  B79                   1.08546                  
  B80                   1.08488                  
  B81                   1.08374                  
  B82                   1.08272                  
  B83                   1.08032                  
  B84                   1.08587                  
  B85                   1.08487                  
  B86                   1.0946                   
  B87                   1.09502                  
  B88                   1.09511                  
  B89                   1.09582                  
  B90                   1.09399                  
  B91                   1.09482                  
  B92                   1.09481                  
  B93                   1.09578                  
  B94                   1.09418                  
  B95                   1.09465                  
  B96                   1.095                    
  B97                   1.09503                  
  B98                   1.09584                  
  B99                   1.09402                  
  B100                  1.09482                  
  B101                  1.09481                  
  B102                  1.09586                  
  B103                  1.09402                  
  B104                  1.0845                   
  B105                  1.08673                  
  B106                  1.08702                  
  B107                  1.08638                  
  B108                  1.08718                  
  B109                  1.0866                   
  B110                  1.08645                  
  B111                  1.08657                  
  B112                  1.08651                  
  B113                  1.08717                  
  B114                  1.0866                   
  B115                  1.08647                  
  B116                  1.08655                  
  B117                  1.08656                  
  B118                  1.08656                  
  B119                  1.08657                  
  B120                  1.08645                  
  B121                  1.08658                  
  B122                  1.08718                  
  B123                  1.08635                  
  B124                  1.0866                   
  B125                  1.08716                  
  B126                  1.08443                  
  B127                  1.08723                  
  B128                  1.08658                  
  B129                  1.08645                  
  B130                  1.08656                  
  B131                  1.08648                  
  B132                  1.08656                  
  B133                  1.08655                  
  B134                  1.08648                  
  B135                  1.0866                   
  B136                  1.08718                  
  B137                  1.08654                  
  B138                  1.08656                  
  B139                  1.08646                  
  B140                  1.08662                  
  B141                  1.08723                  
  A1                   43.86338                  
  A2                  120.5295                   
  A3                  121.17569                  
  A4                  114.1589                   
  A5                  117.67787                  
  A6                  120.45363                  
  A7                   79.1452                   
  A8                  124.09273                  
  A9                  116.8689                   
  A10                 116.32429                  
  A11                 124.50236                  
  A12                 113.95596                  
  A13                 119.58465                  
  A14                 121.44457                  
  A15                 117.01518                  
  A16                 115.77658                  
  A17                 123.99901                  
  A18                 117.03861                  
  A19                 121.65425                  
  A20                 123.33657                  
  A21                 112.4195                   
  A22                 109.54116                  
  A23                 109.3629                   
  A24                 122.77431                  
  A25                 112.26092                  
  A26                 109.54552                  
  A27                 109.5292                   
  A28                 123.59285                  
  A29                 122.16106                  
  A30                 120.8463                   
  A31                 121.72735                  
  A32                 117.01839                  
  A33                 121.51349                  
  A34                 121.79865                  
  A35                 109.92106                  
  A36                 108.65611                  
  A37                 109.82146                  
  A38                 120.985                    
  A39                 121.35861                  
  A40                 120.0153                   
  A41                 119.66113                  
  A42                 120.08646                  
  A43                 121.03301                  
  A44                 121.34284                  
  A45                 120.0025                   
  A46                 119.68505                  
  A47                 120.07796                  
  A48                 121.54398                  
  A49                 121.33246                  
  A50                 120.09079                  
  A51                 119.66674                  
  A52                 120.00357                  
  A53                 120.00441                  
  A54                 120.02877                  
  A55                 121.10041                  
  A56                 121.50196                  
  A57                 117.00411                  
  A58                 121.75347                  
  A59                 121.67677                  
  A60                 110.03051                  
  A61                 108.75444                  
  A62                 109.66872                  
  A63                 120.8862                   
  A64                 121.35397                  
  A65                 120.00589                  
  A66                 119.6732                   
  A67                 120.0859                   
  A68                 121.37205                  
  A69                 121.32184                  
  A70                 120.064                    
  A71                 119.69406                  
  A72                 120.0041                   
  A73                 121.5159                   
  A74                 121.33564                  
  A75                 120.08964                  
  A76                 119.66429                  
  A77                 120.01424                  
  A78                 117.75334                  
  A79                 118.97784                  
  A80                 118.21037                  
  A81                 118.04035                  
  A82                 117.48422                  
  A83                 119.93998                  
  A84                 121.64413                  
  A85                 109.64033                  
  A86                 111.85222                  
  A87                 111.88133                  
  A88                 110.39391                  
  A89                 111.93508                  
  A90                 110.96663                  
  A91                 110.92876                  
  A92                 110.39884                  
  A93                 111.89801                  
  A94                 109.64289                  
  A95                 111.93291                  
  A96                 111.90565                  
  A97                 110.42068                  
  A98                 111.85387                  
  A99                 110.96299                  
  A100                110.97042                  
  A101                110.38785                  
  A102                111.86031                  
  A103                119.50165                  
  A104                118.62046                  
  A105                119.87705                  
  A106                119.59757                  
  A107                119.76281                  
  A108                119.88909                  
  A109                120.15635                  
  A110                120.06049                  
  A111                118.98975                  
  A112                119.75557                  
  A113                119.90066                  
  A114                120.14177                  
  A115                120.06555                  
  A116                119.04866                  
  A117                119.64749                  
  A118                119.85303                  
  A119                120.18126                  
  A120                120.09989                  
  A121                118.86881                  
  A122                119.3174                   
  A123                118.70867                  
  A124                119.74321                  
  A125                119.657                    
  A126                119.77971                  
  A127                119.89458                  
  A128                120.14896                  
  A129                120.05736                  
  A130                119.01696                  
  A131                119.60084                  
  A132                119.87443                  
  A133                120.1698                   
  A134                120.09175                  
  A135                118.91295                  
  A136                119.64385                  
  A137                119.85463                  
  A138                120.1794                   
  A139                120.09257                  
  A140                118.87252                  
  D1                   -0.72531                  
  D2                   -1.38596                  
  D3                   -3.25821                  
  D4                  178.39722                  
  D5                  178.51564                  
  D6                 -174.36078                  
  D7                   -2.99788                  
  D8                  177.73527                  
  D9                 -178.46787                  
  D10                   0.04606                  
  D11                -179.30934                  
  D12                -178.61298                  
  D13                   0.45521                  
  D14                  -0.89374                  
  D15                 177.49596                  
  D16                   1.54691                  
  D17                  -0.03649                  
  D18                  -1.01692                  
  D19                 179.88779                  
  D20                   0.91315                  
  D21                 121.03822                  
  D22                -119.19304                  
  D23                 179.02068                  
  D24                   0.58794                  
  D25                 120.61327                  
  D26                -119.48393                  
  D27                   0.2409                   
  D28                  47.9804                   
  D29                 177.75497                  
  D30                   0.32988                  
  D31                  -0.44367                  
  D32                   0.35799                  
  D33                 177.44646                  
  D34                  25.30105                  
  D35                 145.51704                  
  D36                 -94.22548                  
  D37                 -81.89659                  
  D38                 177.58795                  
  D39                   0.25474                  
  D40                   0.0771                   
  D41                  -0.1773                   
  D42                 159.80535                  
  D43                 177.88243                  
  D44                   0.24539                  
  D45                   0.05417                  
  D46                  -0.14822                  
  D47                 141.87977                  
  D48                 177.64339                  
  D49                   0.05694                  
  D50                   0.21545                  
  D51                  -0.11019                  
  D52                -179.26792                  
  D53                  44.38384                  
  D54                -177.58397                  
  D55                   0.056                    
  D56                  -0.56501                  
  D57                   0.54377                  
  D58                 177.16229                  
  D59                  24.4661                   
  D60                 144.87086                  
  D61                 -94.94716                  
  D62                 -80.29852                  
  D63                 177.70667                  
  D64                   0.30279                  
  D65                   0.09335                  
  D66                  -0.21527                  
  D67                 -21.92086                  
  D68                -178.01422                  
  D69                  -0.04652                  
  D70                  -0.16358                  
  D71                   0.06259                  
  D72                 141.21499                  
  D73                 177.92136                  
  D74                   0.04679                  
  D75                   0.18477                  
  D76                  -0.07903                  
  D77                 179.95285                  
  D78                   1.01405                  
  D79                 179.92212                  
  D80                 178.81386                  
  D81                -177.37215                  
  D82                 179.59427                  
  D83                -179.0896                   
  D84                 179.88837                  
  D85                 -61.01894                  
  D86                  60.73749                  
  D87                 179.61509                  
  D88                  59.82068                  
  D89                 -60.57179                  
  D90                  60.77168                  
  D91                -179.41195                  
  D92                 -59.55982                  
  D93                 179.99721                  
  D94                 -60.87244                  
  D95                  60.83054                  
  D96                -179.89991                  
  D97                  60.25571                  
  D98                 -60.06743                  
  D99                  60.48852                  
  D100               -179.69636                  
  D101                -59.81052                  
  D102                 -1.26942                  
  D103               -178.88161                  
  D104               -179.3724                   
  D105                178.88998                  
  D106                 -3.17502                  
  D107                179.96325                  
  D108                179.80364                  
  D109                179.60149                  
  D110                179.52308                  
  D111                 -2.85358                  
  D112                179.96109                  
  D113                179.79614                  
  D114                179.62028                  
  D115                179.4997                   
  D116                 -2.79105                  
  D117                179.82713                  
  D118                179.90881                  
  D119                179.59708                  
  D120                178.98055                  
  D121                  3.71379                  
  D122               -179.22147                  
  D123               -179.24255                  
  D124                179.39203                  
  D125                 -3.03782                  
  D126               -179.99553                  
  D127                179.79736                  
  D128                179.56399                  
  D129                179.50027                  
  D130                  2.41532                  
  D131               -179.82298                  
  D132               -179.88873                  
  D133               -179.63159                  
  D134               -179.01963                  
  D135                 -2.53438                  
  D136                179.81267                  
  D137                179.91126                  
  D138                179.66724                  
  D139                179.04031                  
 
 Stoichiometry    C74H63BO2Si2
 Framework group  C1[X(C74H63BO2Si2)]
 Deg. of freedom   420
 Full point group                 C1      NOp   1
 Largest Abelian subgroup         C1      NOp   1
 Largest concise Abelian subgroup C1      NOp   1
                         Standard orientation:                         
 ---------------------------------------------------------------------
 Center     Atomic      Atomic             Coordinates (Angstroms)
 Number     Number       Type             X           Y           Z
 ---------------------------------------------------------------------
      1          6           0       -2.486186    3.893948    0.001099
      2          8           0        2.415689    2.474924    0.013910
      3          6           0        1.209805    1.842125    0.052290
      4          6           0        0.012693    2.583276    0.047837
      5          5           0        0.028347    4.111746    0.031749
      6          6           0        1.448063    4.732878    0.101730
      7          6           0       -1.199549    1.867543    0.054002
      8          8           0       -2.391490    2.527889    0.080568
      9          6           0        2.541859    3.840821    0.063956
     10          6           0       -1.376862    4.760501   -0.054380
     11          6           0        1.229936    0.435599    0.061956
     12          6           0       -0.017280   -0.203825    0.067939
     13          6           0       -1.250728    0.461790    0.063985
     14          6           0        3.865189    4.287939    0.081446
     15          6           0        4.127655    5.647785    0.160609
     16          6           0        3.087414    6.593471    0.233660
     17          6           0        1.780739    6.102528    0.203480
     18          6           0       -1.677803    6.139504   -0.189593
     19          6           0       -2.970620    6.653142   -0.235476
     20          6           0       -4.033081    5.727325   -0.140706
     21          6           0       -3.803581    4.368298   -0.028947
     22          6           0       -3.279940    8.154283   -0.380202
     23          6           0       -2.003515    9.009122   -0.489865
     24          6           0       -4.124281    8.388124   -1.655626
     25          6           0       -4.076640    8.635424    0.855936
     26          6           0        3.344026    8.109137    0.344615
     27          6           0        4.847130    8.447784    0.350130
     28          6           0        2.694120    8.833552   -0.858091
     29          6           0        2.726582    8.643348    1.658608
     30          6           0        2.479502   -0.369269    0.038017
     31          6           0        3.559750   -0.098551    0.894016
     32          6           0        4.699550   -0.898978    0.880637
     33          6           0        4.820697   -1.999489    0.012392
     34          6           0        3.732499   -2.264488   -0.839418
     35          6           0        2.588803   -1.468262   -0.829350
     36         14           0        6.396289   -3.045647   -0.057834
     37          6           0        7.322172   -2.929640    1.590926
     38          6           0        5.913927   -4.845437   -0.398822
     39          6           0        7.529079   -2.409022   -1.435990
     40          6           0        8.164791   -1.837061    1.874065
     41          6           0        8.811638   -1.718557    3.105310
     42          6           0        8.634011   -2.697329    4.084378
     43          6           0        7.809311   -3.792533    3.824334
     44          6           0        7.163261   -3.905001    2.592238
     45          6           0        8.905253   -2.709334   -1.441604
     46          6           0        9.737738   -2.280465   -2.476614
     47          6           0        9.211297   -1.533658   -3.531878
     48          6           0        7.851929   -1.218577   -3.544882
     49          6           0        7.023481   -1.651654   -2.508282
     50          6           0        6.686529   -5.667920   -1.238708
     51          6           0        6.354170   -7.007330   -1.448513
     52          6           0        5.235553   -7.557163   -0.821127
     53          6           0        4.449536   -6.760073    0.012578
     54          6           0        4.785190   -5.420837    0.217105
     55          6           0       -2.516175   -0.317796    0.087499
     56          6           0       -2.652649   -1.409964    0.959620
     57          6           0       -3.809618   -2.186614    0.964972
     58          6           0       -4.883244   -1.911061    0.100497
     59          6           0       -4.742083   -0.807247   -0.762837
     60          6           0       -3.588209   -0.026944   -0.772446
     61         14           0       -6.423677   -3.008956    0.047809
     62          6           0       -6.625386   -3.923111    1.694229
     63          6           0       -7.938390   -1.917952   -0.273077
     64          6           0       -6.246991   -4.289459   -1.337142
     65          6           0       -5.877075   -5.083472    1.973476
     66          6           0       -5.983038   -5.737872    3.201731
     67          6           0       -6.848563   -5.248150    4.181193
     68          6           0       -7.606228   -4.104840    3.924461
     69          6           0       -7.494521   -3.452814    2.695370
     70          6           0       -5.371352   -4.082557   -2.418465
     71          6           0       -5.272146   -5.007564   -3.459089
     72          6           0       -6.049541   -6.166265   -3.440936
     73          6           0       -6.922840   -6.396429   -2.376586
     74          6           0       -7.016536   -5.469141   -1.337546
     75          6           0       -8.985537   -2.341706   -1.111405
     76          6           0      -10.119743   -1.553045   -1.311428
     77          6           0      -10.232850   -0.316215   -0.675407
     78          6           0       -9.205040    0.128775    0.157646
     79          6           0       -8.072098   -0.662761    0.352475
     80          1           0       -0.028820   -1.289198    0.074642
     81          1           0        4.667051    3.558459    0.038663
     82          1           0        5.162333    5.969907    0.173949
     83          1           0        0.967907    6.813847    0.278389
     84          1           0       -0.847305    6.824653   -0.278659
     85          1           0       -5.060704    6.077360   -0.164758
     86          1           0       -4.619880    3.656112    0.029211
     87          1           0       -2.275206   10.064482   -0.592615
     88          1           0       -1.373724    8.917373    0.401209
     89          1           0       -1.403995    8.736994   -1.364963
     90          1           0       -4.358492    9.452633   -1.768682
     91          1           0       -5.072245    7.842997   -1.623808
     92          1           0       -3.582265    8.062555   -2.549413
     93          1           0       -3.497533    8.493136    1.774084
     94          1           0       -4.315213    9.701085    0.765479
     95          1           0       -5.020113    8.093083    0.969773
     96          1           0        4.979898    9.531407    0.430082
     97          1           0        5.366408    7.990025    1.198554
     98          1           0        5.342526    8.122694   -0.570732
     99          1           0        2.869622    9.913367   -0.794381
    100          1           0        1.612193    8.675061   -0.892782
    101          1           0        3.113801    8.476145   -1.804013
    102          1           0        3.174967    8.154255    2.529445
    103          1           0        2.896410    9.722164    1.749275
    104          1           0        1.646830    8.472241    1.700386
    105          1           0        3.497881    0.735237    1.584745
    106          1           0        5.506218   -0.667655    1.571121
    107          1           0        3.772368   -3.109592   -1.521933
    108          1           0        1.774323   -1.690394   -1.513098
    109          1           0        8.329393   -1.072548    1.118832
    110          1           0        9.456976   -0.865863    3.298078
    111          1           0        9.138886   -2.609018    5.042336
    112          1           0        7.671556   -4.561576    4.579463
    113          1           0        6.531468   -4.769062    2.405875
    114          1           0        9.337166   -3.276186   -0.620590
    115          1           0       10.796307   -2.524908   -2.456946
    116          1           0        9.857868   -1.195846   -4.337018
    117          1           0        7.436800   -0.632350   -4.360109
    118          1           0        5.969178   -1.389838   -2.531064
    119          1           0        7.556615   -5.255637   -1.742271
    120          1           0        6.966328   -7.620146   -2.104520
    121          1           0        4.974670   -8.599087   -0.984548
    122          1           0        3.573222   -7.179223    0.499460
    123          1           0        4.150649   -4.812456    0.856784
    124          1           0       -1.850236   -1.638652    1.655310
    125          1           0       -3.879038   -3.014880    1.664872
    126          1           0       -5.550409   -0.546432   -1.441433
    127          1           0       -3.511783    0.809487   -1.458391
    128          1           0       -5.210006   -5.490724    1.217673
    129          1           0       -5.394548   -6.631274    3.391909
    130          1           0       -6.935318   -5.757591    5.136874
    131          1           0       -8.287207   -3.722292    4.679801
    132          1           0       -8.098663   -2.568832    2.510907
    133          1           0       -4.752870   -3.189591   -2.444978
    134          1           0       -4.585790   -4.825452   -4.281492
    135          1           0       -5.972375   -6.888285   -4.249120
    136          1           0       -7.526803   -7.299401   -2.352902
    137          1           0       -7.690527   -5.673940   -0.509449
    138          1           0       -8.911895   -3.298110   -1.621732
    139          1           0      -10.912935   -1.902608   -1.966616
    140          1           0      -11.114364    0.299465   -0.831189
    141          1           0       -9.283441    1.093189    0.652127
    142          1           0       -7.275780   -0.291110    0.992655
 ---------------------------------------------------------------------
 Rotational constants (GHZ):      0.0201812      0.0139368      0.0090954
 Standard basis: 6-31G(d,p) (6D, 7F)
 There are  1508 symmetry adapted cartesian basis functions of A   symmetry.
 There are  1508 symmetry adapted basis functions of A   symmetry.
  1508 basis functions,  2701 primitive gaussians,  1508 cartesian basis functions
   278 alpha electrons      278 beta electrons
       nuclear repulsion energy     11881.8595713869 Hartrees.
 NAtoms=  142 NActive=  142 NUniq=  142 SFac= 1.00D+00 NAtFMM=   60 NAOKFM=T Big=T
 Integral buffers will be    131072 words long.
 Raffenetti 1 integral format.
 Two-electron integral symmetry is turned on.
 One-electron integrals computed using PRISM.
 NBasis=  1508 RedAO= T EigKep=  2.64D-04  NBF=  1508
 NBsUse=  1508 1.00D-06 EigRej= -1.00D+00 NBFU=  1508
 ExpMin= 7.78D-02 ExpMax= 1.61D+04 ExpMxC= 2.43D+03 IAcc=2 IRadAn=         4 AccDes= 0.00D+00
 Harris functional with IExCor=  402 and IRadAn=       4 diagonalized for initial guess.
 HarFok:  IExCor=  402 AccDes= 0.00D+00 IRadAn=         4 IDoV= 1 UseB2=F ITyADJ=14
 ICtDFT=  3500011 ScaDFX=  1.000000  1.000000  1.000000  1.000000
 FoFCou: FMM=F IPFlag=           0 FMFlag=      100000 FMFlg1=        2001
         NFxFlg=           0 DoJE=T BraDBF=F KetDBF=T FulRan=T
         wScrn=  0.000000 ICntrl=     500 IOpCl=  0 I1Cent=   200000004 NGrid=           0
         NMat0=    1 NMatS0=      1 NMatT0=    0 NMatD0=    1 NMtDS0=    0 NMtDT0=    0
 Petite list used in FoFCou.
 Requested convergence on RMS density matrix=1.00D-08 within 128 cycles.
 Requested convergence on MAX density matrix=1.00D-06.
 Requested convergence on             energy=1.00D-06.
 No special actions if energy rises.
 Integral accuracy reduced to 1.0D-05 until final iterations.
 Initial convergence to 1.0D-05 achieved.  Increase integral accuracy.
 SCF Done:  E(RB3LYP) =  -3612.35997210     A.U. after   15 cycles
            NFock= 15  Conv=0.29D-08     -V/T= 2.0088
 DoSCS=F DFT=T ScalE2(SS,OS)=  1.000000  1.000000
 ExpMin= 7.78D-02 ExpMax= 1.61D+04 ExpMxC= 2.43D+03 IAcc=3 IRadAn=         5 AccDes= 0.00D+00
 HarFok:  IExCor=  205 AccDes= 0.00D+00 IRadAn=         5 IDoV=-2 UseB2=F ITyADJ=14
 ICtDFT= 12500011 ScaDFX=  1.000000  1.000000  1.000000  1.000000
 Range of M.O.s used for correlation:    88  1508
 NBasis=  1508 NAE=   278 NBE=   278 NFC=    87 NFV=     0
 NROrb=   1421 NOA=   191 NOB=   191 NVA=  1230 NVB=  1230
 Would need an additional       1942736300000 words for in-memory AO integral storage.
 Orbital symmetries:
       Occupied  (A) (A) (A) (A) (A) (A) (A) (A) (A) (A) (A) (A)
                 (A) (A) (A) (A) (A) (A) (A) (A) (A) (A) (A) (A)
                 (A) (A) (A) (A) (A) (A) (A) (A) (A) (A) (A) (A)
                 (A) (A) (A) (A) (A) (A) (A) (A) (A) (A) (A) (A)
                 (A) (A) (A) (A) (A) (A) (A) (A) (A) (A) (A) (A)
                 (A) (A) (A) (A) (A) (A) (A) (A) (A) (A) (A) (A)
                 (A) (A) (A) (A) (A) (A) (A) (A) (A) (A) (A) (A)
                 (A) (A) (A) (A) (A) (A) (A) (A) (A) (A) (A) (A)
                 (A) (A) (A) (A) (A) (A) (A) (A) (A) (A) (A) (A)
                 (A) (A) (A) (A) (A) (A) (A) (A) (A) (A) (A) (A)
                 (A) (A) (A) (A) (A) (A) (A) (A) (A) (A) (A) (A)
                 (A) (A) (A) (A) (A) (A) (A) (A) (A) (A) (A) (A)
                 (A) (A) (A) (A) (A) (A) (A) (A) (A) (A) (A) (A)
                 (A) (A) (A) (A) (A) (A) (A) (A) (A) (A) (A) (A)
                 (A) (A) (A) (A) (A) (A) (A) (A) (A) (A) (A) (A)
                 (A) (A) (A) (A) (A) (A) (A) (A) (A) (A) (A) (A)
                 (A) (A) (A) (A) (A) (A) (A) (A) (A) (A) (A) (A)
                 (A) (A) (A) (A) (A) (A) (A) (A) (A) (A) (A) (A)
                 (A) (A) (A) (A) (A) (A) (A) (A) (A) (A) (A) (A)
                 (A) (A) (A) (A) (A) (A) (A) (A) (A) (A) (A) (A)
                 (A) (A) (A) (A) (A) (A) (A) (A) (A) (A) (A) (A)
                 (A) (A) (A) (A) (A) (A) (A) (A) (A) (A) (A) (A)
                 (A) (A) (A) (A) (A) (A) (A) (A) (A) (A) (A) (A)
                 (A) (A)
       Virtual   (A) (A) (A) (A) (A) (A) (A) (A) (A) (A) (A) (A)
                 (A) (A) (A) (A) (A) (A) (A) (A) (A) (A) (A) (A)
                 (A) (A) (A) (A) (A) (A) (A) (A) (A) (A) (A) (A)
                 (A) (A) (A) (A) (A) (A) (A) (A) (A) (A) (A) (A)
                 (A) (A) (A) (A) (A) (A) (A) (A) (A) (A) (A) (A)
                 (A) (A) (A) (A) (A) (A) (A) (A) (A) (A) (A) (A)
                 (A) (A) (A) (A) (A) (A) (A) (A) (A) (A) (A) (A)
                 (A) (A) (A) (A) (A) (A) (A) (A) (A) (A) (A) (A)
                 (A) (A) (A) (A) (A) (A) (A) (A) (A) (A) (A) (A)
                 (A) (A) (A) (A) (A) (A) (A) (A) (A) (A) (A) (A)
                 (A) (A) (A) (A) (A) (A) (A) (A) (A) (A) (A) (A)
                 (A) (A) (A) (A) (A) (A) (A) (A) (A) (A) (A) (A)
                 (A) (A) (A) (A) (A) (A) (A) (A) (A) (A) (A) (A)
                 (A) (A) (A) (A) (A) (A) (A) (A) (A) (A) (A) (A)
                 (A) (A) (A) (A) (A) (A) (A) (A) (A) (A) (A) (A)
                 (A) (A) (A) (A) (A) (A) (A) (A) (A) (A) (A) (A)
                 (A) (A) (A) (A) (A) (A) (A) (A) (A) (A) (A) (A)
                 (A) (A) (A) (A) (A) (A) (A) (A) (A) (A) (A) (A)
                 (A) (A) (A) (A) (A) (A) (A) (A) (A) (A) (A) (A)
                 (A) (A) (A) (A) (A) (A) (A) (A) (A) (A) (A) (A)
                 (A) (A) (A) (A) (A) (A) (A) (A) (A) (A) (A) (A)
                 (A) (A) (A) (A) (A) (A) (A) (A) (A) (A) (A) (A)
                 (A) (A) (A) (A) (A) (A) (A) (A) (A) (A) (A) (A)
                 (A) (A) (A) (A) (A) (A) (A) (A) (A) (A) (A) (A)
                 (A) (A) (A) (A) (A) (A) (A) (A) (A) (A) (A) (A)
                 (A) (A) (A) (A) (A) (A) (A) (A) (A) (A) (A) (A)
                 (A) (A) (A) (A) (A) (A) (A) (A) (A) (A) (A) (A)
                 (A) (A) (A) (A) (A) (A) (A) (A) (A) (A) (A) (A)
                 (A) (A) (A) (A) (A) (A) (A) (A) (A) (A) (A) (A)
                 (A) (A) (A) (A) (A) (A) (A) (A) (A) (A) (A) (A)
                 (A) (A) (A) (A) (A) (A) (A) (A) (A) (A) (A) (A)
                 (A) (A) (A) (A) (A) (A) (A) (A) (A) (A) (A) (A)
                 (A) (A) (A) (A) (A) (A) (A) (A) (A) (A) (A) (A)
                 (A) (A) (A) (A) (A) (A) (A) (A) (A) (A) (A) (A)
                 (A) (A) (A) (A) (A) (A) (A) (A) (A) (A) (A) (A)
                 (A) (A) (A) (A) (A) (A) (A) (A) (A) (A) (A) (A)
                 (A) (A) (A) (A) (A) (A) (A) (A) (A) (A) (A) (A)
                 (A) (A) (A) (A) (A) (A) (A) (A) (A) (A) (A) (A)
                 (A) (A) (A) (A) (A) (A) (A) (A) (A) (A) (A) (A)
                 (A) (A) (A) (A) (A) (A) (A) (A) (A) (A) (A) (A)
                 (A) (A) (A) (A) (A) (A) (A) (A) (A) (A) (A) (A)
                 (A) (A) (A) (A) (A) (A) (A) (A) (A) (A) (A) (A)
                 (A) (A) (A) (A) (A) (A) (A) (A) (A) (A) (A) (A)
                 (A) (A) (A) (A) (A) (A) (A) (A) (A) (A) (A) (A)
                 (A) (A) (A) (A) (A) (A) (A) (A) (A) (A) (A) (A)
                 (A) (A) (A) (A) (A) (A) (A) (A) (A) (A) (A) (A)
                 (A) (A) (A) (A) (A) (A) (A) (A) (A) (A) (A) (A)
                 (A) (A) (A) (A) (A) (A) (A) (A) (A) (A) (A) (A)
                 (A) (A) (A) (A) (A) (A) (A) (A) (A) (A) (A) (A)
                 (A) (A) (A) (A) (A) (A) (A) (A) (A) (A) (A) (A)
                 (A) (A) (A) (A) (A) (A) (A) (A) (A) (A) (A) (A)
                 (A) (A) (A) (A) (A) (A) (A) (A) (A) (A) (A) (A)
                 (A) (A) (A) (A) (A) (A) (A) (A) (A) (A) (A) (A)
                 (A) (A) (A) (A) (A) (A) (A) (A) (A) (A) (A) (A)
                 (A) (A) (A) (A) (A) (A) (A) (A) (A) (A) (A) (A)
                 (A) (A) (A) (A) (A) (A) (A) (A) (A) (A) (A) (A)
                 (A) (A) (A) (A) (A) (A) (A) (A) (A) (A) (A) (A)
                 (A) (A) (A) (A) (A) (A) (A) (A) (A) (A) (A) (A)
                 (A) (A) (A) (A) (A) (A) (A) (A) (A) (A) (A) (A)
                 (A) (A) (A) (A) (A) (A) (A) (A) (A) (A) (A) (A)
                 (A) (A) (A) (A) (A) (A) (A) (A) (A) (A) (A) (A)
                 (A) (A) (A) (A) (A) (A) (A) (A) (A) (A) (A) (A)
                 (A) (A) (A) (A) (A) (A) (A) (A) (A) (A) (A) (A)
                 (A) (A) (A) (A) (A) (A) (A) (A) (A) (A) (A) (A)
                 (A) (A) (A) (A) (A) (A) (A) (A) (A) (A) (A) (A)
                 (A) (A) (A) (A) (A) (A) (A) (A) (A) (A) (A) (A)
                 (A) (A) (A) (A) (A) (A) (A) (A) (A) (A) (A) (A)
                 (A) (A) (A) (A) (A) (A) (A) (A) (A) (A) (A) (A)
                 (A) (A) (A) (A) (A) (A) (A) (A) (A) (A) (A) (A)
                 (A) (A) (A) (A) (A) (A) (A) (A) (A) (A) (A) (A)
                 (A) (A) (A) (A) (A) (A) (A) (A) (A) (A) (A) (A)
                 (A) (A) (A) (A) (A) (A) (A) (A) (A) (A) (A) (A)
                 (A) (A) (A) (A) (A) (A) (A) (A) (A) (A) (A) (A)
                 (A) (A) (A) (A) (A) (A) (A) (A) (A) (A) (A) (A)
                 (A) (A) (A) (A) (A) (A) (A) (A) (A) (A) (A) (A)
                 (A) (A) (A) (A) (A) (A) (A) (A) (A) (A) (A) (A)
                 (A) (A) (A) (A) (A) (A) (A) (A) (A) (A) (A) (A)
                 (A) (A) (A) (A) (A) (A) (A) (A) (A) (A) (A) (A)
                 (A) (A) (A) (A) (A) (A) (A) (A) (A) (A) (A) (A)
                 (A) (A) (A) (A) (A) (A) (A) (A) (A) (A) (A) (A)
                 (A) (A) (A) (A) (A) (A) (A) (A) (A) (A) (A) (A)
                 (A) (A) (A) (A) (A) (A) (A) (A) (A) (A) (A) (A)
                 (A) (A) (A) (A) (A) (A) (A) (A) (A) (A) (A) (A)
                 (A) (A) (A) (A) (A) (A) (A) (A) (A) (A) (A) (A)
                 (A) (A) (A) (A) (A) (A) (A) (A) (A) (A) (A) (A)
                 (A) (A) (A) (A) (A) (A) (A) (A) (A) (A) (A) (A)
                 (A) (A) (A) (A) (A) (A) (A) (A) (A) (A) (A) (A)
                 (A) (A) (A) (A) (A) (A) (A) (A) (A) (A) (A) (A)
                 (A) (A) (A) (A) (A) (A) (A) (A) (A) (A) (A) (A)
                 (A) (A) (A) (A) (A) (A) (A) (A) (A) (A) (A) (A)
                 (A) (A) (A) (A) (A) (A) (A) (A) (A) (A) (A) (A)
                 (A) (A) (A) (A) (A) (A) (A) (A) (A) (A) (A) (A)
                 (A) (A) (A) (A) (A) (A) (A) (A) (A) (A) (A) (A)
                 (A) (A) (A) (A) (A) (A) (A) (A) (A) (A) (A) (A)
                 (A) (A) (A) (A) (A) (A) (A) (A) (A) (A) (A) (A)
                 (A) (A) (A) (A) (A) (A) (A) (A) (A) (A) (A) (A)
                 (A) (A) (A) (A) (A) (A) (A) (A) (A) (A) (A) (A)
                 (A) (A) (A) (A) (A) (A) (A) (A) (A) (A) (A) (A)
                 (A) (A) (A) (A) (A) (A) (A) (A) (A) (A) (A) (A)
                 (A) (A) (A) (A) (A) (A) (A) (A) (A) (A) (A) (A)
                 (A) (A) (A) (A) (A) (A) (A) (A) (A) (A) (A) (A)
                 (A) (A) (A) (A) (A) (A) (A) (A) (A) (A) (A) (A)
                 (A) (A) (A) (A) (A) (A)
    80 initial guesses have been made.
 Convergence on wavefunction:    0.001000000000000
 Iteration     1 Dimension    80 NMult     0 NNew     80
 CISAX will form    80 AO SS matrices at one time.
 New state      1 was old state      2
 New state      2 was old state      4
 New state      3 was old state      1
 New state      4 was old state      6
 New state      5 was old state      8
 New state      6 was old state     10
 New state      7 was old state     48
 New state      8 was old state     12
 New state      9 was old state      7
 New state     10 was old state      3
 New state     11 was old state     46
 New state     12 was old state      5
 New state     13 was old state     64
 New state     14 was old state      9
 New state     15 was old state     14
 New state     17 was old state     15
 New state     18 was old state     26
 New state     19 was old state     25
 New state     20 was old state     24
 Vector  16 SDiff=1.35D+01 TDiff=1.21D+01 assumed to be triplet.
 Vector  18 SDiff=3.02D+00 TDiff=8.61D+00 assumed to be singlet.
 Vector  20 SDiff=6.30D-01 TDiff=1.61D+01 assumed to be singlet.
 Vector  36 SDiff=1.35D+01 TDiff=1.19D+01 assumed to be triplet.
 Vector  38 SDiff=3.02D+00 TDiff=8.59D+00 assumed to be singlet.
 Vector  40 SDiff=7.15D-01 TDiff=1.36D+01 assumed to be singlet.
 Iteration     2 Dimension   120 NMult    80 NNew     40
 New state      6 was old state      7
 New state      7 was old state      6
 New state      9 was old state     10
 New state     10 was old state     13
 New state     12 was old state      9
 New state     13 was old state     14
 New state     14 was old state     12
 New state     15 was old state     23
 New state     16 was old state     15
 New state     18 was old state     24
 New state     20 was old state     22
 Iteration     3 Dimension   160 NMult   120 NNew     40
 New state      9 was old state     10
 New state     10 was old state      9
 New state     12 was old state     13
 New state     13 was old state     12
 No map to state     15
 New state     16 was old state     15
 Iteration     4 Dimension   200 NMult   160 NNew     40
 New state     13 was old state     15
 New state     14 was old state     13
 New state     15 was old state     14
 Iteration     5 Dimension   238 NMult   200 NNew     38
 New state     10 was old state     13
 New state     11 was old state     10
 New state     12 was old state     11
 New state     13 was old state     12
 Iteration     6 Dimension   274 NMult   238 NNew     36
 Iteration     7 Dimension   294 NMult   274 NNew     20
 Iteration     8 Dimension   310 NMult   294 NNew     16
 New state      8 was old state     10
 New state      9 was old state      8
 New state     10 was old state      9
 No map to state     11
 New state     12 was old state     11
 Davidson failed to converge within maximum sub-space dimensions.
  Restart with updated initial guess:
 Iteration     1 Dimension    54 NMult   310 NNew     54
 Iteration     2 Dimension    94 NMult   364 NNew     40
 Iteration     3 Dimension    98 NMult   404 NNew      4
 No map to state     11
 Iteration     4 Dimension   106 NMult   408 NNew      8
 New state      9 was old state     10
 New state     10 was old state      9
 Iteration     5 Dimension   114 NMult   416 NNew      8
 Iteration     6 Dimension   122 NMult   424 NNew      8
 Iteration     7 Dimension   130 NMult   432 NNew      8
 No map to state     10
 New state     11 was old state     10
 Iteration     8 Dimension   138 NMult   440 NNew      8
 Iteration     9 Dimension   146 NMult   448 NNew      8
 Iteration    10 Dimension   152 NMult   456 NNew      6
 Iteration    11 Dimension   158 NMult   462 NNew      6
 No map to state     11
 Iteration    12 Dimension   166 NMult   468 NNew      8
 Iteration    13 Dimension   174 NMult   476 NNew      8
 Iteration    14 Dimension   182 NMult   484 NNew      8
 Iteration    15 Dimension   190 NMult   492 NNew      8
 Iteration    16 Dimension   198 NMult   500 NNew      8
 New state      8 was old state      9
 New state      9 was old state      8
 Iteration    17 Dimension   206 NMult   508 NNew      8
 Iteration    18 Dimension   214 NMult   516 NNew      8
 Iteration    19 Dimension   222 NMult   524 NNew      8
 ***********************************************************************
 Excited states from <AA,BB:AA,BB> singles matrix:
 ***********************************************************************
 
 Ground to excited state transition densities written to RWF  633
 Ground to excited state transition electric dipole moments (Au):
       state          X           Y           Z        Dip. S.      Osc.
         1         0.0000      0.0000      0.0000      0.0000      0.0000
         2         0.0000      0.0000      0.0000      0.0000      0.0000
         3        -1.2440     -0.0068     -0.0074      1.5476      0.1188
         4         0.0000      0.0000      0.0000      0.0000      0.0000
         5         0.0000      0.0000      0.0000      0.0000      0.0000
         6         0.0000      0.0000      0.0000      0.0000      0.0000
         7         0.0000      0.0000      0.0000      0.0000      0.0000
         8         0.0000      0.0000      0.0000      0.0000      0.0000
         9         0.0000      0.0000      0.0000      0.0000      0.0000
        10         0.0000      0.0000      0.0000      0.0000      0.0000
        11         0.0000      0.0000      0.0000      0.0000      0.0000
        12         0.0523     -2.0926      0.0011      4.3817      0.4228
        13        -0.1727     -1.2104      0.0022      1.4950      0.1482
        14        -1.6746     -0.0233     -0.0128      2.8050      0.2787
        15         0.0282     -1.1746      0.0080      1.3806      0.1412
        16        -1.0114     -0.0113     -0.0179      1.0234      0.1074
        17        -0.4784      0.0134      0.0166      0.2293      0.0250
        18        -0.0444     -0.2385     -0.0530      0.0617      0.0068
        19        -0.3565     -0.0408     -0.0403      0.1304      0.0144
        20        -0.6346      0.1263     -0.0135      0.4189      0.0464
 Ground to excited state transition velocity dipole moments (Au):
       state          X           Y           Z        Dip. S.      Osc.
         1         0.0000      0.0000      0.0000      0.0000      0.0000
         2         0.0000      0.0000      0.0000      0.0000      0.0000
         3         0.1518      0.0012      0.0001      0.0230      0.1334
         4         0.0000      0.0000      0.0000      0.0000      0.0000
         5         0.0000      0.0000      0.0000      0.0000      0.0000
         6         0.0000      0.0000      0.0000      0.0000      0.0000
         7         0.0000      0.0000      0.0000      0.0000      0.0000
         8         0.0000      0.0000      0.0000      0.0000      0.0000
         9         0.0000      0.0000      0.0000      0.0000      0.0000
        10         0.0000      0.0000      0.0000      0.0000      0.0000
        11         0.0000      0.0000      0.0000      0.0000      0.0000
        12        -0.0071      0.3021     -0.0004      0.0913      0.4205
        13         0.0254      0.1810     -0.0005      0.0334      0.1498
        14         0.2444      0.0020      0.0011      0.0598      0.2673
        15        -0.0041      0.1687     -0.0013      0.0285      0.1238
        16         0.1529      0.0028      0.0033      0.0234      0.0991
        17         0.0732     -0.0070     -0.0028      0.0054      0.0221
        18         0.0037      0.0380      0.0118      0.0016      0.0065
        19         0.0549      0.0072      0.0076      0.0031      0.0126
        20         0.0984     -0.0187      0.0013      0.0100      0.0403
 Ground to excited state transition magnetic dipole moments (Au):
       state          X           Y           Z
         1         0.0000      0.0000      0.0000
         2         0.0000      0.0000      0.0000
         3         0.0377      0.0012     -1.3191
         4         0.0000      0.0000      0.0000
         5         0.0000      0.0000      0.0000
         6         0.0000      0.0000      0.0000
         7         0.0000      0.0000      0.0000
         8         0.0000      0.0000      0.0000
         9         0.0000      0.0000      0.0000
        10         0.0000      0.0000      0.0000
        11         0.0000      0.0000      0.0000
        12        -0.0430     -0.0631     -0.0459
        13        -0.0242     -0.0438     -0.0115
        14        -0.0294      0.0432      0.6104
        15        -0.0170      0.0401     -0.0047
        16         0.0416     -0.0019     -0.9958
        17        -0.0202     -0.0891     -0.8164
        18        -0.0731     -0.0247     -0.0825
        19        -0.0196      0.0167     -0.3196
        20         0.0607      0.0492     -0.5590
 Ground to excited state transition velocity quadrupole moments (Au):
       state          XX          YY          ZZ          XY          XZ          YZ
         1         0.0000      0.0000      0.0000      0.0000      0.0000      0.0000
         2         0.0000      0.0000      0.0000      0.0000      0.0000      0.0000
         3         0.0085     -0.0040     -0.0130      0.8047      0.0012      0.0517
         4         0.0000      0.0000      0.0000      0.0000      0.0000      0.0000
         5         0.0000      0.0000      0.0000      0.0000      0.0000      0.0000
         6         0.0000      0.0000      0.0000      0.0000      0.0000      0.0000
         7         0.0000      0.0000      0.0000      0.0000      0.0000      0.0000
         8         0.0000      0.0000      0.0000      0.0000      0.0000      0.0000
         9         0.0000      0.0000      0.0000      0.0000      0.0000      0.0000
        10         0.0000      0.0000      0.0000      0.0000      0.0000      0.0000
        11         0.0000      0.0000      0.0000      0.0000      0.0000      0.0000
        12        -2.1338      1.8933     -0.3385     -0.0043      0.0421     -0.0112
        13        -1.1857      1.7524     -0.1020     -0.0609      0.0373      0.0043
        14         0.0160     -0.0730     -0.0203     -1.1508     -0.0085      0.0573
        15        -0.4347      1.2607     -0.1457      0.0046      0.0195     -0.0076
        16        -0.0386      0.0091     -0.0150      1.2769      0.0010      0.0668
        17         0.0176     -0.0890     -0.0074     -0.3888      0.0572     -0.0044
        18        -0.0398      0.4905      0.0077      0.0072      0.0050     -0.0237
        19         0.0097      0.0431     -0.0123      0.4271     -0.0084      0.0442
        20         0.1421     -0.2246      0.0048      0.7138     -0.0176      0.0991
 <0|del|b> * <b|rxdel|0> + <0|del|b> * <b|delr+rdel|0>
 Rotatory Strengths (R) in cgs (10**-40 erg-esu-cm/Gauss)
       state          XX          YY          ZZ    R(velocity)    E-M Angle
         1         0.0000      0.0000      0.0000      0.0000       90.00
         2         0.0000      0.0000      0.0000      0.0000       90.00
         3        -0.0962     41.2432     -6.5229     11.5414       88.39
         4         0.0000      0.0000      0.0000      0.0000       90.00
         5         0.0000      0.0000      0.0000      0.0000       90.00
         6         0.0000      0.0000      0.0000      0.0000       90.00
         7         0.0000      0.0000      0.0000      0.0000       90.00
         8         0.0000      0.0000      0.0000      0.0000       90.00
         9         0.0000      0.0000      0.0000      0.0000       90.00
        10         0.0000      0.0000      0.0000      0.0000       90.00
        11         0.0000      0.0000      0.0000      0.0000       90.00
        12       -77.6084      0.9776    -14.9023    -30.5111      134.11
        13       -34.8309     -1.2611     -4.5232    -13.5384      155.48
        14        -1.1825     20.8333    -50.1454    -10.1649       92.46
        15         8.0156      0.2629     23.2912     10.5232       22.22
        16         2.0588     20.4476     -8.6773      4.6097       88.84
        17         9.3690     -1.3413     -2.0134      2.0047       88.68
        18        -4.3272     -3.0523     -2.0057     -3.1284      118.91
        19         2.1195     -9.1652     -7.3570     -4.8009      100.86
        20        -2.2198     29.8579     -9.3128      6.1084       85.63
 1/2[<0|r|b>*<b|rxdel|0> + (<0|rxdel|b>*<b|r|0>)*]
 Rotatory Strengths (R) in cgs (10**-40 erg-esu-cm/Gauss)
       state          XX          YY          ZZ     R(length)
         1         0.0000      0.0000      0.0000      0.0000
         2         0.0000      0.0000      0.0000      0.0000
         3        33.1215      0.0057     -6.9339      8.7311
         4         0.0000      0.0000      0.0000      0.0000
         5         0.0000      0.0000      0.0000      0.0000
         6         0.0000      0.0000      0.0000      0.0000
         7         0.0000      0.0000      0.0000      0.0000
         8         0.0000      0.0000      0.0000      0.0000
         9         0.0000      0.0000      0.0000      0.0000
        10         0.0000      0.0000      0.0000      0.0000
        11         0.0000      0.0000      0.0000      0.0000
        12         1.5920    -93.3654      0.0362    -30.5791
        13        -2.9513    -37.4973      0.0179    -13.4769
        14       -34.8493      0.7106      5.5073     -9.5438
        15         0.3386     33.3427      0.0265     11.2359
        16        29.7373     -0.0148    -12.5734      5.7163
        17        -6.8178      0.8429      9.6081      1.2110
        18        -2.2954     -4.1573     -3.0897     -3.1808
        19        -4.9527      0.4806     -9.1164     -4.5295
        20        27.2314     -4.3909     -5.3212      5.8397
  1/2[<0|del|b>*<b|r|0> + (<0|r|b>*<b|del|0>)*] (Au)
       state          X           Y           Z        Dip. S.   Osc.(frdel)
         1         0.0000      0.0000      0.0000      0.0000      0.0000
         2         0.0000      0.0000      0.0000      0.0000      0.0000
         3        -0.1888      0.0000      0.0000      0.1888      0.1259
         4         0.0000      0.0000      0.0000      0.0000      0.0000
         5         0.0000      0.0000      0.0000      0.0000      0.0000
         6         0.0000      0.0000      0.0000      0.0000      0.0000
         7         0.0000      0.0000      0.0000      0.0000      0.0000
         8         0.0000      0.0000      0.0000      0.0000      0.0000
         9         0.0000      0.0000      0.0000      0.0000      0.0000
        10         0.0000      0.0000      0.0000      0.0000      0.0000
        11         0.0000      0.0000      0.0000      0.0000      0.0000
        12        -0.0004     -0.6321      0.0000      0.6325      0.4217
        13        -0.0044     -0.2191      0.0000      0.2235      0.1490
        14        -0.4094      0.0000      0.0000      0.4094      0.2729
        15        -0.0001     -0.1982      0.0000      0.1983      0.1322
        16        -0.1547      0.0000     -0.0001      0.1547      0.1032
        17        -0.0350     -0.0001      0.0000      0.0352      0.0235
        18        -0.0002     -0.0091     -0.0006      0.0099      0.0066
        19        -0.0196     -0.0003     -0.0003      0.0202      0.0135
        20        -0.0625     -0.0024      0.0000      0.0648      0.0432

 Excitation energies and oscillator strengths:
 
 Excited State   1:      Triplet-A      2.6839 eV  461.95 nm  f=0.0000  <S**2>=2.000
     278 -> 279        0.69171
 This state for optimization and/or second-order correction.
 Total Energy, E(TD-HF/TD-KS) =  -3612.26133947    
 Copying the excited state density for this state as the 1-particle RhoCI density.
 
 Excited State   2:      Triplet-A      3.0141 eV  411.34 nm  f=0.0000  <S**2>=2.000
     275 -> 280       -0.12138
     276 -> 281       -0.10415
     277 -> 279       -0.18479
     277 -> 281       -0.13715
     278 -> 280        0.56560
     278 -> 300        0.10817
 
 Excited State   3:      Singlet-A      3.1323 eV  395.82 nm  f=0.1188  <S**2>=0.000
     278 -> 279        0.69980
 
 Excited State   4:      Triplet-A      3.3298 eV  372.35 nm  f=0.0000  <S**2>=2.000
     262 -> 279        0.15737
     262 -> 288       -0.11872
     276 -> 279       -0.32612
     277 -> 279        0.44282
     278 -> 280        0.13176
     278 -> 281       -0.10416
 
 Excited State   5:      Triplet-A      3.3830 eV  366.50 nm  f=0.0000  <S**2>=2.000
     262 -> 279       -0.23029
     275 -> 279       -0.15566
     275 -> 291       -0.10599
     276 -> 279       -0.10326
     276 -> 280       -0.10436
     276 -> 298        0.11393
     277 -> 279        0.18455
     277 -> 280       -0.16445
     278 -> 281        0.39459
     278 -> 283       -0.12780
 
 Excited State   6:      Triplet-A      3.4571 eV  358.64 nm  f=0.0000  <S**2>=2.000
     262 -> 279        0.35623
     262 -> 299       -0.10418
     275 -> 281       -0.16725
     276 -> 280       -0.19232
     277 -> 279       -0.12382
     277 -> 280       -0.16082
     277 -> 298        0.11122
     278 -> 281        0.19279
     278 -> 286       -0.11873
     278 -> 291        0.15801
 
 Excited State   7:      Triplet-A      3.6350 eV  341.08 nm  f=0.0000  <S**2>=2.000
     259 -> 279        0.22905
     261 -> 279        0.18102
     275 -> 280       -0.18541
     276 -> 279        0.37329
     276 -> 281       -0.14732
     278 -> 287       -0.10331
     278 -> 298       -0.18927
 
 Excited State   8:      Triplet-A      3.7045 eV  334.69 nm  f=0.0000  <S**2>=2.000
     261 -> 283       -0.10072
     264 -> 290       -0.13688
     266 -> 283       -0.16960
     266 -> 293        0.13890
     268 -> 295        0.17370
     270 -> 288       -0.10272
     270 -> 293       -0.10284
     270 -> 297        0.12227
     272 -> 284       -0.19942
     274 -> 284       -0.13231
     274 -> 286       -0.14457
     274 -> 287        0.10615
     274 -> 288       -0.13938
 
 Excited State   9:      Triplet-A      3.7046 eV  334.68 nm  f=0.0000  <S**2>=2.000
     260 -> 282       -0.12714
     260 -> 289        0.10206
     263 -> 289        0.13010
     265 -> 282        0.14703
     265 -> 292        0.10630
     265 -> 294        0.11304
     267 -> 294        0.15093
     267 -> 296        0.10527
     269 -> 287       -0.10548
     269 -> 296        0.12168
     271 -> 282        0.11344
     271 -> 286       -0.10699
     271 -> 287       -0.16964
     271 -> 289        0.11035
     273 -> 285        0.25289
 
 Excited State  10:      Triplet-A      3.7064 eV  334.51 nm  f=0.0000  <S**2>=2.000
     260 -> 284        0.10805
     260 -> 285       -0.16311
     261 -> 284        0.10651
     261 -> 285        0.11947
     263 -> 294        0.11527
     263 -> 296        0.16292
     264 -> 295       -0.13981
     267 -> 289        0.21649
     268 -> 290        0.17199
     271 -> 285       -0.14334
     273 -> 282        0.18913
     274 -> 284       -0.10349
 
 Excited State  11:      Triplet-A      3.7106 eV  334.14 nm  f=0.0000  <S**2>=2.000
     264 -> 283        0.10537
     264 -> 290        0.10832
     264 -> 293        0.11887
     264 -> 295       -0.10265
     266 -> 283       -0.15028
     268 -> 295       -0.18908
     272 -> 283        0.14797
     272 -> 284        0.25057
     272 -> 290       -0.10191
     274 -> 283       -0.11393
     274 -> 284        0.10225
     274 -> 290        0.13170
 
 Excited State  12:      Singlet-A      3.9389 eV  314.77 nm  f=0.4228  <S**2>=0.000
     277 -> 279       -0.17993
     278 -> 280        0.67398
 
 Excited State  13:      Singlet-A      4.0454 eV  306.48 nm  f=0.1482  <S**2>=0.000
     276 -> 279       -0.34010
     277 -> 279        0.58549
     278 -> 280        0.13313
 
 Excited State  14:      Singlet-A      4.0555 eV  305.72 nm  f=0.2787  <S**2>=0.000
     275 -> 279       -0.12497
     278 -> 281        0.66082
     278 -> 283       -0.14261
 
 Excited State  15:      Singlet-A      4.1749 eV  296.97 nm  f=0.1412  <S**2>=0.000
     276 -> 279        0.60286
     277 -> 279        0.31740
     278 -> 280        0.13503
 
 Excited State  16:      Singlet-A      4.2821 eV  289.54 nm  f=0.1074  <S**2>=0.000
     275 -> 279        0.67023
     278 -> 281        0.12678
 
 Excited State  17:      Singlet-A      4.4549 eV  278.31 nm  f=0.0250  <S**2>=0.000
     262 -> 279        0.24001
     278 -> 281        0.16490
     278 -> 282       -0.28614
     278 -> 283        0.48461
     278 -> 286       -0.21933
 
 Excited State  18:      Singlet-A      4.4790 eV  276.81 nm  f=0.0068  <S**2>=0.000
     278 -> 282        0.59146
     278 -> 283        0.29605
 
 Excited State  19:      Singlet-A      4.5131 eV  274.72 nm  f=0.0144  <S**2>=0.000
     262 -> 279        0.22808
     266 -> 279        0.19226
     270 -> 279        0.40066
     272 -> 279        0.27004
     274 -> 279       -0.33764
     278 -> 282        0.12400
 
 Excited State  20:      Singlet-A      4.5196 eV  274.32 nm  f=0.0464  <S**2>=0.000
     262 -> 279        0.41131
     266 -> 279       -0.11432
     269 -> 279       -0.23663
     270 -> 279       -0.12365
     271 -> 279        0.28905
     274 -> 279        0.10559
     277 -> 280        0.10677
     278 -> 283       -0.24056
     278 -> 286       -0.12386
     278 -> 291        0.13373
 SavETr:  write IOETrn=   770 NScale= 10 NData=  16 NLR=1 NState=   20 LETran=     370.

 **********************************************************************

            Population analysis using the SCF density.

 **********************************************************************

 Orbital symmetries:
       Occupied  (A) (A) (A) (A) (A) (A) (A) (A) (A) (A) (A) (A)
                 (A) (A) (A) (A) (A) (A) (A) (A) (A) (A) (A) (A)
                 (A) (A) (A) (A) (A) (A) (A) (A) (A) (A) (A) (A)
                 (A) (A) (A) (A) (A) (A) (A) (A) (A) (A) (A) (A)
                 (A) (A) (A) (A) (A) (A) (A) (A) (A) (A) (A) (A)
                 (A) (A) (A) (A) (A) (A) (A) (A) (A) (A) (A) (A)
                 (A) (A) (A) (A) (A) (A) (A) (A) (A) (A) (A) (A)
                 (A) (A) (A) (A) (A) (A) (A) (A) (A) (A) (A) (A)
                 (A) (A) (A) (A) (A) (A) (A) (A) (A) (A) (A) (A)
                 (A) (A) (A) (A) (A) (A) (A) (A) (A) (A) (A) (A)
                 (A) (A) (A) (A) (A) (A) (A) (A) (A) (A) (A) (A)
                 (A) (A) (A) (A) (A) (A) (A) (A) (A) (A) (A) (A)
                 (A) (A) (A) (A) (A) (A) (A) (A) (A) (A) (A) (A)
                 (A) (A) (A) (A) (A) (A) (A) (A) (A) (A) (A) (A)
                 (A) (A) (A) (A) (A) (A) (A) (A) (A) (A) (A) (A)
                 (A) (A) (A) (A) (A) (A) (A) (A) (A) (A) (A) (A)
                 (A) (A) (A) (A) (A) (A) (A) (A) (A) (A) (A) (A)
                 (A) (A) (A) (A) (A) (A) (A) (A) (A) (A) (A) (A)
                 (A) (A) (A) (A) (A) (A) (A) (A) (A) (A) (A) (A)
                 (A) (A) (A) (A) (A) (A) (A) (A) (A) (A) (A) (A)
                 (A) (A) (A) (A) (A) (A) (A) (A) (A) (A) (A) (A)
                 (A) (A) (A) (A) (A) (A) (A) (A) (A) (A) (A) (A)
                 (A) (A) (A) (A) (A) (A) (A) (A) (A) (A) (A) (A)
                 (A) (A)
       Virtual   (A) (A) (A) (A) (A) (A) (A) (A) (A) (A) (A) (A)
                 (A) (A) (A) (A) (A) (A) (A) (A) (A) (A) (A) (A)
                 (A) (A) (A) (A) (A) (A) (A) (A) (A) (A) (A) (A)
                 (A) (A) (A) (A) (A) (A) (A) (A) (A) (A) (A) (A)
                 (A) (A) (A) (A) (A) (A) (A) (A) (A) (A) (A) (A)
                 (A) (A) (A) (A) (A) (A) (A) (A) (A) (A) (A) (A)
                 (A) (A) (A) (A) (A) (A) (A) (A) (A) (A) (A) (A)
                 (A) (A) (A) (A) (A) (A) (A) (A) (A) (A) (A) (A)
                 (A) (A) (A) (A) (A) (A) (A) (A) (A) (A) (A) (A)
                 (A) (A) (A) (A) (A) (A) (A) (A) (A) (A) (A) (A)
                 (A) (A) (A) (A) (A) (A) (A) (A) (A) (A) (A) (A)
                 (A) (A) (A) (A) (A) (A) (A) (A) (A) (A) (A) (A)
                 (A) (A) (A) (A) (A) (A) (A) (A) (A) (A) (A) (A)
                 (A) (A) (A) (A) (A) (A) (A) (A) (A) (A) (A) (A)
                 (A) (A) (A) (A) (A) (A) (A) (A) (A) (A) (A) (A)
                 (A) (A) (A) (A) (A) (A) (A) (A) (A) (A) (A) (A)
                 (A) (A) (A) (A) (A) (A) (A) (A) (A) (A) (A) (A)
                 (A) (A) (A) (A) (A) (A) (A) (A) (A) (A) (A) (A)
                 (A) (A) (A) (A) (A) (A) (A) (A) (A) (A) (A) (A)
                 (A) (A) (A) (A) (A) (A) (A) (A) (A) (A) (A) (A)
                 (A) (A) (A) (A) (A) (A) (A) (A) (A) (A) (A) (A)
                 (A) (A) (A) (A) (A) (A) (A) (A) (A) (A) (A) (A)
                 (A) (A) (A) (A) (A) (A) (A) (A) (A) (A) (A) (A)
                 (A) (A) (A) (A) (A) (A) (A) (A) (A) (A) (A) (A)
                 (A) (A) (A) (A) (A) (A) (A) (A) (A) (A) (A) (A)
                 (A) (A) (A) (A) (A) (A) (A) (A) (A) (A) (A) (A)
                 (A) (A) (A) (A) (A) (A) (A) (A) (A) (A) (A) (A)
                 (A) (A) (A) (A) (A) (A) (A) (A) (A) (A) (A) (A)
                 (A) (A) (A) (A) (A) (A) (A) (A) (A) (A) (A) (A)
                 (A) (A) (A) (A) (A) (A) (A) (A) (A) (A) (A) (A)
                 (A) (A) (A) (A) (A) (A) (A) (A) (A) (A) (A) (A)
                 (A) (A) (A) (A) (A) (A) (A) (A) (A) (A) (A) (A)
                 (A) (A) (A) (A) (A) (A) (A) (A) (A) (A) (A) (A)
                 (A) (A) (A) (A) (A) (A) (A) (A) (A) (A) (A) (A)
                 (A) (A) (A) (A) (A) (A) (A) (A) (A) (A) (A) (A)
                 (A) (A) (A) (A) (A) (A) (A) (A) (A) (A) (A) (A)
                 (A) (A) (A) (A) (A) (A) (A) (A) (A) (A) (A) (A)
                 (A) (A) (A) (A) (A) (A) (A) (A) (A) (A) (A) (A)
                 (A) (A) (A) (A) (A) (A) (A) (A) (A) (A) (A) (A)
                 (A) (A) (A) (A) (A) (A) (A) (A) (A) (A) (A) (A)
                 (A) (A) (A) (A) (A) (A) (A) (A) (A) (A) (A) (A)
                 (A) (A) (A) (A) (A) (A) (A) (A) (A) (A) (A) (A)
                 (A) (A) (A) (A) (A) (A) (A) (A) (A) (A) (A) (A)
                 (A) (A) (A) (A) (A) (A) (A) (A) (A) (A) (A) (A)
                 (A) (A) (A) (A) (A) (A) (A) (A) (A) (A) (A) (A)
                 (A) (A) (A) (A) (A) (A) (A) (A) (A) (A) (A) (A)
                 (A) (A) (A) (A) (A) (A) (A) (A) (A) (A) (A) (A)
                 (A) (A) (A) (A) (A) (A) (A) (A) (A) (A) (A) (A)
                 (A) (A) (A) (A) (A) (A) (A) (A) (A) (A) (A) (A)
                 (A) (A) (A) (A) (A) (A) (A) (A) (A) (A) (A) (A)
                 (A) (A) (A) (A) (A) (A) (A) (A) (A) (A) (A) (A)
                 (A) (A) (A) (A) (A) (A) (A) (A) (A) (A) (A) (A)
                 (A) (A) (A) (A) (A) (A) (A) (A) (A) (A) (A) (A)
                 (A) (A) (A) (A) (A) (A) (A) (A) (A) (A) (A) (A)
                 (A) (A) (A) (A) (A) (A) (A) (A) (A) (A) (A) (A)
                 (A) (A) (A) (A) (A) (A) (A) (A) (A) (A) (A) (A)
                 (A) (A) (A) (A) (A) (A) (A) (A) (A) (A) (A) (A)
                 (A) (A) (A) (A) (A) (A) (A) (A) (A) (A) (A) (A)
                 (A) (A) (A) (A) (A) (A) (A) (A) (A) (A) (A) (A)
                 (A) (A) (A) (A) (A) (A) (A) (A) (A) (A) (A) (A)
                 (A) (A) (A) (A) (A) (A) (A) (A) (A) (A) (A) (A)
                 (A) (A) (A) (A) (A) (A) (A) (A) (A) (A) (A) (A)
                 (A) (A) (A) (A) (A) (A) (A) (A) (A) (A) (A) (A)
                 (A) (A) (A) (A) (A) (A) (A) (A) (A) (A) (A) (A)
                 (A) (A) (A) (A) (A) (A) (A) (A) (A) (A) (A) (A)
                 (A) (A) (A) (A) (A) (A) (A) (A) (A) (A) (A) (A)
                 (A) (A) (A) (A) (A) (A) (A) (A) (A) (A) (A) (A)
                 (A) (A) (A) (A) (A) (A) (A) (A) (A) (A) (A) (A)
                 (A) (A) (A) (A) (A) (A) (A) (A) (A) (A) (A) (A)
                 (A) (A) (A) (A) (A) (A) (A) (A) (A) (A) (A) (A)
                 (A) (A) (A) (A) (A) (A) (A) (A) (A) (A) (A) (A)
                 (A) (A) (A) (A) (A) (A) (A) (A) (A) (A) (A) (A)
                 (A) (A) (A) (A) (A) (A) (A) (A) (A) (A) (A) (A)
                 (A) (A) (A) (A) (A) (A) (A) (A) (A) (A) (A) (A)
                 (A) (A) (A) (A) (A) (A) (A) (A) (A) (A) (A) (A)
                 (A) (A) (A) (A) (A) (A) (A) (A) (A) (A) (A) (A)
                 (A) (A) (A) (A) (A) (A) (A) (A) (A) (A) (A) (A)
                 (A) (A) (A) (A) (A) (A) (A) (A) (A) (A) (A) (A)
                 (A) (A) (A) (A) (A) (A) (A) (A) (A) (A) (A) (A)
                 (A) (A) (A) (A) (A) (A) (A) (A) (A) (A) (A) (A)
                 (A) (A) (A) (A) (A) (A) (A) (A) (A) (A) (A) (A)
                 (A) (A) (A) (A) (A) (A) (A) (A) (A) (A) (A) (A)
                 (A) (A) (A) (A) (A) (A) (A) (A) (A) (A) (A) (A)
                 (A) (A) (A) (A) (A) (A) (A) (A) (A) (A) (A) (A)
                 (A) (A) (A) (A) (A) (A) (A) (A) (A) (A) (A) (A)
                 (A) (A) (A) (A) (A) (A) (A) (A) (A) (A) (A) (A)
                 (A) (A) (A) (A) (A) (A) (A) (A) (A) (A) (A) (A)
                 (A) (A) (A) (A) (A) (A) (A) (A) (A) (A) (A) (A)
                 (A) (A) (A) (A) (A) (A) (A) (A) (A) (A) (A) (A)
                 (A) (A) (A) (A) (A) (A) (A) (A) (A) (A) (A) (A)
                 (A) (A) (A) (A) (A) (A) (A) (A) (A) (A) (A) (A)
                 (A) (A) (A) (A) (A) (A) (A) (A) (A) (A) (A) (A)
                 (A) (A) (A) (A) (A) (A) (A) (A) (A) (A) (A) (A)
                 (A) (A) (A) (A) (A) (A) (A) (A) (A) (A) (A) (A)
                 (A) (A) (A) (A) (A) (A) (A) (A) (A) (A) (A) (A)
                 (A) (A) (A) (A) (A) (A) (A) (A) (A) (A) (A) (A)
                 (A) (A) (A) (A) (A) (A) (A) (A) (A) (A) (A) (A)
                 (A) (A) (A) (A) (A) (A) (A) (A) (A) (A) (A) (A)
                 (A) (A) (A) (A) (A) (A) (A) (A) (A) (A) (A) (A)
                 (A) (A) (A) (A) (A) (A) (A) (A) (A) (A) (A) (A)
                 (A) (A) (A) (A) (A) (A) (A) (A) (A) (A) (A) (A)
                 (A) (A) (A) (A) (A) (A) (A) (A) (A) (A) (A) (A)
                 (A) (A) (A) (A) (A) (A)
 The electronic state is 1-A.
 Alpha  occ. eigenvalues --  -66.12304 -66.12285 -19.20632 -19.20523 -10.26007
 Alpha  occ. eigenvalues --  -10.25990 -10.25473 -10.25353 -10.20671 -10.20579
 Alpha  occ. eigenvalues --  -10.19885 -10.19860 -10.19852 -10.19783 -10.19761
 Alpha  occ. eigenvalues --  -10.19569 -10.19382 -10.19291 -10.19209 -10.19050
 Alpha  occ. eigenvalues --  -10.18959 -10.18942 -10.18916 -10.18857 -10.18857
 Alpha  occ. eigenvalues --  -10.18853 -10.18849 -10.18847 -10.18839 -10.18781
 Alpha  occ. eigenvalues --  -10.18726 -10.18724 -10.18723 -10.18716 -10.18708
 Alpha  occ. eigenvalues --  -10.18695 -10.18636 -10.18632 -10.18632 -10.18624
 Alpha  occ. eigenvalues --  -10.18622 -10.18615 -10.18601 -10.18586 -10.18585
 Alpha  occ. eigenvalues --  -10.18584 -10.18582 -10.18581 -10.18575 -10.18572
 Alpha  occ. eigenvalues --  -10.18530 -10.18529 -10.18527 -10.18520 -10.18517
 Alpha  occ. eigenvalues --  -10.18505 -10.18450 -10.18439 -10.18398 -10.18369
 Alpha  occ. eigenvalues --  -10.18278 -10.17733 -10.17646 -10.17635 -10.17626
 Alpha  occ. eigenvalues --  -10.17546 -10.17536 -10.17481 -10.17442 -10.17433
 Alpha  occ. eigenvalues --  -10.17427 -10.17427 -10.17424 -10.17422 -10.17411
 Alpha  occ. eigenvalues --  -10.17311 -10.17289 -10.17221  -6.72303  -5.26714
 Alpha  occ. eigenvalues --   -5.26694  -3.62600  -3.62599  -3.62581  -3.62580
 Alpha  occ. eigenvalues --   -3.62580  -3.62562  -1.09763  -1.09582  -0.87478
 Alpha  occ. eigenvalues --   -0.86050  -0.85754  -0.85025  -0.84631  -0.84546
 Alpha  occ. eigenvalues --   -0.84317  -0.84277  -0.84269  -0.84259  -0.83782
 Alpha  occ. eigenvalues --   -0.81677  -0.81294  -0.78357  -0.77321  -0.75039
 Alpha  occ. eigenvalues --   -0.74938  -0.74573  -0.74379  -0.74097  -0.74033
 Alpha  occ. eigenvalues --   -0.73918  -0.73898  -0.73808  -0.73773  -0.73747
 Alpha  occ. eigenvalues --   -0.73744  -0.73675  -0.73625  -0.73206  -0.73164
 Alpha  occ. eigenvalues --   -0.73143  -0.73131  -0.71860  -0.70203  -0.68798
 Alpha  occ. eigenvalues --   -0.68658  -0.68564  -0.68463  -0.65257  -0.64694
 Alpha  occ. eigenvalues --   -0.62485  -0.61251  -0.61202  -0.60754  -0.60260
 Alpha  occ. eigenvalues --   -0.60101  -0.59867  -0.59616  -0.59493  -0.59472
 Alpha  occ. eigenvalues --   -0.59460  -0.59428  -0.59084  -0.58736  -0.58651
 Alpha  occ. eigenvalues --   -0.58622  -0.58619  -0.58608  -0.58258  -0.56408
 Alpha  occ. eigenvalues --   -0.55710  -0.54968  -0.53785  -0.53533  -0.53200
 Alpha  occ. eigenvalues --   -0.53089  -0.51626  -0.50771  -0.50732  -0.50682
 Alpha  occ. eigenvalues --   -0.50666  -0.49952  -0.48659  -0.48385  -0.47823
 Alpha  occ. eigenvalues --   -0.47544  -0.47465  -0.46584  -0.46252  -0.45779
 Alpha  occ. eigenvalues --   -0.45477  -0.45070  -0.44711  -0.44633  -0.44560
 Alpha  occ. eigenvalues --   -0.44533  -0.44473  -0.44379  -0.44055  -0.43975
 Alpha  occ. eigenvalues --   -0.43937  -0.43871  -0.43808  -0.43796  -0.43780
 Alpha  occ. eigenvalues --   -0.43775  -0.43748  -0.43640  -0.43587  -0.43217
 Alpha  occ. eigenvalues --   -0.43077  -0.42871  -0.42833  -0.42143  -0.41565
 Alpha  occ. eigenvalues --   -0.41374  -0.41344  -0.41282  -0.41280  -0.41255
 Alpha  occ. eigenvalues --   -0.41234  -0.41054  -0.41005  -0.40675  -0.40270
 Alpha  occ. eigenvalues --   -0.39809  -0.39495  -0.39386  -0.39081  -0.39057
 Alpha  occ. eigenvalues --   -0.38971  -0.38912  -0.38824  -0.38809  -0.38170
 Alpha  occ. eigenvalues --   -0.37682  -0.37491  -0.36945  -0.36704  -0.36574
 Alpha  occ. eigenvalues --   -0.36354  -0.36140  -0.36033  -0.35867  -0.35815
 Alpha  occ. eigenvalues --   -0.35748  -0.35731  -0.35648  -0.35520  -0.35388
 Alpha  occ. eigenvalues --   -0.35103  -0.34879  -0.34845  -0.33965  -0.33948
 Alpha  occ. eigenvalues --   -0.33623  -0.33583  -0.33494  -0.33486  -0.33454
 Alpha  occ. eigenvalues --   -0.33417  -0.33225  -0.33157  -0.32846  -0.32758
 Alpha  occ. eigenvalues --   -0.32459  -0.32150  -0.31954  -0.30396  -0.29839
 Alpha  occ. eigenvalues --   -0.29718  -0.29617  -0.29543  -0.29470  -0.29337
 Alpha  occ. eigenvalues --   -0.29190  -0.28238  -0.26945  -0.25528  -0.25139
 Alpha  occ. eigenvalues --   -0.25043  -0.24881  -0.24835  -0.24818  -0.24756
 Alpha  occ. eigenvalues --   -0.24677  -0.24462  -0.24445  -0.24432  -0.24394
 Alpha  occ. eigenvalues --   -0.24173  -0.24152  -0.24139  -0.24114  -0.23714
 Alpha  occ. eigenvalues --   -0.23178  -0.22889  -0.19512
 Alpha virt. eigenvalues --   -0.06080  -0.03316  -0.02449  -0.01717  -0.01659
 Alpha virt. eigenvalues --   -0.01164  -0.01161  -0.00716  -0.00633  -0.00359
 Alpha virt. eigenvalues --   -0.00241  -0.00209  -0.00117   0.00376   0.00494
 Alpha virt. eigenvalues --    0.00578   0.00609   0.00632   0.00674   0.00995
 Alpha virt. eigenvalues --    0.01500   0.03809   0.05832   0.08004   0.08538
 Alpha virt. eigenvalues --    0.09134   0.09168   0.09801   0.09844   0.10160
 Alpha virt. eigenvalues --    0.10166   0.10483   0.10584   0.10796   0.10809
 Alpha virt. eigenvalues --    0.11577   0.11858   0.12082   0.12234   0.12323
 Alpha virt. eigenvalues --    0.12509   0.12611   0.12690   0.12821   0.12983
 Alpha virt. eigenvalues --    0.13246   0.14071   0.14396   0.14452   0.14578
 Alpha virt. eigenvalues --    0.14619   0.14631   0.14660   0.14782   0.14913
 Alpha virt. eigenvalues --    0.15003   0.15040   0.15186   0.15205   0.15377
 Alpha virt. eigenvalues --    0.15526   0.15755   0.15890   0.16014   0.16195
 Alpha virt. eigenvalues --    0.16290   0.16617   0.16667   0.16829   0.16917
 Alpha virt. eigenvalues --    0.16942   0.16997   0.17042   0.17248   0.17288
 Alpha virt. eigenvalues --    0.17531   0.17769   0.17861   0.18249   0.18412
 Alpha virt. eigenvalues --    0.18587   0.18920   0.19022   0.19191   0.19195
 Alpha virt. eigenvalues --    0.19449   0.19523   0.19784   0.19987   0.20090
 Alpha virt. eigenvalues --    0.20155   0.20475   0.20659   0.20779   0.20888
 Alpha virt. eigenvalues --    0.20918   0.21013   0.21047   0.21286   0.21345
 Alpha virt. eigenvalues --    0.21565   0.21952   0.22377   0.22454   0.22553
 Alpha virt. eigenvalues --    0.22611   0.22783   0.22857   0.23189   0.23540
 Alpha virt. eigenvalues --    0.23799   0.24110   0.24494   0.24819   0.24982
 Alpha virt. eigenvalues --    0.25504   0.26027   0.26448   0.26625   0.26903
 Alpha virt. eigenvalues --    0.27393   0.28001   0.28277   0.28380   0.28499
 Alpha virt. eigenvalues --    0.28659   0.29025   0.29086   0.29104   0.29537
 Alpha virt. eigenvalues --    0.30125   0.30287   0.30504   0.30583   0.30604
 Alpha virt. eigenvalues --    0.30663   0.30728   0.31158   0.31196   0.31226
 Alpha virt. eigenvalues --    0.31290   0.31380   0.31419   0.31445   0.31478
 Alpha virt. eigenvalues --    0.31909   0.32314   0.32739   0.32806   0.32873
 Alpha virt. eigenvalues --    0.33040   0.33406   0.33579   0.33843   0.33992
 Alpha virt. eigenvalues --    0.34506   0.35042   0.35517   0.36025   0.37337
 Alpha virt. eigenvalues --    0.37822   0.38756   0.39059   0.39527   0.40502
 Alpha virt. eigenvalues --    0.40722   0.40964   0.41146   0.41336   0.41544
 Alpha virt. eigenvalues --    0.41836   0.41935   0.42324   0.42873   0.44374
 Alpha virt. eigenvalues --    0.44601   0.44841   0.45490   0.46747   0.47173
 Alpha virt. eigenvalues --    0.47712   0.47968   0.48820   0.49179   0.49677
 Alpha virt. eigenvalues --    0.50123   0.50373   0.51133   0.51384   0.51634
 Alpha virt. eigenvalues --    0.51890   0.52137   0.52258   0.52303   0.52355
 Alpha virt. eigenvalues --    0.52724   0.52832   0.53005   0.53073   0.53196
 Alpha virt. eigenvalues --    0.53301   0.53509   0.53632   0.53655   0.53954
 Alpha virt. eigenvalues --    0.54060   0.54089   0.54268   0.54479   0.54562
 Alpha virt. eigenvalues --    0.54655   0.54796   0.54918   0.55126   0.55176
 Alpha virt. eigenvalues --    0.55308   0.55351   0.55484   0.55491   0.55583
 Alpha virt. eigenvalues --    0.55778   0.55835   0.56061   0.56224   0.56577
 Alpha virt. eigenvalues --    0.56657   0.56684   0.56713   0.56952   0.57034
 Alpha virt. eigenvalues --    0.57188   0.57448   0.57500   0.57598   0.57892
 Alpha virt. eigenvalues --    0.58042   0.58303   0.58563   0.58812   0.58908
 Alpha virt. eigenvalues --    0.58985   0.59316   0.59400   0.59511   0.59624
 Alpha virt. eigenvalues --    0.59714   0.59742   0.59873   0.59962   0.60211
 Alpha virt. eigenvalues --    0.60323   0.60345   0.60479   0.60497   0.60618
 Alpha virt. eigenvalues --    0.60715   0.60780   0.60820   0.60918   0.61008
 Alpha virt. eigenvalues --    0.61049   0.61148   0.61182   0.61284   0.61371
 Alpha virt. eigenvalues --    0.61392   0.61481   0.61586   0.61740   0.61815
 Alpha virt. eigenvalues --    0.61966   0.62042   0.62226   0.62306   0.62315
 Alpha virt. eigenvalues --    0.62475   0.62545   0.62626   0.62820   0.62896
 Alpha virt. eigenvalues --    0.63257   0.63443   0.63698   0.63892   0.64157
 Alpha virt. eigenvalues --    0.64345   0.64564   0.64868   0.64981   0.65371
 Alpha virt. eigenvalues --    0.65455   0.65617   0.65721   0.65945   0.66113
 Alpha virt. eigenvalues --    0.66540   0.66584   0.67530   0.67636   0.68315
 Alpha virt. eigenvalues --    0.68571   0.68795   0.68821   0.69394   0.69605
 Alpha virt. eigenvalues --    0.70181   0.70404   0.70902   0.71017   0.71654
 Alpha virt. eigenvalues --    0.71946   0.72077   0.72364   0.72424   0.72781
 Alpha virt. eigenvalues --    0.73138   0.73667   0.74443   0.74866   0.75397
 Alpha virt. eigenvalues --    0.75458   0.75731   0.75763   0.76316   0.76561
 Alpha virt. eigenvalues --    0.77586   0.77774   0.78267   0.78928   0.79039
 Alpha virt. eigenvalues --    0.79188   0.79263   0.79265   0.79609   0.80104
 Alpha virt. eigenvalues --    0.80270   0.80381   0.80559   0.80730   0.80820
 Alpha virt. eigenvalues --    0.80986   0.81117   0.81320   0.81486   0.81643
 Alpha virt. eigenvalues --    0.81976   0.82018   0.82124   0.82196   0.82393
 Alpha virt. eigenvalues --    0.82432   0.82534   0.82631   0.82673   0.82702
 Alpha virt. eigenvalues --    0.82797   0.82817   0.82939   0.82995   0.83052
 Alpha virt. eigenvalues --    0.83109   0.83184   0.83291   0.83448   0.83523
 Alpha virt. eigenvalues --    0.83784   0.83882   0.84434   0.84940   0.85099
 Alpha virt. eigenvalues --    0.85359   0.85633   0.86079   0.86350   0.86422
 Alpha virt. eigenvalues --    0.86610   0.86780   0.86876   0.87038   0.87078
 Alpha virt. eigenvalues --    0.87193   0.87334   0.87637   0.87838   0.87866
 Alpha virt. eigenvalues --    0.88053   0.88198   0.88390   0.88532   0.88653
 Alpha virt. eigenvalues --    0.88721   0.88882   0.89018   0.89159   0.89201
 Alpha virt. eigenvalues --    0.89494   0.89589   0.89672   0.89839   0.89996
 Alpha virt. eigenvalues --    0.90015   0.90114   0.90305   0.90412   0.90741
 Alpha virt. eigenvalues --    0.90808   0.91015   0.91135   0.91136   0.91364
 Alpha virt. eigenvalues --    0.91613   0.91758   0.91949   0.92002   0.92189
 Alpha virt. eigenvalues --    0.92557   0.92992   0.93444   0.93534   0.93806
 Alpha virt. eigenvalues --    0.93936   0.94260   0.94609   0.94833   0.95092
 Alpha virt. eigenvalues --    0.95151   0.95435   0.95804   0.95857   0.95904
 Alpha virt. eigenvalues --    0.96433   0.96662   0.96825   0.96992   0.97134
 Alpha virt. eigenvalues --    0.97379   0.97449   0.97539   0.98210   0.98965
 Alpha virt. eigenvalues --    0.99139   1.00186   1.00514   1.01180   1.02125
 Alpha virt. eigenvalues --    1.02179   1.02406   1.02558   1.02611   1.02974
 Alpha virt. eigenvalues --    1.03038   1.03167   1.03966   1.04044   1.04291
 Alpha virt. eigenvalues --    1.04542   1.04726   1.05203   1.05861   1.06167
 Alpha virt. eigenvalues --    1.06472   1.06857   1.06933   1.07140   1.07444
 Alpha virt. eigenvalues --    1.08151   1.09438   1.09822   1.10467   1.10713
 Alpha virt. eigenvalues --    1.11011   1.11361   1.11507   1.11678   1.12475
 Alpha virt. eigenvalues --    1.12573   1.12657   1.12827   1.12942   1.12981
 Alpha virt. eigenvalues --    1.13277   1.13538   1.13916   1.14091   1.14419
 Alpha virt. eigenvalues --    1.14683   1.14874   1.15417   1.15586   1.15969
 Alpha virt. eigenvalues --    1.16124   1.16230   1.16367   1.16635   1.16880
 Alpha virt. eigenvalues --    1.17128   1.17678   1.18176   1.18317   1.18610
 Alpha virt. eigenvalues --    1.19056   1.19203   1.19494   1.19956   1.20684
 Alpha virt. eigenvalues --    1.20861   1.21145   1.22512   1.23420   1.23624
 Alpha virt. eigenvalues --    1.24355   1.24621   1.24715   1.24906   1.25031
 Alpha virt. eigenvalues --    1.25307   1.25760   1.26077   1.26309   1.26499
 Alpha virt. eigenvalues --    1.26699   1.26793   1.27151   1.27237   1.27286
 Alpha virt. eigenvalues --    1.27407   1.27583   1.27707   1.27947   1.29193
 Alpha virt. eigenvalues --    1.29300   1.30118   1.30388   1.30905   1.31157
 Alpha virt. eigenvalues --    1.31249   1.31567   1.31799   1.31861   1.32283
 Alpha virt. eigenvalues --    1.32541   1.32871   1.33733   1.34137   1.35215
 Alpha virt. eigenvalues --    1.35981   1.36081   1.36293   1.36906   1.37333
 Alpha virt. eigenvalues --    1.37425   1.37499   1.37541   1.37955   1.38028
 Alpha virt. eigenvalues --    1.38782   1.39587   1.40086   1.40274   1.40899
 Alpha virt. eigenvalues --    1.40925   1.40945   1.40982   1.40997   1.41107
 Alpha virt. eigenvalues --    1.41187   1.41201   1.41336   1.41553   1.41806
 Alpha virt. eigenvalues --    1.42305   1.42440   1.42717   1.42773   1.42794
 Alpha virt. eigenvalues --    1.42840   1.42985   1.43005   1.43042   1.43214
 Alpha virt. eigenvalues --    1.43413   1.43449   1.43662   1.43710   1.43825
 Alpha virt. eigenvalues --    1.43923   1.44372   1.44564   1.44964   1.45265
 Alpha virt. eigenvalues --    1.45421   1.45553   1.45663   1.45849   1.46363
 Alpha virt. eigenvalues --    1.46527   1.47104   1.47267   1.47706   1.47781
 Alpha virt. eigenvalues --    1.47949   1.48838   1.49706   1.49779   1.49810
 Alpha virt. eigenvalues --    1.49971   1.50162   1.50577   1.51038   1.51556
 Alpha virt. eigenvalues --    1.52616   1.52905   1.53174   1.54223   1.54683
 Alpha virt. eigenvalues --    1.54790   1.55068   1.55462   1.55974   1.57074
 Alpha virt. eigenvalues --    1.57189   1.57245   1.57308   1.57663   1.59168
 Alpha virt. eigenvalues --    1.61461   1.62223   1.64030   1.64526   1.65784
 Alpha virt. eigenvalues --    1.67095   1.67154   1.69316   1.69515   1.71724
 Alpha virt. eigenvalues --    1.72625   1.72764   1.73525   1.74649   1.75277
 Alpha virt. eigenvalues --    1.75567   1.75592   1.76002   1.76174   1.76268
 Alpha virt. eigenvalues --    1.76530   1.76960   1.76975   1.77436   1.78157
 Alpha virt. eigenvalues --    1.78426   1.78496   1.78597   1.78695   1.79140
 Alpha virt. eigenvalues --    1.79539   1.79791   1.79924   1.80073   1.80427
 Alpha virt. eigenvalues --    1.80539   1.80587   1.80821   1.81265   1.81661
 Alpha virt. eigenvalues --    1.81954   1.82577   1.82626   1.82739   1.82776
 Alpha virt. eigenvalues --    1.83267   1.83458   1.84037   1.84246   1.84376
 Alpha virt. eigenvalues --    1.84732   1.84983   1.85055   1.85418   1.85966
 Alpha virt. eigenvalues --    1.86101   1.86193   1.86620   1.87028   1.87243
 Alpha virt. eigenvalues --    1.87714   1.88043   1.88705   1.88820   1.88942
 Alpha virt. eigenvalues --    1.89407   1.89778   1.90079   1.91143   1.91740
 Alpha virt. eigenvalues --    1.91865   1.92527   1.92607   1.92907   1.93118
 Alpha virt. eigenvalues --    1.93248   1.93375   1.93608   1.93656   1.93662
 Alpha virt. eigenvalues --    1.93794   1.94403   1.94475   1.94530   1.95206
 Alpha virt. eigenvalues --    1.95388   1.95408   1.95519   1.95657   1.95673
 Alpha virt. eigenvalues --    1.95844   1.96137   1.96517   1.96893   1.97322
 Alpha virt. eigenvalues --    1.97494   1.97676   1.97938   1.98508   1.98571
 Alpha virt. eigenvalues --    1.98741   1.98947   1.99050   1.99529   1.99636
 Alpha virt. eigenvalues --    1.99890   2.00171   2.00227   2.00236   2.00288
 Alpha virt. eigenvalues --    2.00304   2.00350   2.00507   2.00739   2.00957
 Alpha virt. eigenvalues --    2.01409   2.01785   2.02128   2.02281   2.02451
 Alpha virt. eigenvalues --    2.02699   2.02850   2.02877   2.03259   2.03494
 Alpha virt. eigenvalues --    2.04163   2.04230   2.04398   2.04540   2.04875
 Alpha virt. eigenvalues --    2.04991   2.05116   2.05314   2.05510   2.05776
 Alpha virt. eigenvalues --    2.06791   2.06800   2.07286   2.07304   2.07329
 Alpha virt. eigenvalues --    2.07655   2.07715   2.07885   2.07938   2.08003
 Alpha virt. eigenvalues --    2.08083   2.08092   2.08213   2.08850   2.09471
 Alpha virt. eigenvalues --    2.09475   2.09642   2.09910   2.10041   2.10391
 Alpha virt. eigenvalues --    2.10548   2.11203   2.11329   2.11638   2.11868
 Alpha virt. eigenvalues --    2.11901   2.11916   2.11961   2.11997   2.12139
 Alpha virt. eigenvalues --    2.12228   2.12639   2.12848   2.12912   2.13042
 Alpha virt. eigenvalues --    2.13133   2.13241   2.13287   2.13882   2.14062
 Alpha virt. eigenvalues --    2.14116   2.14303   2.14498   2.14651   2.14875
 Alpha virt. eigenvalues --    2.14962   2.16317   2.17094   2.17398   2.17529
 Alpha virt. eigenvalues --    2.19016   2.19523   2.20767   2.21866   2.22547
 Alpha virt. eigenvalues --    2.22854   2.23941   2.24089   2.24470   2.25524
 Alpha virt. eigenvalues --    2.26493   2.26666   2.28191   2.28268   2.28736
 Alpha virt. eigenvalues --    2.28768   2.28846   2.28865   2.28883   2.28926
 Alpha virt. eigenvalues --    2.28958   2.29262   2.29827   2.30831   2.31021
 Alpha virt. eigenvalues --    2.31250   2.31270   2.31302   2.31318   2.31369
 Alpha virt. eigenvalues --    2.31538   2.31573   2.32475   2.33001   2.33512
 Alpha virt. eigenvalues --    2.33660   2.33747   2.34012   2.34106   2.34938
 Alpha virt. eigenvalues --    2.35357   2.36250   2.36519   2.36573   2.36624
 Alpha virt. eigenvalues --    2.36659   2.37500   2.37571   2.37588   2.37796
 Alpha virt. eigenvalues --    2.37929   2.37964   2.38034   2.38380   2.38577
 Alpha virt. eigenvalues --    2.38595   2.38634   2.38705   2.38796   2.38816
 Alpha virt. eigenvalues --    2.39110   2.39351   2.39885   2.40283   2.40793
 Alpha virt. eigenvalues --    2.41638   2.41656   2.41665   2.41699   2.41752
 Alpha virt. eigenvalues --    2.41789   2.42050   2.42085   2.43483   2.43831
 Alpha virt. eigenvalues --    2.44100   2.44440   2.44749   2.44788   2.45110
 Alpha virt. eigenvalues --    2.45197   2.45364   2.45379   2.45613   2.46049
 Alpha virt. eigenvalues --    2.46966   2.47104   2.47588   2.47643   2.47762
 Alpha virt. eigenvalues --    2.48010   2.48198   2.48596   2.48626   2.49540
 Alpha virt. eigenvalues --    2.49866   2.50080   2.50142   2.50518   2.50775
 Alpha virt. eigenvalues --    2.50868   2.50944   2.51065   2.51434   2.51724
 Alpha virt. eigenvalues --    2.51978   2.52144   2.52408   2.52489   2.52648
 Alpha virt. eigenvalues --    2.52905   2.53019   2.53168   2.53230   2.53271
 Alpha virt. eigenvalues --    2.53338   2.53634   2.53646   2.53673   2.53746
 Alpha virt. eigenvalues --    2.54112   2.54463   2.55094   2.55879   2.56428
 Alpha virt. eigenvalues --    2.57556   2.58163   2.58264   2.58584   2.58823
 Alpha virt. eigenvalues --    2.59021   2.59297   2.59713   2.59761   2.59800
 Alpha virt. eigenvalues --    2.59885   2.60265   2.60378   2.60443   2.60481
 Alpha virt. eigenvalues --    2.60699   2.60868   2.60974   2.61403   2.62012
 Alpha virt. eigenvalues --    2.62180   2.62334   2.62501   2.62831   2.63006
 Alpha virt. eigenvalues --    2.63466   2.63582   2.63710   2.64353   2.64743
 Alpha virt. eigenvalues --    2.64892   2.65172   2.65201   2.65209   2.65254
 Alpha virt. eigenvalues --    2.65557   2.65822   2.65927   2.65977   2.66135
 Alpha virt. eigenvalues --    2.66704   2.67809   2.67836   2.68078   2.68123
 Alpha virt. eigenvalues --    2.68843   2.69025   2.69699   2.70403   2.71332
 Alpha virt. eigenvalues --    2.71728   2.72604   2.72710   2.73287   2.73405
 Alpha virt. eigenvalues --    2.73662   2.73686   2.73797   2.73818   2.73869
 Alpha virt. eigenvalues --    2.73938   2.74140   2.74300   2.74341   2.74678
 Alpha virt. eigenvalues --    2.74941   2.74959   2.75194   2.75354   2.75578
 Alpha virt. eigenvalues --    2.75790   2.76897   2.77006   2.77115   2.77237
 Alpha virt. eigenvalues --    2.78482   2.78827   2.79156   2.80150   2.80448
 Alpha virt. eigenvalues --    2.80910   2.82028   2.82673   2.82690   2.82758
 Alpha virt. eigenvalues --    2.82821   2.82947   2.82971   2.83671   2.83974
 Alpha virt. eigenvalues --    2.85585   2.86120   2.86575   2.87028   2.87586
 Alpha virt. eigenvalues --    2.87675   2.87776   2.87881   2.88834   2.89047
 Alpha virt. eigenvalues --    2.89960   2.91953   2.93280   2.93473   2.94012
 Alpha virt. eigenvalues --    2.95066   2.96469   2.96827   2.96974   2.97023
 Alpha virt. eigenvalues --    2.97082   2.97148   2.97301   2.97346   3.00827
 Alpha virt. eigenvalues --    3.01979   3.03112   3.05047   3.05143   3.06383
 Alpha virt. eigenvalues --    3.06397   3.06558   3.06611   3.06830   3.07263
 Alpha virt. eigenvalues --    3.07694   3.08108   3.09383   3.11568   3.13982
 Alpha virt. eigenvalues --    3.15217   3.15420   3.17206   3.17628   3.18842
 Alpha virt. eigenvalues --    3.19838   3.19928   3.20104   3.20216   3.20319
 Alpha virt. eigenvalues --    3.21360   3.21453   3.22518   3.22808   3.22976
 Alpha virt. eigenvalues --    3.23200   3.23382   3.24006   3.24008   3.24022
 Alpha virt. eigenvalues --    3.24057   3.24104   3.24181   3.24182   3.25873
 Alpha virt. eigenvalues --    3.25931   3.26021   3.26077   3.26100   3.26236
 Alpha virt. eigenvalues --    3.26259   3.26354   3.26720   3.27009   3.27179
 Alpha virt. eigenvalues --    3.30428   3.31714   3.32131   3.32899   3.33141
 Alpha virt. eigenvalues --    3.33150   3.33397   3.33471   3.33678   3.33691
 Alpha virt. eigenvalues --    3.35967   3.36401   3.41347   3.41657   3.41663
 Alpha virt. eigenvalues --    3.41808   3.41873   3.42302   3.42322   3.42535
 Alpha virt. eigenvalues --    3.42814   3.42837   3.43438   3.43499   3.44035
 Alpha virt. eigenvalues --    3.44163   3.44918   3.45383   3.50939   3.51271
 Alpha virt. eigenvalues --    3.51298   3.51369   3.51425   3.51662   3.51780
 Alpha virt. eigenvalues --    3.51959   3.52073   3.52527   3.53063   3.53229
 Alpha virt. eigenvalues --    3.54249   3.54688   3.59089   3.75536   3.76973
 Alpha virt. eigenvalues --    3.79441   3.80529   3.81916   3.87199   3.87238
 Alpha virt. eigenvalues --    3.87388   3.87419   3.87438   3.87442   4.13789
 Alpha virt. eigenvalues --    4.14257   4.14277   4.14347   4.14388   4.14416
 Alpha virt. eigenvalues --    4.14522   4.14543   4.15219   4.15688   4.16764
 Alpha virt. eigenvalues --    4.17322   4.17396   4.17489   4.17717   4.17825
 Alpha virt. eigenvalues --    4.18254   4.18262   4.18419   4.19170   4.20567
 Alpha virt. eigenvalues --    4.21892   4.23102   4.24169   4.24342   4.28701
 Alpha virt. eigenvalues --    4.28813   4.29237   4.29305   4.31798   4.32053
 Alpha virt. eigenvalues --    4.32431   4.33769   4.37164   4.37831   4.38534
 Alpha virt. eigenvalues --    4.40974   4.43122   4.43184   4.43513   4.43693
 Alpha virt. eigenvalues --    4.43989   4.44223   4.44230   4.45636   4.45728
 Alpha virt. eigenvalues --    4.46938   4.47249   4.47282   4.47576   4.47713
 Alpha virt. eigenvalues --    4.48212   4.48734   4.49536   4.50484   4.52286
 Alpha virt. eigenvalues --    4.54157   4.54764   4.57394   4.58115   4.60008
 Alpha virt. eigenvalues --    4.61158   4.69197   4.71202   4.76875   4.79379
 Alpha virt. eigenvalues --    4.79881   4.79930   4.80429   4.80487   4.80512
 Alpha virt. eigenvalues --    4.80540   4.81992   4.86154   4.91439   4.98460
          Condensed to atoms (all electrons):
 Mulliken charges:
               1
     1  C    0.250310
     2  O   -0.542712
     3  C    0.229974
     4  C    0.013417
     5  B    0.060116
     6  C    0.082997
     7  C    0.228256
     8  O   -0.542167
     9  C    0.251788
    10  C    0.083848
    11  C    0.024189
    12  C   -0.182710
    13  C    0.025383
    14  C   -0.126039
    15  C   -0.141985
    16  C    0.169734
    17  C   -0.204155
    18  C   -0.213537
    19  C    0.173539
    20  C   -0.134252
    21  C   -0.120941
    22  C   -0.034473
    23  C   -0.313229
    24  C   -0.295734
    25  C   -0.294958
    26  C   -0.030452
    27  C   -0.311548
    28  C   -0.295881
    29  C   -0.295341
    30  C    0.064338
    31  C   -0.089291
    32  C   -0.121731
    33  C   -0.091589
    34  C   -0.126531
    35  C   -0.109736
    36  Si   0.532598
    37  C   -0.091316
    38  C   -0.092765
    39  C   -0.092829
    40  C   -0.119233
    41  C   -0.084083
    42  C   -0.086779
    43  C   -0.081264
    44  C   -0.111919
    45  C   -0.119281
    46  C   -0.084424
    47  C   -0.086871
    48  C   -0.081892
    49  C   -0.112822
    50  C   -0.112498
    51  C   -0.081241
    52  C   -0.086730
    53  C   -0.084317
    54  C   -0.118997
    55  C    0.064539
    56  C   -0.108313
    57  C   -0.118265
    58  C   -0.091611
    59  C   -0.129980
    60  C   -0.091893
    61  Si   0.532964
    62  C   -0.091600
    63  C   -0.092898
    64  C   -0.092577
    65  C   -0.118808
    66  C   -0.084385
    67  C   -0.086631
    68  C   -0.081112
    69  C   -0.112522
    70  C   -0.112751
    71  C   -0.081680
    72  C   -0.086852
    73  C   -0.084208
    74  C   -0.119335
    75  C   -0.112477
    76  C   -0.081288
    77  C   -0.086733
    78  C   -0.084511
    79  C   -0.119153
    80  H    0.100043
    81  H    0.102688
    82  H    0.087426
    83  H    0.076498
    84  H    0.073052
    85  H    0.087187
    86  H    0.102351
    87  H    0.097501
    88  H    0.102960
    89  H    0.107357
    90  H    0.097788
    91  H    0.098060
    92  H    0.106714
    93  H    0.106162
    94  H    0.097799
    95  H    0.098320
    96  H    0.097845
    97  H    0.103215
    98  H    0.103389
    99  H    0.096637
   100  H    0.098698
   101  H    0.105530
   102  H    0.105566
   103  H    0.096591
   104  H    0.100284
   105  H    0.090727
   106  H    0.089931
   107  H    0.095325
   108  H    0.087581
   109  H    0.094328
   110  H    0.084305
   111  H    0.085605
   112  H    0.084847
   113  H    0.090703
   114  H    0.095240
   115  H    0.084652
   116  H    0.085532
   117  H    0.085473
   118  H    0.093556
   119  H    0.091398
   120  H    0.084865
   121  H    0.085821
   122  H    0.085096
   123  H    0.095191
   124  H    0.087839
   125  H    0.090568
   126  H    0.094300
   127  H    0.090803
   128  H    0.094977
   129  H    0.084810
   130  H    0.085780
   131  H    0.084845
   132  H    0.090898
   133  H    0.092201
   134  H    0.085285
   135  H    0.085740
   136  H    0.084764
   137  H    0.095233
   138  H    0.091814
   139  H    0.084982
   140  H    0.085464
   141  H    0.083793
   142  H    0.095907
 Sum of Mulliken charges =   0.00000
 Mulliken charges with hydrogens summed into heavy atoms:
               1
     1  C    0.250310
     2  O   -0.542712
     3  C    0.229974
     4  C    0.013417
     5  B    0.060116
     6  C    0.082997
     7  C    0.228256
     8  O   -0.542167
     9  C    0.251788
    10  C    0.083848
    11  C    0.024189
    12  C   -0.082667
    13  C    0.025383
    14  C   -0.023350
    15  C   -0.054558
    16  C    0.169734
    17  C   -0.127656
    18  C   -0.140485
    19  C    0.173539
    20  C   -0.047064
    21  C   -0.018590
    22  C   -0.034473
    23  C   -0.005411
    24  C    0.006829
    25  C    0.007323
    26  C   -0.030452
    27  C   -0.007099
    28  C    0.004984
    29  C    0.007100
    30  C    0.064338
    31  C    0.001435
    32  C   -0.031800
    33  C   -0.091589
    34  C   -0.031206
    35  C   -0.022155
    36  Si   0.532598
    37  C   -0.091316
    38  C   -0.092765
    39  C   -0.092829
    40  C   -0.024906
    41  C    0.000222
    42  C   -0.001173
    43  C    0.003583
    44  C   -0.021216
    45  C   -0.024041
    46  C    0.000228
    47  C   -0.001339
    48  C    0.003581
    49  C   -0.019266
    50  C   -0.021100
    51  C    0.003625
    52  C   -0.000909
    53  C    0.000779
    54  C   -0.023806
    55  C    0.064539
    56  C   -0.020474
    57  C   -0.027697
    58  C   -0.091611
    59  C   -0.035680
    60  C   -0.001089
    61  Si   0.532964
    62  C   -0.091600
    63  C   -0.092898
    64  C   -0.092577
    65  C   -0.023831
    66  C    0.000425
    67  C   -0.000851
    68  C    0.003733
    69  C   -0.021624
    70  C   -0.020550
    71  C    0.003605
    72  C   -0.001113
    73  C    0.000556
    74  C   -0.024102
    75  C   -0.020663
    76  C    0.003694
    77  C   -0.001269
    78  C   -0.000718
    79  C   -0.023246
 Electronic spatial extent (au):  <R**2>=         113805.5617
 Charge=              0.0000 electrons
 Dipole moment (field-independent basis, Debye):
    X=             -0.0504    Y=              2.0335    Z=             -0.0599  Tot=              2.0350
 Quadrupole moment (field-independent basis, Debye-Ang):
   XX=           -438.9564   YY=           -420.5892   ZZ=           -457.5192
   XY=              0.6403   XZ=              0.7863   YZ=             -0.5436
 Traceless Quadrupole moment (field-independent basis, Debye-Ang):
   XX=              0.0652   YY=             18.4324   ZZ=            -18.4976
   XY=              0.6403   XZ=              0.7863   YZ=             -0.5436
 Octapole moment (field-independent basis, Debye-Ang**2):
  XXX=             30.8385  YYY=            134.2084  ZZZ=             21.7138  XYY=            -43.7223
  XXY=            114.9113  XXZ=            -13.7060  XZZ=             29.9622  YZZ=            -69.5267
  YYZ=             -7.2225  XYZ=              4.9893
 Hexadecapole moment (field-independent basis, Debye-Ang**3):
 XXXX=         -85790.2698 YYYY=         -57283.8130 ZZZZ=          -7930.1413 XXXY=           -300.8068
 XXXZ=            -34.1711 YYYX=            162.9716 YYYZ=            160.2311 ZZZX=            -80.1479
 ZZZY=           -199.3560 XXYY=         -24286.4469 XXZZ=         -15452.8501 YYZZ=         -11369.9568
 XXYZ=            196.2692 YYXZ=             78.4770 ZZXY=            216.1180
 N-N= 1.188185957139D+04 E-N=-3.217071884599D+04  KE= 3.580745459224D+03

 Test job not archived.
 1\1\GINC-NODE08\SP\RB3LYP TD-FC\6-31G(d,p)\C74H63B1O2Si2\CSOM\08-Feb-2
 021\0\\# td=(50-50,nstates=10) rb3lyp/6-31g(d,p) test\\****\\0,1\C\O,1
 ,5.1031528\C,2,1.36237408,1,43.86337756\C,3,1.40797795,2,120.52949913,
 1,-0.72530534,0\B,4,1.52863446,3,121.17569069,2,-1.38595563,0\C,5,1.55
 12242,4,114.15889547,3,-3.25821253,0\C,4,1.40777978,3,117.67786544,2,1
 78.39722131,0\O,7,1.362896,4,120.45362664,3,178.51564312,0\C,2,1.37262
 48,1,79.14520495,8,-174.36078443,0\C,1,1.40875497,8,124.0927279,7,-2.9
 9788346,0\C,3,1.40670348,2,116.86890108,1,177.73527309,0\C,11,1.401586
 9,3,116.32428593,2,-178.46787065,0\C,12,1.40158981,11,124.5023606,3,0.
 04606054,0\C,9,1.3969342,2,113.95596031,1,-179.30933753,0\C,14,1.38720
 382,9,119.58465142,2,-178.61298498,0\C,15,1.40775023,14,121.44457233,9
 ,0.45521345,0\C,16,1.39618593,15,117.01517757,14,-0.89373983,0\C,10,1.
 41792036,1,115.77657769,8,177.49596264,0\C,18,1.39187054,10,123.999005
 85,1,1.54690865,0\C,19,1.41242416,18,117.03860527,10,-0.03649089,0\C,2
 0,1.38279206,19,121.65425094,18,-1.01692188,0\C,19,1.53949642,18,123.3
 3656843,10,179.88779082,0\C,22,1.54014171,19,112.41950352,18,0.9131456
 2,0\C,22,1.54735189,19,109.54115868,18,121.0382177,0\C,22,1.54734071,1
 9,109.36290387,18,-119.19304312,0\C,16,1.54123384,15,122.77430598,14,1
 79.02067871,0\C,26,1.54079026,16,112.2609165,15,0.58794462,0\C,26,1.54
 714524,16,109.54552119,15,120.61327279,0\C,26,1.54699603,16,109.529203
 53,15,-119.48393401,0\C,11,1.48653969,3,123.59284812,2,0.24089742,0\C,
 30,1.40461979,11,122.16105887,3,47.98039547,0\C,31,1.39284082,30,120.8
 4630269,11,177.75497094,0\C,32,1.40700041,31,121.72735268,30,0.3298813
 7,0\C,33,1.40711715,32,117.01838772,31,-0.44366687,0\C,34,1.39359966,3
 3,121.51348973,32,0.35798601,0\Si,33,1.89258298,32,121.79865246,31,177
 .44646448,0\C,36,1.89449875,33,109.92106102,32,25.30104942,0\C,36,1.89
 425174,33,108.65610922,32,145.51704192,0\C,36,1.89415387,33,109.821461
 1,32,-94.22548227,0\C,37,1.40851076,36,120.9849989,33,-81.89658733,0\C
 ,40,1.39585818,37,121.35860997,36,177.58795265,0\C,41,1.39575132,40,12
 0.01529602,37,0.25474418,0\C,42,1.39542931,41,119.66113383,40,0.077103
 57,0\C,43,1.39574014,42,120.08646421,41,-0.1773012,0\C,39,1.40857145,3
 6,121.03301477,33,159.8053481,0\C,45,1.39578215,39,121.3428363,36,177.
 88243446,0\C,46,1.39586694,45,120.00249519,39,0.24538602,0\C,47,1.3954
 6623,46,119.68504597,45,0.05417308,0\C,48,1.39585842,47,120.07796258,4
 6,-0.14821835,0\C,38,1.40669848,36,121.54397594,33,141.87976673,0\C,50
 ,1.39588658,38,121.33245588,36,177.64339444,0\C,51,1.39543364,50,120.0
 9079475,38,0.05694234,0\C,52,1.39579359,51,119.6667389,50,0.21545002,0
 \C,53,1.39572467,52,120.00356537,51,-0.11019207,0\C,13,1.48649301,12,1
 20.00441491,11,-179.26791511,0\C,55,1.40429716,13,120.028765,12,44.383
 83843,0\C,56,1.39348194,55,121.10041014,13,-177.58396801,0\C,57,1.4056
 7382,56,121.50195925,55,0.05599647,0\C,58,1.40843105,57,117.00411263,5
 6,-0.56500867,0\C,59,1.39297884,58,121.75346689,57,0.5437677,0\Si,58,1
 .89237439,57,121.67676817,56,177.1622865,0\C,61,1.89395489,58,110.0305
 0617,57,24.46610364,0\C,61,1.89409956,58,108.7544373,57,144.8708618,0\
 C,61,1.89446417,58,109.66872498,57,-94.94716381,0\C,62,1.40868312,61,1
 20.88620369,58,-80.29852045,0\C,65,1.39573498,62,121.35397455,61,177.7
 0666652,0\C,66,1.39581781,65,120.00588585,62,0.30278813,0\C,67,1.39539
 506,66,119.67320348,65,0.09334877,0\C,68,1.39580736,67,120.08589594,66
 ,-0.21526657,0\C,64,1.40670231,61,121.37205081,58,-21.9208586,0\C,70,1
 .39584307,64,121.32184306,61,-178.01421849,0\C,71,1.39544316,70,120.06
 399877,64,-0.04652121,0\C,72,1.39587531,71,119.69405505,70,-0.16358315
 ,0\C,73,1.39579541,72,120.00409925,71,0.06258638,0\C,63,1.40672612,61,
 121.51589713,58,141.21498725,0\C,75,1.39585784,63,121.33564156,61,177.
 92135881,0\C,76,1.39537233,75,120.08963947,63,0.04679127,0\C,77,1.3958
 4584,76,119.66429009,75,0.18476948,0\C,78,1.39572337,77,120.01424463,7
 6,-0.07903435,0\H,12,1.08545551,11,117.75333733,3,179.95284544,0\H,14,
 1.0848752,9,118.97783656,2,1.01405374,0\H,15,1.08374296,14,118.2103650
 3,9,179.92212101,0\H,17,1.08271972,16,118.04034808,15,178.81385852,0\H
 ,18,1.08031864,10,117.48422113,1,-177.37214778,0\H,20,1.08586951,19,11
 9.93997727,18,179.59427408,0\H,21,1.08486643,20,121.64413073,19,-179.0
 8959765,0\H,23,1.09460417,22,109.64032688,19,179.88836823,0\H,23,1.095
 02008,22,111.85222002,19,-61.01894084,0\H,23,1.09511378,22,111.8813269
 9,19,60.7374918,0\H,24,1.09581772,22,110.3939066,19,179.61509279,0\H,2
 4,1.09398932,22,111.93507831,19,59.82067953,0\H,24,1.09482078,22,110.9
 6663396,19,-60.57178613,0\H,25,1.0948091,22,110.92875819,19,60.7716752
 4,0\H,25,1.09577992,22,110.39884268,19,-179.41195378,0\H,25,1.0941816,
 22,111.89800649,19,-59.55982175,0\H,27,1.09464989,26,109.64288985,16,1
 79.99721198,0\H,27,1.09499581,26,111.93290675,16,-60.87244366,0\H,27,1
 .09502798,26,111.90564934,16,60.83053878,0\H,28,1.09583719,26,110.4206
 7504,16,-179.89990832,0\H,28,1.09402381,26,111.85387257,16,60.25571093
 ,0\H,28,1.09482367,26,110.96299273,16,-60.06742732,0\H,29,1.09481437,2
 6,110.97042158,16,60.48852288,0\H,29,1.09585869,26,110.38785309,16,-17
 9.6963574,0\H,29,1.09402334,26,111.8603069,16,-59.81052478,0\H,31,1.08
 449843,30,119.50164947,11,-1.26941529,0\H,32,1.08673485,31,118.6204605
 8,30,-178.88160771,0\H,34,1.08702214,33,119.87705292,32,-179.37239863,
 0\H,35,1.0863843,34,119.59757027,33,178.88998216,0\H,40,1.08717553,37,
 119.76281076,36,-3.17501773,0\H,41,1.08660279,40,119.88909079,37,179.9
 63253,0\H,42,1.08645347,41,120.15635025,40,179.80364429,0\H,43,1.08656
 575,42,120.06048604,41,179.60148515,0\H,44,1.08650656,43,118.98975321,
 42,179.52308125,0\H,45,1.0871679,39,119.7555705,36,-2.853575,0\H,46,1.
 08660336,45,119.90065648,39,179.96108785,0\H,47,1.08647224,46,120.1417
 7488,45,179.7961403,0\H,48,1.08654926,47,120.06555007,46,179.62027899,
 0\H,49,1.08656402,48,119.04866385,47,179.49969949,0\H,50,1.08655557,38
 ,119.64748599,36,-2.79105094,0\H,51,1.08656567,50,119.85303497,38,179.
 82712621,0\H,52,1.08644953,51,120.18126018,50,179.90880939,0\H,53,1.08
 658443,52,120.09989305,51,179.59707879,0\H,54,1.08717903,53,118.868814
 01,52,178.98054564,0\H,56,1.08634773,55,119.31740187,13,3.71378699,0\H
 ,57,1.08660248,56,118.70866823,55,-179.22147364,0\H,59,1.08715638,58,1
 19.74321255,57,-179.24255387,0\H,60,1.08442548,59,119.65699901,58,179.
 39203177,0\H,65,1.08723158,62,119.77971205,61,-3.03781993,0\H,66,1.086
 58019,65,119.8945834,62,-179.99552944,0\H,67,1.08645391,66,120.1489566
 ,65,179.79735598,0\H,68,1.08656036,67,120.05735608,66,179.56399261,0\H
 ,69,1.08647988,68,119.0169616,67,179.50027318,0\H,70,1.08655932,64,119
 .60084055,61,2.41532112,0\H,71,1.0865522,70,119.87443289,64,-179.82297
 858,0\H,72,1.08647511,71,120.16980161,70,-179.8887273,0\H,73,1.0865963
 2,72,120.09175086,71,-179.63158952,0\H,74,1.08717554,73,118.91294971,7
 2,-179.01962554,0\H,75,1.08653794,63,119.64385248,61,-2.53437565,0\H,7
 6,1.0865635,75,119.85462778,63,179.81266515,0\H,77,1.08646063,76,120.1
 7939613,75,179.91125902,0\H,78,1.08662448,77,120.09256657,76,179.66723
 754,0\H,79,1.08723365,78,118.87252416,77,179.0403114,0\\Version=EM64L-
 G09RevD.01\State=1-A\HF=-3612.3599721\RMSD=2.923e-09\PG=C01 [X(C74H63B
 1O2Si2)]\\@


 TOWERING GENIUS DISDAINS A BEATEN PATH.  IT SEEKS 
 REGIONS HITHERTO UNEXPLORED.

                                -- ABRAHAM LINCOLN
 Job cpu time:       2 days 23 hours 43 minutes 32.3 seconds.
 File lengths (MBytes):  RWF=  12813 Int=      0 D2E=      0 Chk=   1547 Scr=      1
 Normal termination of Gaussian 09 at Mon Feb  8 21:28:50 2021.
