# Supplementary material for: High-performance blue OLED using multiresonance thermally activated delayed fluorescence host materials containing silicon atoms
Source: Nat Commun. 2023 Sep 11;14:5589. doi: 10.1038/s41467-023-41440-1 (PMC10495399; doi:10.1038/s41467-023-41440-1)
Supplement: Supplementary file 19 — Supplementary Data 16 [file 41467_2023_41440_MOESM19_ESM.txt]

-------------------------------------------------------------
----------------------- !PROPERTIES! ------------------------
-------------------------------------------------------------
# -----------------------------------------------------------
$ SCF_Energy
   description: The SCF energy
   geom. index: 1
   prop. index: 1
        SCF Energy:    -1181.6675725878
# -----------------------------------------------------------
$ DFT_Energy
   description: The DFT energy
   geom. index: 1
   prop. index: 1
   Number of Alpha Electrons                101.9998204401 
   Number of Beta  Electrons                101.9998204401 
   Total number of  Electrons               203.9996408803 
   Exchange energy                         -130.9599368899 
   Correlation energy                        -8.0744286224 
   Correlation energy NL                      0.0000000000 
   Exchange-Correlation energy             -139.0343655123 
   Embedding correction                       0.0000000000 
   Total DFT Energy (No VdW correction)   -1181.6675725878 
# -----------------------------------------------------------
$ Mayer_Pop
   description: The Mayer population analysis
   geom. index: 1
   prop. index: 1
     Number of atoms                     : 56
     Threshold for printing              : 0.1000000
     Number of bond orders printed       : 60
  NA   - Mulliken gross atomic population
  ZA   - Total nuclear charge
  QA   - Mulliken gross atomic charge
  VA   - Mayer's total valence
  BVA  - Mayer's bonded valence
  FA   - Mayer's free valence
  ATOM       NA         ZA         QA         VA         BVA        FA
  0   0     5.7618     6.0000     0.2382     3.8779     3.8779    -0.0000
  1   0     8.4996     8.0000    -0.4996     2.0669     2.0669    -0.0000
  2   0     5.7375     6.0000     0.2625     3.8894     3.8894    -0.0000
  3   0     6.0130     6.0000    -0.0130     3.7861     3.7861    -0.0000
  4   0     4.9810     5.0000     0.0190     3.4948     3.4948    -0.0000
  5   0     5.9168     6.0000     0.0832     3.7896     3.7896    -0.0000
  6   0     5.7377     6.0000     0.2623     3.8884     3.8884    -0.0000
  7   0     8.4987     8.0000    -0.4987     2.0689     2.0689    -0.0000
  8   0     5.7601     6.0000     0.2399     3.8775     3.8775    -0.0000
  9   0     5.9156     6.0000     0.0844     3.7751     3.7751    -0.0000
 10   0     6.1203     6.0000    -0.1203     3.8727     3.8727     0.0000
 11   0     6.0957     6.0000    -0.0957     3.9700     3.9700     0.0000
 12   0     6.1204     6.0000    -0.1204     3.8727     3.8727     0.0000
 13   0     6.2091     6.0000    -0.2091     3.9442     3.9442    -0.0000
 14   0     5.8331     6.0000     0.1669     3.8657     3.8657    -0.0000
 15   0     6.1345     6.0000    -0.1345     3.9435     3.9435     0.0000
 16   0     6.1135     6.0000    -0.1135     3.8853     3.8853     0.0000
 17   0     6.1178     6.0000    -0.1178     3.8742     3.8742    -0.0000
 18   0     6.1399     6.0000    -0.1399     3.9578     3.9578    -0.0000
 19   0     5.8368     6.0000     0.1632     3.8636     3.8636    -0.0000
 20   0     6.2018     6.0000    -0.2018     3.9287     3.9287    -0.0000
 21   0     6.0181     6.0000    -0.0181     3.9589     3.9589    -0.0000
 22   0     6.3073     6.0000    -0.3073     3.8856     3.8856    -0.0000
 23   0     6.2904     6.0000    -0.2904     3.8732     3.8732    -0.0000
 24   0     6.2905     6.0000    -0.2905     3.8731     3.8731    -0.0000
 25   0     6.0141     6.0000    -0.0141     3.9561     3.9561     0.0000
 26   0     6.3061     6.0000    -0.3061     3.8869     3.8869     0.0000
 27   0     6.2907     6.0000    -0.2907     3.8743     3.8743     0.0000
 28   0     6.2904     6.0000    -0.2904     3.8753     3.8753     0.0000
 29   0     0.9070     1.0000     0.0930     0.9617     0.9617     0.0000
 30   0     0.9074     1.0000     0.0926     0.9580     0.9580    -0.0000
 31   0     0.9069     1.0000     0.0931     0.9617     0.9617    -0.0000
 32   0     0.9280     1.0000     0.0720     0.9644     0.9644    -0.0000
 33   0     0.9152     1.0000     0.0848     0.9625     0.9625     0.0000
 34   0     0.9046     1.0000     0.0954     0.9616     0.9616     0.0000
 35   0     0.9056     1.0000     0.0944     0.9618     0.9618     0.0000
 36   0     0.9153     1.0000     0.0847     0.9651     0.9651     0.0000
 37   0     0.9243     1.0000     0.0757     0.9596     0.9596     0.0000
 38   0     0.9055     1.0000     0.0945     0.9599     0.9599     0.0000
 39   0     0.8999     1.0000     0.1001     0.9591     0.9591    -0.0000
 40   0     0.8956     1.0000     0.1044     0.9579     0.9579     0.0000
 41   0     0.9054     1.0000     0.0946     0.9590     0.9590    -0.0000
 42   0     0.9048     1.0000     0.0952     0.9611     0.9611     0.0000
 43   0     0.8963     1.0000     0.1037     0.9587     0.9587     0.0000
 44   0     0.8970     1.0000     0.1030     0.9589     0.9589    -0.0000
 45   0     0.9053     1.0000     0.0947     0.9591     0.9591     0.0000
 46   0     0.9046     1.0000     0.0954     0.9610     0.9610    -0.0000
 47   0     0.9050     1.0000     0.0950     0.9602     0.9602     0.0000
 48   0     0.8996     1.0000     0.1004     0.9580     0.9580     0.0000
 49   0     0.8998     1.0000     0.1002     0.9579     0.9579    -0.0000
 50   0     0.9066     1.0000     0.0934     0.9590     0.9590    -0.0000
 51   0     0.9038     1.0000     0.0962     0.9629     0.9629    -0.0000
 52   0     0.8978     1.0000     0.1022     0.9589     0.9589    -0.0000
 53   0     0.8974     1.0000     0.1026     0.9589     0.9589    -0.0000
 54   0     0.9067     1.0000     0.0933     0.9590     0.9590     0.0000
 55   0     0.9024     1.0000     0.0976     0.9606     0.9606    -0.0000
      Bond orders larger than 0.1000000
           Atom A     A.N. of A          Atom B    A.N. of B              Bond order
                0             6               7            8                0.931946
                0             6               9            6                1.324750
                0             6              16            6                1.355047
                1             8               2            6                0.944361
                1             8               8            6                0.928215
                2             6               3            6                1.274384
                2             6              10            6                1.400034
                3             6               4            5                1.070456
                3             6               6            6                1.275496
                4             5               5            6                1.037146
                4             5               9            6                1.040004
                5             6               8            6                1.308889
                5             6              20            6                1.317360
                6             6               7            8                0.942925
                6             6              12            6                1.399095
                8             6              17            6                1.375545
                9             6              13            6                1.285622
               10             6              11            6                1.422352
               10             6              29            1                0.933441
               11             6              12            6                1.423223
               11             6              30            1                0.942119
               12             6              31            1                0.933523
               13             6              14            6                1.472349
               13             6              32            1                0.921071
               14             6              15            6                1.339646
               14             6              21            6                0.968448
               15             6              16            6                1.475439
               15             6              33            1                0.934521
               16             6              34            1                0.933072
               17             6              18            6                1.442073
               17             6              35            1                0.933216
               18             6              19            6                1.388364
               18             6              36            1                0.930748
               19             6              20            6                1.422329
               19             6              25            6                0.966315
               20             6              37            1                0.926657
               21             6              22            6                1.001252
               21             6              23            6                0.990071
               21             6              24            6                0.989335
               22             6              38            1                0.956450
               22             6              39            1                0.954064
               22             6              40            1                0.953281
               23             6              41            1                0.957852
               23             6              42            1                0.958052
               23             6              43            1                0.961063
               24             6              44            1                0.961127
               24             6              45            1                0.957896
               24             6              46            1                0.958014
               25             6              26            6                1.002227
               25             6              27            6                0.990800
               25             6              28            6                0.990634
               26             6              47            1                0.957340
               26             6              48            1                0.955031
               26             6              49            1                0.954963
               27             6              50            1                0.957592
               27             6              51            1                0.956668
               27             6              52            1                0.961210
               28             6              53            1                0.961153
               28             6              54            1                0.957622
               28             6              55            1                0.957423
# -----------------------------------------------------------
$ CIS_ABS
   description: The CIS absorption spectrum 
   geom. index: 1
   prop. index: 1
        Number of roots:  10
        The CIS Absorption Spectrum :
                  0          1          2          3          4          5    
      0       0.123856   0.133327   1.614707  -1.174956  -0.479238   0.067200
      1       0.149656   0.018970   0.190140   0.088117  -0.427053   0.001066
      2       0.164329   0.023568   0.215134   0.307805  -0.346964   0.002490
      3       0.165380   0.019927   0.180738  -0.270455  -0.327984  -0.004337
      4       0.170859   0.034797   0.305486   0.544541   0.092102   0.021854
      5       0.104628   0.767474  11.002890  -3.060578  -1.243752   0.298047
      6       0.121402   0.136403   1.685348   0.344859  -1.251564  -0.003048
      7       0.125687   0.002133   0.025455  -0.147166  -0.021234  -0.057849
      8       0.129589   0.206701   2.392573   0.643124  -1.406688   0.013890
      9       0.141242   0.002482   0.026360  -0.129466   0.097018   0.013648
        The CIS Absorption Spectrum (Velocity):
                  0          1          2          3          4          5    
      0       0.123856   0.151273   0.028104   0.154712   0.063853  -0.009543
      1       0.149656   0.021702   0.004872  -0.014996   0.068167  -0.000242
      2       0.164329   0.016192   0.003991  -0.042811   0.046456  -0.000574
      3       0.165380   0.014941   0.003707   0.039685   0.046153   0.001253
      4       0.170859   0.036139   0.009262  -0.094771  -0.016238  -0.004099
      5       0.104628   0.790554   0.124071   0.324577   0.133055  -0.031901
      6       0.121402   0.130423   0.023750  -0.042084   0.148254   0.000339
      7       0.125687   0.001077   0.000203   0.011758   0.002733   0.007572
      8       0.129589   0.218824   0.042536  -0.083834   0.188425  -0.001991
      9       0.141242   0.002031   0.000430   0.016757  -0.012070  -0.001943
# -----------------------------------------------------------
$ CIS_CD
   description: The CIS CD spectrum 
   geom. index: 1
   prop. index: 1
        Number of roots:  10
        The CIS CD Spectrum:
                  0          1          2          3    
      0       2.797110  -0.013939  -0.005357  -0.193625
      1      -4.074468  -0.005772   0.019041  -0.002270
      2       0.821252  -0.017153  -0.021544  -0.182009
      3     -10.636113   0.059125   0.013883   0.464936
      4      25.429101   0.054747   0.026362   0.992862
      5      21.104561  -0.041709  -0.018054  -0.353448
      6     -30.922838  -0.018689   0.047361  -0.042514
      7       1.663881   0.012820   0.002785  -0.094644
      8     -45.766244  -0.027110   0.056762   0.014818
      9       0.871984   0.014581   0.009657   0.205186
# -----------------------------------------------------------
$ Calculation_Info
   description: Details of the calculation
   geom. index: 1
   prop. index: 1
     Multiplicity:                          1
     Charge:                                0
     number of atoms:                       56
     number of electrons:                   0
     number of frozen core electrons:       1
     number of correlated electrons:        0
     number of basis functions:             541
     number of aux C basis functions:       0
     number of aux J basis functions:       1718
     number of aux JK basis functions:      0
     number of aux CABS basis functions:    0
     Total Energy                           -1181.562945
# -----------------------------------------------------------
$ SCF_Electric_Properties
   description: The SCF Calculated Electric Properties
   geom. index: 1
   prop. index: 1
       Filename                          : No_1.scfp 
       Do Dipole Moment Calculation      : true 
       Do Quadrupole Moment Calculation  : false 
       Do Polarizability Calculation     : false 
** Dipole moment part of electric properties **
        Magnitude of dipole moment (Debye) :        1.3457962136
        Electronic Contribution:
                  0    
      0      18.783912
      1     -43.628179
      2      -0.001049
        Nuclear Contribution:
                  0    
      0     -19.023960
      1      44.100099
      2      -0.000718
        Total Dipole moment:
                  0    
      0      -0.240048
      1       0.471920
      2      -0.001767
# -------------------------------------------------------------
----------------------- !GEOMETRIES! ------------------------
# -------------------------------------------------------------
------------------------ !GEOMETRY! -------------------------
    Number of atoms:    56 
    Geometry Index:     1 
    Coordinates:
               0 C     -1.760510000000   -2.263630000000    0.175000000000
               1 O      3.296010000000   -1.655740000000   -0.245960000000
               2 C      2.425540000000   -2.698580000000   -0.121740000000
               3 C      1.041870000000   -2.472430000000    0.001670000000
               4 B      0.460070000000   -1.064910000000    0.000920000000
               5 C      1.534160000000    0.054840000000   -0.036070000000
               6 C      0.220690000000   -3.608780000000    0.122700000000
               7 O     -1.132110000000   -3.482730000000    0.248260000000
               8 C      2.883220000000   -0.346850000000   -0.172860000000
               9 C     -1.089870000000   -1.029970000000    0.036560000000
              10 C      2.975250000000   -3.980040000000   -0.131180000000
              11 C      2.113450000000   -5.070590000000   -0.003370000000
              12 C      0.733770000000   -4.905450000000    0.127140000000
              13 C     -1.917420000000    0.115550000000   -0.072430000000
              14 C     -3.307910000000    0.080210000000   -0.020990000000
              15 C     -3.910190000000   -1.185270000000    0.151860000000
              16 C     -3.157090000000   -2.341720000000    0.244700000000
              17 C      3.925240000000    0.580950000000   -0.240600000000
              18 C      3.646250000000    1.936990000000   -0.150480000000
              19 C      2.330210000000    2.406830000000    0.017320000000
              20 C      1.317370000000    1.447000000000    0.069110000000
              21 C     -4.191710000000    1.334270000000   -0.147240000000
              22 C     -3.363040000000    2.619120000000   -0.334170000000
              23 C     -5.127930000000    1.184670000000   -1.370050000000
              24 C     -5.044600000000    1.494890000000    1.133710000000
              25 C      1.988650000000    3.904280000000    0.145170000000
              26 C      3.240850000000    4.797960000000    0.059580000000
              27 C      1.028060000000    4.315850000000   -0.995640000000
              28 C      1.304880000000    4.163780000000    1.508470000000
              29 H      4.047030000000   -4.107660000000   -0.231280000000
              30 H      2.527630000000   -6.074510000000   -0.005560000000
              31 H      0.063690000000   -5.751860000000    0.224880000000
              32 H     -1.428810000000    1.067710000000   -0.222560000000
              33 H     -4.991690000000   -1.267880000000    0.204060000000
              34 H     -3.623540000000   -3.314300000000    0.361270000000
              35 H      4.942370000000    0.220910000000   -0.354070000000
              36 H      4.474220000000    2.634160000000   -0.203510000000
              37 H      0.299240000000    1.786200000000    0.216000000000
              38 H     -4.032930000000    3.480740000000   -0.418740000000
              39 H     -2.698040000000    2.802040000000    0.516370000000
              40 H     -2.755890000000    2.583670000000   -1.244770000000
              41 H     -5.770460000000    2.066750000000   -1.469280000000
              42 H     -5.778210000000    0.309160000000   -1.281950000000
              43 H     -4.550330000000    1.079110000000   -2.294120000000
              44 H     -4.407110000000    1.613110000000    2.015940000000
              45 H     -5.686740000000    2.379510000000    1.056730000000
              46 H     -5.692210000000    0.629720000000    1.304580000000
              47 H      2.949770000000    5.849120000000    0.152680000000
              48 H      3.953040000000    4.581760000000    0.862710000000
              49 H      3.759320000000    4.683850000000   -0.898140000000
              50 H      0.776500000000    5.379690000000   -0.918460000000
              51 H      0.092090000000    3.750590000000   -0.963230000000
              52 H      1.486850000000    4.145300000000   -1.974990000000
              53 H      1.965430000000    3.887850000000    2.336810000000
              54 H      1.052010000000    5.224880000000    1.613570000000
              55 H      0.379970000000    3.589340000000    1.615050000000
