# Supplementary material for: High-performance blue OLED using multiresonance thermally activated delayed fluorescence host materials containing silicon atoms
Source: Nat Commun. 2023 Sep 11;14:5589. doi: 10.1038/s41467-023-41440-1 (PMC10495399; doi:10.1038/s41467-023-41440-1)
Supplement: Supplementary file 20 — Supplementary Data 17 [file 41467_2023_41440_MOESM20_ESM.txt]

-------------------------------------------------------------
----------------------- !PROPERTIES! ------------------------
-------------------------------------------------------------
# -----------------------------------------------------------
$ SCF_Energy
   description: The SCF energy
   geom. index: 1
   prop. index: 1
        SCF Energy:    -1412.5789915124
# -----------------------------------------------------------
$ DFT_Energy
   description: The DFT energy
   geom. index: 1
   prop. index: 1
   Number of Alpha Electrons                122.0000323200 
   Number of Beta  Electrons                122.0000323200 
   Total number of  Electrons               244.0000646401 
   Exchange energy                         -156.8144211513 
   Correlation energy                        -9.6635458405 
   Correlation energy NL                      0.0000000000 
   Exchange-Correlation energy             -166.4779669917 
   Embedding correction                       0.0000000000 
   Total DFT Energy (No VdW correction)   -1412.5789915124 
# -----------------------------------------------------------
$ Mayer_Pop
   description: The Mayer population analysis
   geom. index: 1
   prop. index: 1
     Number of atoms                     : 66
     Threshold for printing              : 0.1000000
     Number of bond orders printed       : 71
  NA   - Mulliken gross atomic population
  ZA   - Total nuclear charge
  QA   - Mulliken gross atomic charge
  VA   - Mayer's total valence
  BVA  - Mayer's bonded valence
  FA   - Mayer's free valence
  ATOM       NA         ZA         QA         VA         BVA        FA
  0   0     5.7614     6.0000     0.2386     3.8776     3.8776    -0.0000
  1   0     8.5024     8.0000    -0.5024     2.0638     2.0638    -0.0000
  2   0     5.7341     6.0000     0.2659     3.8650     3.8650    -0.0000
  3   0     6.0132     6.0000    -0.0132     3.7849     3.7849     0.0000
  4   0     4.9859     5.0000     0.0141     3.4973     3.4973    -0.0000
  5   0     5.9157     6.0000     0.0843     3.7888     3.7888    -0.0000
  6   0     5.7344     6.0000     0.2656     3.8645     3.8645    -0.0000
  7   0     8.5014     8.0000    -0.5014     2.0659     2.0659    -0.0000
  8   0     5.7596     6.0000     0.2404     3.8772     3.8772    -0.0000
  9   0     5.9142     6.0000     0.0858     3.7736     3.7736    -0.0000
 10   0     6.1586     6.0000    -0.1586     3.8484     3.8484    -0.0000
 11   0     5.9443     6.0000     0.0557     3.9597     3.9597     0.0000
 12   0     6.1588     6.0000    -0.1588     3.8485     3.8485    -0.0000
 13   0     6.2080     6.0000    -0.2080     3.9453     3.9453    -0.0000
 14   0     5.8315     6.0000     0.1685     3.8659     3.8659    -0.0000
 15   0     6.1352     6.0000    -0.1352     3.9430     3.9430    -0.0000
 16   0     6.1141     6.0000    -0.1141     3.8853     3.8853    -0.0000
 17   0     6.1186     6.0000    -0.1186     3.8740     3.8740    -0.0000
 18   0     6.1411     6.0000    -0.1411     3.9571     3.9571    -0.0000
 19   0     5.8347     6.0000     0.1653     3.8643     3.8643    -0.0000
 20   0     6.2015     6.0000    -0.2015     3.9312     3.9312    -0.0000
 21   0     6.0182     6.0000    -0.0182     3.9589     3.9589    -0.0000
 22   0     6.3075     6.0000    -0.3075     3.8856     3.8856    -0.0000
 23   0     6.2906     6.0000    -0.2906     3.8733     3.8733     0.0000
 24   0     6.2902     6.0000    -0.2902     3.8730     3.8730    -0.0000
 25   0     6.0144     6.0000    -0.0144     3.9562     3.9562     0.0000
 26   0     6.3058     6.0000    -0.3058     3.8870     3.8870     0.0000
 27   0     6.2903     6.0000    -0.2903     3.8744     3.8744     0.0000
 28   0     6.2905     6.0000    -0.2905     3.8752     3.8752    -0.0000
 29   0     5.9449     6.0000     0.0551     3.9905     3.9905    -0.0000
 30   0     6.1073     6.0000    -0.1073     3.9323     3.9323    -0.0000
 31   0     6.0907     6.0000    -0.0907     3.9507     3.9507    -0.0000
 32   0     6.0785     6.0000    -0.0785     3.9506     3.9506    -0.0000
 33   0     6.0907     6.0000    -0.0907     3.9507     3.9507    -0.0000
 34   0     6.1074     6.0000    -0.1074     3.9323     3.9323    -0.0000
 35   0     0.9053     1.0000     0.0947     0.9672     0.9672    -0.0000
 36   0     0.9054     1.0000     0.0946     0.9672     0.9672     0.0000
 37   0     0.9304     1.0000     0.0696     0.9630     0.9630     0.0000
 38   0     0.9153     1.0000     0.0847     0.9625     0.9625     0.0000
 39   0     0.9047     1.0000     0.0953     0.9617     0.9617    -0.0000
 40   0     0.9056     1.0000     0.0944     0.9618     0.9618    -0.0000
 41   0     0.9153     1.0000     0.0847     0.9651     0.9651    -0.0000
 42   0     0.9255     1.0000     0.0745     0.9573     0.9573     0.0000
 43   0     0.9055     1.0000     0.0945     0.9599     0.9599     0.0000
 44   0     0.8995     1.0000     0.1005     0.9590     0.9590    -0.0000
 45   0     0.8960     1.0000     0.1040     0.9580     0.9580    -0.0000
 46   0     0.9055     1.0000     0.0945     0.9591     0.9591     0.0000
 47   0     0.9048     1.0000     0.0952     0.9610     0.9610    -0.0000
 48   0     0.8964     1.0000     0.1036     0.9587     0.9587    -0.0000
 49   0     0.8968     1.0000     0.1032     0.9588     0.9588    -0.0000
 50   0     0.9055     1.0000     0.0945     0.9591     0.9591    -0.0000
 51   0     0.9046     1.0000     0.0954     0.9610     0.9610    -0.0000
 52   0     0.9050     1.0000     0.0950     0.9601     0.9601    -0.0000
 53   0     0.8998     1.0000     0.1002     0.9580     0.9580    -0.0000
 54   0     0.8998     1.0000     0.1002     0.9580     0.9580    -0.0000
 55   0     0.9066     1.0000     0.0934     0.9590     0.9590     0.0000
 56   0     0.9042     1.0000     0.0958     0.9627     0.9627    -0.0000
 57   0     0.8976     1.0000     0.1024     0.9589     0.9589    -0.0000
 58   0     0.8975     1.0000     0.1025     0.9589     0.9589    -0.0000
 59   0     0.9067     1.0000     0.0933     0.9589     0.9589    -0.0000
 60   0     0.9026     1.0000     0.0974     0.9609     0.9609    -0.0000
 61   0     0.9103     1.0000     0.0897     0.9627     0.9627    -0.0000
 62   0     0.9136     1.0000     0.0864     0.9576     0.9576    -0.0000
 63   0     0.9149     1.0000     0.0851     0.9575     0.9575    -0.0000
 64   0     0.9137     1.0000     0.0863     0.9576     0.9576    -0.0000
 65   0     0.9104     1.0000     0.0896     0.9628     0.9628    -0.0000
      Bond orders larger than 0.1000000
           Atom A     A.N. of A          Atom B    A.N. of B              Bond order
                0             6               7            8                0.930917
                0             6               9            6                1.324090
                0             6              16            6                1.355614
                1             8               2            6                0.937927
                1             8               8            6                0.927488
                2             6               3            6                1.270238
                2             6              10            6                1.383932
                3             6               4            5                1.072840
                3             6               6            6                1.271302
                4             5               5            6                1.037023
                4             5               9            6                1.039840
                5             6               8            6                1.308107
                5             6              20            6                1.317332
                6             6               7            8                0.936808
                6             6              12            6                1.383075
                8             6              17            6                1.376218
                9             6              13            6                1.285023
               10             6              11            6                1.374568
               10             6              35            1                0.925928
               11             6              12            6                1.375372
               11             6              29            6                1.003316
               12             6              36            1                0.925929
               13             6              14            6                1.473315
               13             6              37            1                0.921321
               14             6              15            6                1.339298
               14             6              21            6                0.968371
               15             6              16            6                1.474843
               15             6              38            1                0.934463
               16             6              39            1                0.933069
               17             6              18            6                1.441213
               17             6              40            1                0.933218
               18             6              19            6                1.388119
               18             6              41            1                0.930709
               19             6              20            6                1.423275
               19             6              25            6                0.966722
               20             6              42            1                0.927015
               21             6              22            6                1.001317
               21             6              23            6                0.990058
               21             6              24            6                0.989380
               22             6              43            1                0.956360
               22             6              44            1                0.953891
               22             6              45            1                0.953279
               23             6              46            1                0.957852
               23             6              47            1                0.957978
               23             6              48            1                0.961079
               24             6              49            1                0.961096
               24             6              50            1                0.957854
               24             6              51            1                0.958073
               25             6              26            6                1.002226
               25             6              27            6                0.990697
               25             6              28            6                0.990460
               26             6              52            1                0.957346
               26             6              53            1                0.955012
               26             6              54            1                0.955003
               27             6              55            1                0.957608
               27             6              56            1                0.956835
               27             6              57            1                0.961197
               28             6              58            1                0.961157
               28             6              59            1                0.957586
               28             6              60            1                0.957323
               29             6              30            6                1.410065
               29             6              34            6                1.410030
               30             6              31            6                1.438040
               30             6              61            1                0.934613
               31             6              32            6                1.442988
               31             6              62            1                0.942426
               32             6              33            6                1.442974
               32             6              63            1                0.943798
               33             6              34            6                1.438081
               33             6              64            1                0.942425
               34             6              65            1                0.934606
# -----------------------------------------------------------
$ CIS_ABS
   description: The CIS absorption spectrum 
   geom. index: 1
   prop. index: 1
        Number of roots:  10
        The CIS Absorption Spectrum :
                  0          1          2          3          4          5    
      0       0.121856   0.132212   1.627471  -0.021912   1.273349  -0.074648
      1       0.146540   0.253566   2.595525   1.609787   0.064060  -0.002626
      2       0.148376   0.196819   1.989741   1.409413  -0.057389   0.001527
      3       0.156043   0.002330   0.022396   0.101750  -0.109518   0.006992
      4       0.165608   0.119163   1.079325   0.037118  -1.038189   0.010542
      5       0.102740   0.745125  10.878749   0.080534  -3.288328   0.243237
      6       0.115721   0.456572   5.918197   2.428913   0.136019  -0.008679
      7       0.123051   0.014638   0.178436   0.369372   0.204784   0.008043
      8       0.125931   0.009608   0.114440  -0.227675   0.249294   0.021358
      9       0.133100   0.442329   4.984910  -2.232680   0.000936   0.007160
        The CIS Absorption Spectrum (Velocity):
                  0          1          2          3          4          5    
      0       0.121856   0.148037   0.027059   0.002081  -0.164192   0.009772
      1       0.146540   0.238630   0.052453  -0.228831  -0.009462   0.000382
      2       0.148376   0.166400   0.037035  -0.192262   0.008360  -0.000302
      3       0.156043   0.002102   0.000492  -0.015789   0.015568  -0.000602
      4       0.165608   0.103904   0.025811  -0.006773   0.160514  -0.000566
      5       0.102740   0.762093   0.117447  -0.007191   0.341699  -0.025240
      6       0.115721   0.425817   0.073914  -0.271426  -0.015511   0.001000
      7       0.123051   0.015721   0.002902  -0.049156  -0.022007  -0.001032
      8       0.125931   0.008502   0.001606   0.030221  -0.026160  -0.002897
      9       0.133100   0.446382   0.089120   0.298528   0.000509  -0.001057
# -----------------------------------------------------------
$ CIS_CD
   description: The CIS CD spectrum 
   geom. index: 1
   prop. index: 1
        Number of roots:  10
        The CIS CD Spectrum:
                  0          1          2          3    
      0       8.750023  -0.000537   0.015703   0.019397
      1     -18.928784  -0.024928  -0.000483  -0.003465
      2      -6.839631  -0.010252   0.001375   0.013751
      3       1.343888  -0.000741  -0.081317  -0.855233
      4      10.516578  -0.002199  -0.025977  -0.434519
      5      15.505432  -0.000197  -0.006268   0.050536
      6     -33.284894  -0.029071   0.000150   0.001314
      7      -5.331569  -0.029658  -0.002566   0.021303
      8      -3.564842   0.019206  -0.009736  -0.035659
      9     -38.067219   0.036398   0.006003   0.071870
# -----------------------------------------------------------
$ Calculation_Info
   description: Details of the calculation
   geom. index: 1
   prop. index: 1
     Multiplicity:                          1
     Charge:                                0
     number of atoms:                       66
     number of electrons:                   0
     number of frozen core electrons:       1
     number of correlated electrons:        0
     number of basis functions:             645
     number of aux C basis functions:       0
     number of aux J basis functions:       2056
     number of aux JK basis functions:      0
     number of aux CABS basis functions:    0
     Total Energy                           -1412.476251
# -----------------------------------------------------------
$ SCF_Electric_Properties
   description: The SCF Calculated Electric Properties
   geom. index: 1
   prop. index: 1
       Filename                          : No_2.scfp 
       Do Dipole Moment Calculation      : true 
       Do Quadrupole Moment Calculation  : false 
       Do Polarizability Calculation     : false 
** Dipole moment part of electric properties **
        Magnitude of dipole moment (Debye) :        1.0184696527
        Electronic Contribution:
                  0    
      0      51.834228
      1      -0.481849
      2       0.063118
        Nuclear Contribution:
                  0    
      0     -52.232971
      1       0.521223
      2      -0.065406
        Total Dipole moment:
                  0    
      0      -0.398743
      1       0.039374
      2      -0.002288
# -------------------------------------------------------------
----------------------- !GEOMETRIES! ------------------------
# -------------------------------------------------------------
------------------------ !GEOMETRY! -------------------------
    Number of atoms:    66 
    Geometry Index:     1 
    Coordinates:
               0 C      0.012250000000    2.495280000000   -0.149380000000
               1 O      1.407980000000   -2.407730000000    0.197290000000
               2 C      2.028950000000   -1.197760000000    0.092470000000
               3 C      1.280090000000   -0.010510000000    0.001390000000
               4 B     -0.241410000000   -0.017840000000    0.003110000000
               5 C     -0.856360000000   -1.443200000000    0.045460000000
               6 C      2.016130000000    1.184370000000   -0.090780000000
               7 O      1.381000000000    2.387330000000   -0.195010000000
               8 C      0.039640000000   -2.532500000000    0.152980000000
               9 C     -0.870960000000    1.399940000000   -0.038650000000
              10 C      3.420790000000   -1.209190000000    0.097170000000
              11 C      4.120570000000    0.005220000000   -0.000170000000
              12 C      3.407740000000    1.211840000000   -0.097010000000
              13 C     -2.249380000000    1.723360000000    0.030180000000
              14 C     -2.750410000000    3.020760000000   -0.028220000000
              15 C     -1.809890000000    4.065250000000   -0.162270000000
              16 C     -0.450840000000    3.815040000000   -0.218820000000
              17 C     -0.409910000000   -3.853350000000    0.219180000000
              18 C     -1.770030000000   -4.121830000000    0.163450000000
              19 C     -2.717130000000   -3.089020000000    0.034360000000
              20 C     -2.225880000000   -1.783230000000   -0.021430000000
              21 C     -4.252100000000    3.351830000000    0.045820000000
              22 C     -5.123810000000    2.091480000000    0.199790000000
              23 C     -4.519570000000    4.271330000000    1.261070000000
              24 C     -4.683250000000    4.078750000000   -1.250170000000
              25 C     -4.233600000000   -3.351180000000   -0.047010000000
              26 C     -4.571540000000   -4.852090000000    0.036460000000
              27 C     -4.946640000000   -2.633460000000    1.123430000000
              28 C     -4.781050000000   -2.809550000000   -1.388800000000
              29 C      5.606400000000    0.013500000000   -0.000570000000
              30 C      6.332990000000   -0.996480000000   -0.653140000000
              31 C      7.726610000000   -0.987980000000   -0.654140000000
              32 C      8.423990000000    0.029760000000   -0.001340000000
              33 C      7.715310000000    1.039370000000    0.651880000000
              34 C      6.321700000000    1.031760000000    0.651670000000
              35 H      3.944640000000   -2.151700000000    0.204170000000
              36 H      3.921010000000    2.160060000000   -0.204650000000
              37 H     -2.946450000000    0.906240000000    0.148900000000
              38 H     -2.148050000000    5.095780000000   -0.216140000000
              39 H      0.270690000000    4.620100000000   -0.310100000000
              40 H      0.319160000000   -4.651990000000    0.307040000000
              41 H     -2.090550000000   -5.155860000000    0.215020000000
              42 H     -2.938210000000   -0.975860000000   -0.136630000000
              43 H     -6.179470000000    2.377100000000    0.247080000000
              44 H     -5.005860000000    1.408210000000   -0.647790000000
              45 H     -4.890050000000    1.543380000000    1.118630000000
              46 H     -5.584260000000    4.523370000000    1.322690000000
              47 H     -3.961040000000    5.209650000000    1.193760000000
              48 H     -4.232130000000    3.778460000000    2.195440000000
              49 H     -4.517200000000    3.445470000000   -2.127660000000
              50 H     -5.748690000000    4.331820000000   -1.209730000000
              51 H     -4.127370000000    5.009090000000   -1.400850000000
              52 H     -5.655890000000   -4.989480000000   -0.023840000000
              53 H     -4.122320000000   -5.418340000000   -0.786080000000
              54 H     -4.236360000000   -5.294280000000    0.980520000000
              55 H     -6.027340000000   -2.809360000000    1.078090000000
              56 H     -4.785180000000   -1.551730000000    1.096540000000
              57 H     -4.582370000000   -3.000870000000    2.088330000000
              58 H     -4.300520000000   -3.307040000000   -2.237490000000
              59 H     -5.860710000000   -2.983610000000   -1.459020000000
              60 H     -4.610600000000   -1.733950000000   -1.493810000000
              61 H      5.799490000000   -1.778240000000   -1.184940000000
              62 H      8.268410000000   -1.773690000000   -1.172710000000
              63 H      9.509950000000    0.036030000000   -0.001670000000
              64 H      8.248290000000    1.831300000000    1.170150000000
              65 H      5.779500000000    1.807290000000    1.183790000000
