# Supplementary material for: High-performance blue OLED using multiresonance thermally activated delayed fluorescence host materials containing silicon atoms
Source: Nat Commun. 2023 Sep 11;14:5589. doi: 10.1038/s41467-023-41440-1 (PMC10495399; doi:10.1038/s41467-023-41440-1)
Supplement: Supplementary file 21 — Supplementary Data 18 [file 41467_2023_41440_MOESM21_ESM.txt]

-------------------------------------------------------------
----------------------- !PROPERTIES! ------------------------
-------------------------------------------------------------
# -----------------------------------------------------------
$ SCF_Energy
   description: The SCF energy
   geom. index: 1
   prop. index: 1
        SCF Energy:    -1412.5757508040
# -----------------------------------------------------------
$ DFT_Energy
   description: The DFT energy
   geom. index: 1
   prop. index: 1
   Number of Alpha Electrons                122.0001541089 
   Number of Beta  Electrons                122.0001541089 
   Total number of  Electrons               244.0003082179 
   Exchange energy                         -156.8116238386 
   Correlation energy                        -9.6639318411 
   Correlation energy NL                      0.0000000000 
   Exchange-Correlation energy             -166.4755556797 
   Embedding correction                       0.0000000000 
   Total DFT Energy (No VdW correction)   -1412.5757508040 
# -----------------------------------------------------------
$ Mayer_Pop
   description: The Mayer population analysis
   geom. index: 1
   prop. index: 1
     Number of atoms                     : 66
     Threshold for printing              : 0.1000000
     Number of bond orders printed       : 71
  NA   - Mulliken gross atomic population
  ZA   - Total nuclear charge
  QA   - Mulliken gross atomic charge
  VA   - Mayer's total valence
  BVA  - Mayer's bonded valence
  FA   - Mayer's free valence
  ATOM       NA         ZA         QA         VA         BVA        FA
  0   0     5.7622     6.0000     0.2378     3.8788     3.8788    -0.0000
  1   0     8.4970     8.0000    -0.4970     2.0733     2.0733     0.0000
  2   0     5.7825     6.0000     0.2175     3.8586     3.8586     0.0000
  3   0     6.0066     6.0000    -0.0066     3.7615     3.7615    -0.0000
  4   0     4.9837     5.0000     0.0163     3.4959     3.4959    -0.0000
  5   0     5.9140     6.0000     0.0860     3.7921     3.7921    -0.0000
  6   0     5.7356     6.0000     0.2644     3.8809     3.8809    -0.0000
  7   0     8.4980     8.0000    -0.4980     2.0707     2.0707     0.0000
  8   0     5.7604     6.0000     0.2396     3.8806     3.8806     0.0000
  9   0     5.9148     6.0000     0.0852     3.7737     3.7737    -0.0000
 10   0     5.9873     6.0000     0.0127     3.8546     3.8546    -0.0000
 11   0     6.1300     6.0000    -0.1300     3.9715     3.9715    -0.0000
 12   0     6.1222     6.0000    -0.1222     3.8596     3.8596     0.0000
 13   0     6.2094     6.0000    -0.2094     3.9448     3.9448     0.0000
 14   0     5.8329     6.0000     0.1671     3.8654     3.8654     0.0000
 15   0     6.1345     6.0000    -0.1345     3.9437     3.9437    -0.0000
 16   0     6.1137     6.0000    -0.1137     3.8850     3.8850    -0.0000
 17   0     6.1212     6.0000    -0.1212     3.8713     3.8713    -0.0000
 18   0     6.1402     6.0000    -0.1402     3.9559     3.9559    -0.0000
 19   0     5.8365     6.0000     0.1635     3.8637     3.8637    -0.0000
 20   0     6.2022     6.0000    -0.2022     3.9281     3.9281    -0.0000
 21   0     6.0185     6.0000    -0.0185     3.9591     3.9591    -0.0000
 22   0     6.3078     6.0000    -0.3078     3.8856     3.8856    -0.0000
 23   0     6.2902     6.0000    -0.2902     3.8732     3.8732     0.0000
 24   0     6.2907     6.0000    -0.2907     3.8730     3.8730     0.0000
 25   0     6.0140     6.0000    -0.0140     3.9560     3.9560    -0.0000
 26   0     6.3061     6.0000    -0.3061     3.8869     3.8869    -0.0000
 27   0     6.2911     6.0000    -0.2911     3.8744     3.8744    -0.0000
 28   0     6.2905     6.0000    -0.2905     3.8751     3.8751     0.0000
 29   0     5.9340     6.0000     0.0660     3.9581     3.9581    -0.0000
 30   0     6.0886     6.0000    -0.0886     3.9364     3.9364    -0.0000
 31   0     6.0941     6.0000    -0.0941     3.9517     3.9517    -0.0000
 32   0     6.0804     6.0000    -0.0804     3.9509     3.9509    -0.0000
 33   0     6.0901     6.0000    -0.0901     3.9519     3.9519    -0.0000
 34   0     6.1087     6.0000    -0.1087     3.9419     3.9419    -0.0000
 35   0     0.9049     1.0000     0.0951     0.9642     0.9642    -0.0000
 36   0     0.9059     1.0000     0.0941     0.9620     0.9620    -0.0000
 37   0     0.9280     1.0000     0.0720     0.9647     0.9647     0.0000
 38   0     0.9149     1.0000     0.0851     0.9625     0.9625    -0.0000
 39   0     0.9043     1.0000     0.0957     0.9615     0.9615    -0.0000
 40   0     0.9004     1.0000     0.0996     0.9616     0.9616    -0.0000
 41   0     0.9147     1.0000     0.0853     0.9652     0.9652     0.0000
 42   0     0.9242     1.0000     0.0758     0.9597     0.9597    -0.0000
 43   0     0.9052     1.0000     0.0948     0.9599     0.9599    -0.0000
 44   0     0.8998     1.0000     0.1002     0.9591     0.9591    -0.0000
 45   0     0.8953     1.0000     0.1047     0.9578     0.9578    -0.0000
 46   0     0.9053     1.0000     0.0947     0.9590     0.9590    -0.0000
 47   0     0.9047     1.0000     0.0953     0.9611     0.9611    -0.0000
 48   0     0.8962     1.0000     0.1038     0.9587     0.9587    -0.0000
 49   0     0.8968     1.0000     0.1032     0.9588     0.9588    -0.0000
 50   0     0.9052     1.0000     0.0948     0.9591     0.9591    -0.0000
 51   0     0.9046     1.0000     0.0954     0.9610     0.9610    -0.0000
 52   0     0.9048     1.0000     0.0952     0.9601     0.9601    -0.0000
 53   0     0.8998     1.0000     0.1002     0.9580     0.9580    -0.0000
 54   0     0.8994     1.0000     0.1006     0.9578     0.9578    -0.0000
 55   0     0.9064     1.0000     0.0936     0.9590     0.9590    -0.0000
 56   0     0.9039     1.0000     0.0961     0.9631     0.9631    -0.0000
 57   0     0.8974     1.0000     0.1026     0.9588     0.9588    -0.0000
 58   0     0.8976     1.0000     0.1024     0.9589     0.9589    -0.0000
 59   0     0.9065     1.0000     0.0935     0.9589     0.9589    -0.0000
 60   0     0.9022     1.0000     0.0978     0.9606     0.9606    -0.0000
 61   0     0.9103     1.0000     0.0897     0.9650     0.9650    -0.0000
 62   0     0.9183     1.0000     0.0817     0.9579     0.9579    -0.0000
 63   0     0.9188     1.0000     0.0812     0.9578     0.9578    -0.0000
 64   0     0.9177     1.0000     0.0823     0.9579     0.9579     0.0000
 65   0     0.9165     1.0000     0.0835     0.9627     0.9627    -0.0000
      Bond orders larger than 0.1000000
           Atom A     A.N. of A          Atom B    A.N. of B              Bond order
                0             6               7            8                0.932016
                0             6               9            6                1.324620
                0             6              16            6                1.355060
                1             8               2            6                0.959370
                1             8               8            6                0.924749
                2             6               3            6                1.258051
                2             6              10            6                1.343394
                3             6               4            5                1.066137
                3             6               6            6                1.273131
                4             5               5            6                1.038734
                4             5               9            6                1.039848
                5             6               8            6                1.312279
                5             6              20            6                1.315073
                6             6               7            8                0.944197
                6             6              12            6                1.388743
                8             6              17            6                1.374008
                9             6              13            6                1.285254
               10             6              11            6                1.403601
               10             6              29            6                0.973910
               11             6              12            6                1.416980
               11             6              35            1                0.933010
               12             6              36            1                0.932761
               13             6              14            6                1.472669
               13             6              37            1                0.920821
               14             6              15            6                1.339439
               14             6              21            6                0.968265
               15             6              16            6                1.475308
               15             6              38            1                0.934466
               16             6              39            1                0.933015
               17             6              18            6                1.441143
               17             6              40            1                0.932523
               18             6              19            6                1.387109
               18             6              41            1                0.930714
               19             6              20            6                1.423824
               19             6              25            6                0.966297
               20             6              42            1                0.926325
               21             6              22            6                1.001255
               21             6              23            6                0.990266
               21             6              24            6                0.989275
               22             6              43            1                0.956401
               22             6              44            1                0.954093
               22             6              45            1                0.953073
               23             6              46            1                0.957856
               23             6              47            1                0.958023
               23             6              48            1                0.961000
               24             6              49            1                0.961153
               24             6              50            1                0.957892
               24             6              51            1                0.957923
               25             6              26            6                1.002222
               25             6              27            6                0.990804
               25             6              28            6                0.990540
               26             6              52            1                0.957341
               26             6              53            1                0.954883
               26             6              54            1                0.955018
               27             6              55            1                0.957577
               27             6              56            1                0.956452
               27             6              57            1                0.961195
               28             6              58            1                0.961120
               28             6              59            1                0.957612
               28             6              60            1                0.957506
               29             6              30            6                1.412424
               29             6              34            6                1.418214
               30             6              31            6                1.440921
               30             6              61            1                0.936544
               31             6              32            6                1.439240
               31             6              62            1                0.943004
               32             6              33            6                1.448295
               32             6              63            1                0.944105
               33             6              34            6                1.433824
               33             6              64            1                0.942665
               34             6              65            1                0.936994
# -----------------------------------------------------------
$ CIS_ABS
   description: The CIS absorption spectrum 
   geom. index: 1
   prop. index: 1
        Number of roots:  10
        The CIS Absorption Spectrum :
                  0          1          2          3          4          5    
      0       0.118670   0.104866   1.325511  -0.557419   1.004356   0.077872
      1       0.149067   0.015811   0.159102  -0.352303  -0.186986  -0.004520
      2       0.154246   0.060260   0.586014   0.736721   0.207922  -0.004927
      3       0.158556   0.385054   3.642753   1.863281  -0.413153  -0.015507
      4       0.163230   0.038994   0.358335  -0.592553   0.084068   0.012214
      5       0.101121   0.712763  10.572887  -1.564605   2.837744   0.268526
      6       0.116931   0.078630   1.008682  -0.960859   0.291222   0.024923
      7       0.122860   0.330090   4.030085  -1.878377  -0.708358  -0.003463
      8       0.126229   0.247702   2.943471  -1.697556  -0.242792  -0.053162
      9       0.133708   0.063392   0.711166   0.504075  -0.675789  -0.019608
        The CIS Absorption Spectrum (Velocity):
                  0          1          2          3          4          5    
      0       0.118670   0.120485   0.021447   0.071378  -0.127421  -0.010783
      1       0.149067   0.017277   0.003863   0.054899   0.029133   0.000763
      2       0.154246   0.067689   0.015661  -0.120412  -0.034072   0.001066
      3       0.158556   0.363876   0.086542  -0.286864   0.065181   0.001611
      4       0.163230   0.038747   0.009487   0.097246  -0.005491  -0.000222
      5       0.101121   0.733777   0.111301   0.160590  -0.291093  -0.027866
      6       0.116931   0.080323   0.014088   0.114274  -0.031988  -0.002562
      7       0.122860   0.328776   0.060590   0.231346   0.084076   0.000378
      8       0.126229   0.239237   0.045298   0.209786   0.035157   0.007224
      9       0.133708   0.061254   0.012285  -0.059669   0.093367   0.002743
# -----------------------------------------------------------
$ CIS_CD
   description: The CIS CD spectrum 
   geom. index: 1
   prop. index: 1
        Number of roots:  10
        The CIS CD Spectrum:
                  0          1          2          3    
      0       9.931440   0.003326   0.019915   0.037464
      1      -3.281973   0.010254   0.017972  -0.002596
      2     -16.824973  -0.028372  -0.055789   0.646453
      3      -9.754282  -0.018565  -0.068748   0.935162
      4      -8.292514   0.032686  -0.046189   0.463572
      5       8.786488   0.000157   0.010183  -0.037291
      6      -1.724360  -0.003187   0.017152  -0.470052
      7     -56.641184   0.045751   0.049947  -0.339481
      8     -31.077381   0.043775   0.035401  -0.319548
      9       0.472643   0.028566   0.008158   0.402094
# -----------------------------------------------------------
$ Calculation_Info
   description: Details of the calculation
   geom. index: 1
   prop. index: 1
     Multiplicity:                          1
     Charge:                                0
     number of atoms:                       66
     number of electrons:                   0
     number of frozen core electrons:       1
     number of correlated electrons:        0
     number of basis functions:             645
     number of aux C basis functions:       0
     number of aux J basis functions:       2056
     number of aux JK basis functions:      0
     number of aux CABS basis functions:    0
     Total Energy                           -1412.474630
# -----------------------------------------------------------
$ SCF_Electric_Properties
   description: The SCF Calculated Electric Properties
   geom. index: 1
   prop. index: 1
       Filename                          : No_3.scfp 
       Do Dipole Moment Calculation      : true 
       Do Quadrupole Moment Calculation  : false 
       Do Polarizability Calculation     : false 
** Dipole moment part of electric properties **
        Magnitude of dipole moment (Debye) :        1.6184224633
        Electronic Contribution:
                  0    
      0     -44.739484
      1     -25.052370
      2      -1.671626
        Nuclear Contribution:
                  0    
      0      45.306607
      1      25.341632
      2       1.682388
        Total Dipole moment:
                  0    
      0       0.567123
      1       0.289262
      2       0.010762
# -------------------------------------------------------------
----------------------- !GEOMETRIES! ------------------------
# -------------------------------------------------------------
------------------------ !GEOMETRY! -------------------------
    Number of atoms:    66 
    Geometry Index:     1 
    Coordinates:
               0 C      1.274420000000   -2.858360000000   -0.229750000000
               1 O     -2.396280000000    0.672830000000    0.112720000000
               2 C     -2.345320000000   -0.681720000000   -0.039290000000
               3 C     -1.100680000000   -1.336110000000   -0.122840000000
               4 B      0.215310000000   -0.565970000000   -0.069450000000
               5 C      0.042960000000    0.974350000000   -0.017030000000
               6 C     -1.116310000000   -2.736790000000   -0.250860000000
               7 O      0.041440000000   -3.450880000000   -0.344910000000
               8 C     -1.276410000000    1.467150000000    0.093620000000
               9 C      1.474720000000   -1.471210000000   -0.073050000000
              10 C     -3.575660000000   -1.365490000000   -0.074870000000
              11 C     -3.506520000000   -2.763760000000   -0.203630000000
              12 C     -2.305520000000   -3.461010000000   -0.294690000000
              13 C      2.821250000000   -1.054920000000    0.079190000000
              14 C      3.911940000000   -1.919340000000    0.051300000000
              15 C      3.637670000000   -3.291380000000   -0.139170000000
              16 C      2.343870000000   -3.761320000000   -0.273920000000
              17 C     -1.550100000000    2.833950000000    0.187940000000
              18 C     -0.506530000000    3.746940000000    0.146250000000
              19 C      0.830080000000    3.329290000000    0.001050000000
              20 C      1.059420000000    1.954160000000   -0.075490000000
              21 C      5.368330000000   -1.449800000000    0.220080000000
              22 C      5.474820000000    0.074900000000    0.410050000000
              23 C      5.989690000000   -2.134380000000    1.460830000000
              24 C      6.182690000000   -1.834830000000   -1.038080000000
              25 C      2.008950000000    4.318820000000   -0.078620000000
              26 C      1.548830000000    5.784520000000    0.037900000000
              27 C      3.003710000000    4.035880000000    1.072180000000
              28 C      2.733720000000    4.149320000000   -1.434760000000
              29 C     -4.895640000000   -0.688440000000    0.028720000000
              30 C     -5.208010000000    0.453480000000   -0.728590000000
              31 C     -6.468310000000    1.041970000000   -0.644770000000
              32 C     -7.444640000000    0.505770000000    0.197170000000
              33 C     -7.148500000000   -0.626600000000    0.956100000000
              34 C     -5.887370000000   -1.215690000000    0.872730000000
              35 H     -4.439240000000   -3.317350000000   -0.252690000000
              36 H     -2.281140000000   -4.539420000000   -0.402150000000
              37 H      3.000340000000   -0.002210000000    0.244160000000
              38 H      4.453250000000   -4.007500000000   -0.171870000000
              39 H      2.134510000000   -4.817820000000   -0.404320000000
              40 H     -2.581000000000    3.157630000000    0.285370000000
              41 H     -0.745770000000    4.801460000000    0.219050000000
              42 H      2.079250000000    1.613480000000   -0.205300000000
              43 H      6.525810000000    0.360390000000    0.520610000000
              44 H      5.074590000000    0.620870000000   -0.450750000000
              45 H      4.946260000000    0.412390000000    1.307780000000
              46 H      7.028990000000   -1.813730000000    1.594120000000
              47 H      5.988870000000   -3.224580000000    1.368140000000
              48 H      5.434970000000   -1.876500000000    2.368770000000
              49 H      5.771630000000   -1.354870000000   -1.932150000000
              50 H      7.225650000000   -1.516660000000   -0.929950000000
              51 H      6.182900000000   -2.915330000000   -1.210060000000
              52 H      2.416440000000    6.449160000000   -0.023530000000
              53 H      0.864160000000    6.062900000000   -0.770010000000
              54 H      1.050270000000    5.981670000000    0.992720000000
              55 H      3.847270000000    4.734010000000    1.028150000000
              56 H      3.409990000000    3.021510000000    1.019320000000
              57 H      2.518240000000    4.150180000000    2.046810000000
              58 H      2.055990000000    4.355860000000   -2.269450000000
              59 H      3.580770000000    4.841200000000   -1.505030000000
              60 H      3.121760000000    3.134730000000   -1.564720000000
              61 H     -4.460930000000    0.873240000000   -1.392760000000
              62 H     -6.690490000000    1.920060000000   -1.244700000000
              63 H     -8.425570000000    0.967500000000    0.261790000000
              64 H     -7.896640000000   -1.049370000000    1.620680000000
              65 H     -5.658260000000   -2.084790000000    1.482650000000
