# Supplementary material for: High-performance blue OLED using multiresonance thermally activated delayed fluorescence host materials containing silicon atoms
Source: Nat Commun. 2023 Sep 11;14:5589. doi: 10.1038/s41467-023-41440-1 (PMC10495399; doi:10.1038/s41467-023-41440-1)
Supplement: Supplementary file 22 — Supplementary Data 19 [file 41467_2023_41440_MOESM22_ESM.txt]

-------------------------------------------------------------
----------------------- !PROPERTIES! ------------------------
-------------------------------------------------------------
# -----------------------------------------------------------
$ SCF_Energy
   description: The SCF energy
   geom. index: 1
   prop. index: 1
        SCF Energy:    -1643.4838260732
# -----------------------------------------------------------
$ DFT_Energy
   description: The DFT energy
   geom. index: 1
   prop. index: 1
   Number of Alpha Electrons                141.9999477449 
   Number of Beta  Electrons                141.9999477449 
   Total number of  Electrons               283.9998954898 
   Exchange energy                         -182.6637128618 
   Correlation energy                       -11.2534819361 
   Correlation energy NL                      0.0000000000 
   Exchange-Correlation energy             -193.9171947979 
   Embedding correction                       0.0000000000 
   Total DFT Energy (No VdW correction)   -1643.4838260732 
# -----------------------------------------------------------
$ Mayer_Pop
   description: The Mayer population analysis
   geom. index: 1
   prop. index: 1
     Number of atoms                     : 76
     Threshold for printing              : 0.1000000
     Number of bond orders printed       : 82
  NA   - Mulliken gross atomic population
  ZA   - Total nuclear charge
  QA   - Mulliken gross atomic charge
  VA   - Mayer's total valence
  BVA  - Mayer's bonded valence
  FA   - Mayer's free valence
  ATOM       NA         ZA         QA         VA         BVA        FA
  0   0     5.7623     6.0000     0.2377     3.8818     3.8818    -0.0000
  1   0     8.4963     8.0000    -0.4963     2.0751     2.0751    -0.0000
  2   0     5.7850     6.0000     0.2150     3.8571     3.8571     0.0000
  3   0     5.9994     6.0000     0.0006     3.7330     3.7330    -0.0000
  4   0     4.9850     5.0000     0.0150     3.4963     3.4963     0.0000
  5   0     5.9139     6.0000     0.0861     3.7914     3.7914    -0.0000
  6   0     5.7856     6.0000     0.2144     3.8570     3.8570     0.0000
  7   0     8.4952     8.0000    -0.4952     2.0773     2.0773    -0.0000
  8   0     5.7606     6.0000     0.2394     3.8814     3.8814    -0.0000
  9   0     5.9126     6.0000     0.0874     3.7763     3.7763    -0.0000
 10   0     5.9773     6.0000     0.0227     3.8312     3.8312    -0.0000
 11   0     6.1792     6.0000    -0.1792     3.9732     3.9732    -0.0000
 12   0     5.9772     6.0000     0.0228     3.8314     3.8314    -0.0000
 13   0     6.2104     6.0000    -0.2104     3.9437     3.9437    -0.0000
 14   0     5.8327     6.0000     0.1673     3.8654     3.8654    -0.0000
 15   0     6.1347     6.0000    -0.1347     3.9416     3.9416    -0.0000
 16   0     6.1172     6.0000    -0.1172     3.8820     3.8820    -0.0000
 17   0     6.1215     6.0000    -0.1215     3.8708     3.8708    -0.0000
 18   0     6.1404     6.0000    -0.1404     3.9558     3.9558     0.0000
 19   0     5.8359     6.0000     0.1641     3.8634     3.8634    -0.0000
 20   0     6.2029     6.0000    -0.2029     3.9291     3.9291    -0.0000
 21   0     6.0185     6.0000    -0.0185     3.9589     3.9589    -0.0000
 22   0     6.3075     6.0000    -0.3075     3.8856     3.8856     0.0000
 23   0     6.2907     6.0000    -0.2907     3.8732     3.8732    -0.0000
 24   0     6.2904     6.0000    -0.2904     3.8728     3.8728    -0.0000
 25   0     6.0146     6.0000    -0.0146     3.9562     3.9562    -0.0000
 26   0     6.3059     6.0000    -0.3059     3.8869     3.8869    -0.0000
 27   0     6.2913     6.0000    -0.2913     3.8741     3.8741     0.0000
 28   0     6.2907     6.0000    -0.2907     3.8752     3.8752    -0.0000
 29   0     5.9364     6.0000     0.0636     3.9588     3.9588    -0.0000
 30   0     6.0889     6.0000    -0.0889     3.9364     3.9364    -0.0000
 31   0     6.0943     6.0000    -0.0943     3.9520     3.9520     0.0000
 32   0     6.0801     6.0000    -0.0801     3.9507     3.9507     0.0000
 33   0     6.0908     6.0000    -0.0908     3.9521     3.9521    -0.0000
 34   0     6.1077     6.0000    -0.1077     3.9415     3.9415    -0.0000
 35   0     5.9365     6.0000     0.0635     3.9586     3.9586    -0.0000
 36   0     6.1076     6.0000    -0.1076     3.9414     3.9414    -0.0000
 37   0     6.0907     6.0000    -0.0907     3.9521     3.9521    -0.0000
 38   0     6.0801     6.0000    -0.0801     3.9507     3.9507    -0.0000
 39   0     6.0943     6.0000    -0.0943     3.9520     3.9520    -0.0000
 40   0     6.0890     6.0000    -0.0890     3.9364     3.9364     0.0000
 41   0     0.9032     1.0000     0.0968     0.9717     0.9717    -0.0000
 42   0     0.9272     1.0000     0.0728     0.9648     0.9648    -0.0000
 43   0     0.9144     1.0000     0.0856     0.9626     0.9626     0.0000
 44   0     0.8990     1.0000     0.1010     0.9614     0.9614    -0.0000
 45   0     0.9000     1.0000     0.1000     0.9616     0.9616     0.0000
 46   0     0.9145     1.0000     0.0855     0.9652     0.9652     0.0000
 47   0     0.9241     1.0000     0.0759     0.9601     0.9601     0.0000
 48   0     0.9051     1.0000     0.0949     0.9599     0.9599    -0.0000
 49   0     0.8999     1.0000     0.1001     0.9592     0.9592    -0.0000
 50   0     0.8954     1.0000     0.1046     0.9578     0.9578    -0.0000
 51   0     0.9051     1.0000     0.0949     0.9591     0.9591    -0.0000
 52   0     0.9047     1.0000     0.0953     0.9610     0.9610    -0.0000
 53   0     0.8964     1.0000     0.1036     0.9587     0.9587    -0.0000
 54   0     0.8967     1.0000     0.1033     0.9588     0.9588    -0.0000
 55   0     0.9051     1.0000     0.0949     0.9591     0.9591    -0.0000
 56   0     0.9043     1.0000     0.0957     0.9610     0.9610     0.0000
 57   0     0.9047     1.0000     0.0953     0.9601     0.9601     0.0000
 58   0     0.8998     1.0000     0.1002     0.9580     0.9580    -0.0000
 59   0     0.8995     1.0000     0.1005     0.9579     0.9579    -0.0000
 60   0     0.9062     1.0000     0.0938     0.9590     0.9590    -0.0000
 61   0     0.9037     1.0000     0.0963     0.9631     0.9631    -0.0000
 62   0     0.8973     1.0000     0.1027     0.9588     0.9588     0.0000
 63   0     0.8974     1.0000     0.1026     0.9589     0.9589    -0.0000
 64   0     0.9063     1.0000     0.0937     0.9589     0.9589    -0.0000
 65   0     0.9022     1.0000     0.0978     0.9606     0.9606    -0.0000
 66   0     0.9106     1.0000     0.0894     0.9650     0.9650     0.0000
 67   0     0.9182     1.0000     0.0818     0.9579     0.9579    -0.0000
 68   0     0.9186     1.0000     0.0814     0.9578     0.9578     0.0000
 69   0     0.9171     1.0000     0.0829     0.9578     0.9578    -0.0000
 70   0     0.9137     1.0000     0.0863     0.9623     0.9623    -0.0000
 71   0     0.9136     1.0000     0.0864     0.9623     0.9623     0.0000
 72   0     0.9170     1.0000     0.0830     0.9578     0.9578    -0.0000
 73   0     0.9186     1.0000     0.0814     0.9578     0.9578    -0.0000
 74   0     0.9182     1.0000     0.0818     0.9579     0.9579    -0.0000
 75   0     0.9109     1.0000     0.0891     0.9650     0.9650     0.0000
      Bond orders larger than 0.1000000
           Atom A     A.N. of A          Atom B    A.N. of B              Bond order
                0             6               7            8                0.928480
                0             6               9            6                1.328297
                0             6              16            6                1.353309
                1             8               2            6                0.961337
                1             8               8            6                0.924849
                2             6               3            6                1.254605
                2             6              10            6                1.335604
                3             6               4            5                1.061549
                3             6               6            6                1.255746
                4             5               5            6                1.038295
                4             5               9            6                1.041349
                5             6               8            6                1.312417
                5             6              20            6                1.315342
                6             6               7            8                0.960225
                6             6              12            6                1.334897
                8             6              17            6                1.374018
                9             6              13            6                1.282876
               10             6              11            6                1.392857
               10             6              29            6                0.970905
               11             6              12            6                1.393869
               11             6              41            1                0.922843
               12             6              35            6                0.970822
               13             6              14            6                1.473955
               13             6              42            1                0.920513
               14             6              15            6                1.338067
               14             6              21            6                0.968519
               15             6              16            6                1.474592
               15             6              43            1                0.934497
               16             6              44            1                0.932328
               17             6              18            6                1.440832
               17             6              45            1                0.932504
               18             6              19            6                1.386969
               18             6              46            1                0.930708
               19             6              20            6                1.423815
               19             6              25            6                0.966398
               20             6              47            1                0.926039
               21             6              22            6                1.001180
               21             6              23            6                0.990056
               21             6              24            6                0.989231
               22             6              48            1                0.956381
               22             6              49            1                0.953910
               22             6              50            1                0.953239
               23             6              51            1                0.957842
               23             6              52            1                0.957949
               23             6              53            1                0.961072
               24             6              54            1                0.961064
               24             6              55            1                0.957823
               24             6              56            1                0.958019
               25             6              26            6                1.002252
               25             6              27            6                0.990708
               25             6              28            6                0.990540
               26             6              57            1                0.957275
               26             6              58            1                0.954995
               26             6              59            1                0.954971
               27             6              60            1                0.957588
               27             6              61            1                0.956497
               27             6              62            1                0.961158
               28             6              63            1                0.961150
               28             6              64            1                0.957587
               28             6              65            1                0.957393
               29             6              30            6                1.411927
               29             6              34            6                1.419024
               30             6              31            6                1.440727
               30             6              66            1                0.936600
               31             6              32            6                1.439487
               31             6              67            1                0.942968
               32             6              33            6                1.448205
               32             6              68            1                0.944068
               33             6              34            6                1.433562
               33             6              69            1                0.942553
               34             6              70            1                0.936521
               35             6              36            6                1.419096
               35             6              40            6                1.411876
               36             6              37            6                1.433472
               36             6              71            1                0.936540
               37             6              38            6                1.448210
               37             6              72            1                0.942552
               38             6              39            6                1.439490
               38             6              73            1                0.944066
               39             6              40            6                1.440736
               39             6              74            1                0.942965
               40             6              75            1                0.936659
# -----------------------------------------------------------
$ CIS_ABS
   description: The CIS absorption spectrum 
   geom. index: 1
   prop. index: 1
        Number of roots:  10
        The CIS Absorption Spectrum :
                  0          1          2          3          4          5    
      0       0.114742   0.098691   1.290170   0.001858   1.134128   0.062608
      1       0.148035   0.006630   0.067175   0.254694  -0.048018  -0.000075
      2       0.150424   0.241136   2.404561   1.549666  -0.055517  -0.003683
      3       0.153260   0.070573   0.690715  -0.118796  -0.821976  -0.030952
      4       0.155290   0.374093   3.613496   1.900838  -0.017594   0.000497
      5       0.098193   0.677991  10.356973  -0.005029  -3.213739  -0.169792
      6       0.112156   0.188775   2.524720  -1.586848   0.081386   0.003169
      7       0.122391   0.396257   4.856434  -2.203408  -0.032112   0.019897
      8       0.125035   0.141832   1.701501   1.271449   0.289912   0.029473
      9       0.129308   0.252198   2.925562  -0.421131   1.657669  -0.018525
        The CIS Absorption Spectrum (Velocity):
                  0          1          2          3          4          5    
      0       0.114742   0.113316   0.019503  -0.000666  -0.139378  -0.008749
      1       0.148035   0.006666   0.001480  -0.037821   0.007042   0.000285
      2       0.150424   0.251476   0.056742  -0.238063   0.008223   0.000688
      3       0.153260   0.071188   0.016365   0.018512   0.126419   0.006402
      4       0.155290   0.347713   0.080994  -0.284581   0.002865  -0.000067
      5       0.098193   0.696154   0.102537   0.001212   0.319745   0.017265
      6       0.112156   0.190567   0.032060   0.178823  -0.009068  -0.000384
      7       0.122391   0.389435   0.071495   0.267372   0.001129  -0.002447
      8       0.125035   0.139726   0.026206  -0.156632  -0.040698  -0.004010
      9       0.129308   0.240848   0.046715   0.053876  -0.209297   0.002686
# -----------------------------------------------------------
$ CIS_CD
   description: The CIS CD spectrum 
   geom. index: 1
   prop. index: 1
        Number of roots:  10
        The CIS CD Spectrum:
                  0          1          2          3    
      0      15.180300  -0.000898   0.019495   0.161170
      1       0.185693   0.001408  -0.000760   0.017879
      2     -29.868038  -0.040878  -0.005660   0.087040
      3       2.835317   0.004825  -0.047189   1.040349
      4      22.553525   0.025184   0.001219  -0.021943
      5       1.930596   0.000376   0.007199  -0.160395
      6      -3.624554   0.004834  -0.000490   0.007188
      7     -66.281117   0.063353   0.001171  -0.048265
      8     -24.865889  -0.033910   0.003147  -0.357655
      9       9.083832   0.009697   0.002935  -0.997871
# -----------------------------------------------------------
$ Calculation_Info
   description: Details of the calculation
   geom. index: 1
   prop. index: 1
     Multiplicity:                          1
     Charge:                                0
     number of atoms:                       76
     number of electrons:                   0
     number of frozen core electrons:       1
     number of correlated electrons:        0
     number of basis functions:             749
     number of aux C basis functions:       0
     number of aux J basis functions:       2394
     number of aux JK basis functions:      0
     number of aux CABS basis functions:    0
     Total Energy                           -1643.385633
# -----------------------------------------------------------
$ SCF_Electric_Properties
   description: The SCF Calculated Electric Properties
   geom. index: 1
   prop. index: 1
       Filename                          : No_4.scfp 
       Do Dipole Moment Calculation      : true 
       Do Quadrupole Moment Calculation  : false 
       Do Polarizability Calculation     : false 
** Dipole moment part of electric properties **
        Magnitude of dipole moment (Debye) :        1.8116783571
        Electronic Contribution:
                  0    
      0     -53.410841
      1       0.140884
      2       0.042897
        Nuclear Contribution:
                  0    
      0      54.122805
      1      -0.174454
      2      -0.043489
        Total Dipole moment:
                  0    
      0       0.711963
      1      -0.033571
      2      -0.000592
# -------------------------------------------------------------
----------------------- !GEOMETRIES! ------------------------
# -------------------------------------------------------------
------------------------ !GEOMETRY! -------------------------
    Number of atoms:    76 
    Geometry Index:     1 
    Coordinates:
               0 C      0.439640000000   -2.490270000000   -0.094730000000
               1 O     -0.984920000000    2.402650000000    0.164630000000
               2 C     -1.618210000000    1.199360000000    0.066960000000
               3 C     -0.875810000000    0.004890000000    0.000320000000
               4 B      0.652380000000    0.022260000000    0.001900000000
               5 C      1.271550000000    1.444180000000   -0.009980000000
               6 C     -1.589450000000   -1.206660000000   -0.066940000000
               7 O     -0.926560000000   -2.394230000000   -0.163960000000
               8 C      0.379560000000    2.533320000000    0.096760000000
               9 C      1.304430000000   -1.383620000000    0.014710000000
              10 C     -3.024610000000    1.217860000000    0.068940000000
              11 C     -3.661520000000   -0.028980000000   -0.001100000000
              12 C     -2.994940000000   -1.259980000000   -0.070130000000
              13 C      2.684430000000   -1.687450000000    0.131730000000
              14 C      3.200930000000   -2.979810000000    0.110120000000
              15 C      2.277110000000   -4.038010000000   -0.038130000000
              16 C      0.917270000000   -3.806290000000   -0.134850000000
              17 C      0.826450000000    3.856380000000    0.134600000000
              18 C      2.184390000000    4.123900000000    0.039390000000
              19 C      3.128690000000    3.089660000000   -0.104080000000
              20 C      2.638720000000    1.782430000000   -0.124470000000
              21 C      4.702850000000   -3.292650000000    0.238040000000
              22 C      5.555590000000   -2.020500000000    0.400380000000
              23 C      4.940540000000   -4.190550000000    1.475480000000
              24 C      5.183750000000   -4.034270000000   -1.031910000000
              25 C      4.641330000000    3.353130000000   -0.237670000000
              26 C      4.978650000000    4.855650000000   -0.187010000000
              27 C      5.392650000000    2.653750000000    0.919860000000
              28 C      5.146750000000    2.792930000000   -1.588270000000
              29 C     -3.832170000000    2.463440000000    0.163870000000
              30 C     -3.557790000000    3.589220000000   -0.631190000000
              31 C     -4.356570000000    4.728390000000   -0.553990000000
              32 C     -5.445420000000    4.770560000000    0.318990000000
              33 C     -5.728820000000    3.660980000000    1.115560000000
              34 C     -4.929820000000    2.520780000000    1.038880000000
              35 C     -3.771230000000   -2.525280000000   -0.164590000000
              36 C     -4.865800000000   -2.611200000000   -1.041100000000
              37 C     -5.635610000000   -3.771340000000   -1.117680000000
              38 C     -5.325470000000   -4.872630000000   -0.319570000000
              39 C     -4.239420000000   -4.802050000000    0.555060000000
              40 C     -3.469910000000   -3.642900000000    0.632250000000
              41 H     -4.746900000000   -0.041990000000   -0.001720000000
              42 H      3.367420000000   -0.860520000000    0.263280000000
              43 H      2.629320000000   -5.064770000000   -0.068260000000
              44 H      0.206910000000   -4.620200000000   -0.234380000000
              45 H      0.098060000000    4.654620000000    0.230800000000
              46 H      2.505730000000    5.158520000000    0.068400000000
              47 H      3.347480000000    0.974070000000   -0.253380000000
              48 H      6.612040000000   -2.293870000000    0.486000000000
              49 H      5.458060000000   -1.351880000000   -0.461360000000
              50 H      5.286490000000   -1.460900000000    1.302420000000
              51 H      6.005110000000   -4.430860000000    1.574400000000
              52 H      4.393490000000   -5.135420000000    1.405400000000
              53 H      4.619170000000   -3.686290000000    2.392580000000
              54 H      5.039360000000   -3.416430000000   -1.924130000000
              55 H      6.250010000000   -4.274300000000   -0.953010000000
              56 H      4.643620000000   -4.973210000000   -1.186130000000
              57 H      6.060150000000    4.993740000000   -0.284890000000
              58 H      4.501670000000    5.409170000000   -1.002560000000
              59 H      4.673600000000    5.311060000000    0.760960000000
              60 H      6.470620000000    2.833880000000    0.840110000000
              61 H      5.235950000000    1.571000000000    0.911340000000
              62 H      5.055620000000    3.031870000000    1.890490000000
              63 H      4.637070000000    3.276030000000   -2.428210000000
              64 H      6.222880000000    2.969660000000   -1.696050000000
              65 H      4.977240000000    1.715320000000   -1.671720000000
              66 H     -2.720600000000    3.564800000000   -1.319640000000
              67 H     -4.130770000000    5.584730000000   -1.183270000000
              68 H     -6.065440000000    5.660290000000    0.378480000000
              69 H     -6.568630000000    3.683480000000    1.804240000000
              70 H     -5.145270000000    1.668930000000    1.677330000000
              71 H     -5.101730000000   -1.765740000000   -1.680790000000
              72 H     -6.473580000000   -3.815800000000   -1.807520000000
              73 H     -5.922700000000   -5.777810000000   -0.379110000000
              74 H     -3.993020000000   -5.651710000000    1.185680000000
              75 H     -2.634810000000   -3.596510000000    1.322140000000
