# Supplementary material for: High-performance blue OLED using multiresonance thermally activated delayed fluorescence host materials containing silicon atoms
Source: Nat Commun. 2023 Sep 11;14:5589. doi: 10.1038/s41467-023-41440-1 (PMC10495399; doi:10.1038/s41467-023-41440-1)
Supplement: Supplementary file 23 — Supplementary Data 20 [file 41467_2023_41440_MOESM23_ESM.txt]

-------------------------------------------------------------
----------------------- !PROPERTIES! ------------------------
-------------------------------------------------------------
# -----------------------------------------------------------
$ SCF_Energy
   description: The SCF energy
   geom. index: 1
   prop. index: 1
        SCF Energy:    -2395.9588173508
# -----------------------------------------------------------
$ DFT_Energy
   description: The DFT energy
   geom. index: 1
   prop. index: 1
   Number of Alpha Electrons                190.0001981661 
   Number of Beta  Electrons                190.0001981661 
   Total number of  Electrons               380.0003963323 
   Exchange energy                         -251.0844612363 
   Correlation energy                       -15.1499666820 
   Correlation energy NL                      0.0000000000 
   Exchange-Correlation energy             -266.2344279183 
   Embedding correction                       0.0000000000 
   Total DFT Energy (No VdW correction)   -2395.9588173508 
# -----------------------------------------------------------
$ CIS_ABS
   description: The CIS absorption spectrum 
   geom. index: 1
   prop. index: 1
        Number of roots:  10
        The CIS Absorption Spectrum :
                  0          1          2          3          4          5    
      0       0.121227   0.128025   1.584118  -0.019648  -1.257953   0.035869
      1       0.144836   0.646978   6.700470  -2.588226   0.037563   0.012094
      2       0.147074   0.123552   1.260102  -1.119893  -0.076572   0.008832
      3       0.152161   0.002064   0.020342   0.125941   0.064559   0.017695
      4       0.164493   0.105376   0.960916   0.027983   0.979712   0.017236
      5       0.102178   0.738103  10.835565   0.076681   3.283634  -0.217798
      6       0.114033   0.554477   7.293612  -2.698304   0.112983   0.002002
      7       0.122491   0.017277   0.211570   0.408648  -0.211118  -0.002349
      8       0.125566   0.008937   0.106758   0.125459   0.300149   0.030477
      9       0.132166   0.405695   4.604380  -2.145582  -0.029005   0.004041
        The CIS Absorption Spectrum (Velocity):
                  0          1          2          3          4          5    
      0       0.121227   0.143331   0.026063   0.001697   0.161341  -0.005451
      1       0.144836   0.600546   0.130471   0.361160  -0.005659  -0.001570
      2       0.147074   0.103732   0.022884   0.150870   0.010996  -0.001295
      3       0.152161   0.001829   0.000417  -0.018941  -0.007111  -0.002850
      4       0.164493   0.091513   0.022580  -0.004434  -0.150160  -0.003484
      5       0.102178   0.754924   0.115705  -0.006720  -0.339311   0.022962
      6       0.114033   0.517310   0.088486   0.297186  -0.012912  -0.000090
      7       0.122491   0.018311   0.003364  -0.053259   0.022973   0.000337
      8       0.125566   0.007130   0.001343  -0.016670  -0.032390  -0.003980
      9       0.132166   0.411608   0.081601   0.285645   0.002750  -0.000315
# -----------------------------------------------------------
$ CIS_CD
   description: The CIS CD spectrum 
   geom. index: 1
   prop. index: 1
        Number of roots:  10
        The CIS CD Spectrum:
                  0          1          2          3    
      0      -4.998200  -0.000730   0.025655   0.603757
      1      25.407591  -0.021126  -0.016199  -0.014761
      2      16.037682  -0.029395  -0.007369   0.060444
      3       7.167724  -0.000214   0.038197   0.721347
      4       3.347844  -0.002607   0.012760  -0.309055
      5       2.135146   0.001160  -0.086833  -1.329522
      6       7.398034  -0.006312  -0.011016  -0.046883
      7      -9.215448  -0.051352  -0.007572   0.068437
      8      -3.914235  -0.025404   0.002969  -0.197078
      9     -32.021066   0.031733  -0.014525  -0.063516
# -----------------------------------------------------------
$ Calculation_Info
   description: Details of the calculation
   geom. index: 1
   prop. index: 1
     Multiplicity:                          1
     Charge:                                0
     number of atoms:                       99
     number of electrons:                   0
     number of frozen core electrons:       1
     number of correlated electrons:        0
     number of basis functions:             985
     number of aux C basis functions:       0
     number of aux J basis functions:       3143
     number of aux JK basis functions:      0
     number of aux CABS basis functions:    0
     Total Energy                           -2395.856640
# -----------------------------------------------------------
$ SCF_Electric_Properties
   description: The SCF Calculated Electric Properties
   geom. index: 1
   prop. index: 1
       Filename                          : PSi.scfp 
       Do Dipole Moment Calculation      : true 
       Do Quadrupole Moment Calculation  : false 
       Do Polarizability Calculation     : false 
** Dipole moment part of electric properties **
        Magnitude of dipole moment (Debye) :        0.9935402648
        Electronic Contribution:
                  0    
      0      67.147338
      1       0.714081
      2      -0.036738
        Nuclear Contribution:
                  0    
      0     -67.536503
      1      -0.750357
      2       0.041516
        Total Dipole moment:
                  0    
      0      -0.389165
      1      -0.036275
      2       0.004779
# -------------------------------------------------------------
----------------------- !GEOMETRIES! ------------------------
# -------------------------------------------------------------
------------------------ !GEOMETRY! -------------------------
    Number of atoms:    99 
    Geometry Index:     1 
    Coordinates:
               0 C     -4.048260000000   -2.490540000000    0.122560000000
               1 O     -2.675640000000    2.420430000000   -0.191730000000
               2 C     -2.048610000000    1.212580000000   -0.099290000000
               3 C     -2.791490000000    0.021930000000   -0.004610000000
               4 B     -4.312950000000    0.022320000000   -0.006980000000
               5 C     -4.934460000000    1.444850000000   -0.030470000000
               6 C     -2.050370000000   -1.169310000000    0.092850000000
               7 O     -2.680470000000   -2.376130000000    0.183030000000
               8 C     -4.044080000000    2.539080000000   -0.133880000000
               9 C     -4.935800000000   -1.398440000000    0.015610000000
              10 C     -6.311900000000   -1.727000000000   -0.071850000000
              11 C     -6.807320000000   -3.027240000000   -0.031920000000
              12 C     -5.863180000000   -4.068630000000    0.101380000000
              13 C     -4.505820000000   -3.813040000000    0.173680000000
              14 C     -0.656910000000    1.230820000000   -0.100290000000
              15 C      0.048250000000    0.019800000000    0.001560000000
              16 C     -0.658660000000   -1.190280000000    0.099960000000
              17 C     -4.500090000000    3.858450000000   -0.182460000000
              18 C     -5.860910000000    4.119930000000   -0.111780000000
              19 C     -6.802250000000    3.081660000000    0.016220000000
              20 C     -6.304790000000    1.777580000000    0.054290000000
              21 C     -8.306520000000   -3.364600000000   -0.124750000000
              22 C     -9.182490000000   -2.106920000000   -0.276470000000
              23 C     -8.557180000000   -4.274360000000   -1.350860000000
              24 C     -8.747480000000   -4.105240000000    1.160170000000
              25 C     -8.318920000000    3.336560000000    0.115450000000
              26 C     -8.664190000000    4.836550000000    0.047140000000
              27 C     -9.041070000000    2.624770000000   -1.053030000000
              28 C     -8.849870000000    2.782140000000    1.458630000000
              29 C      1.533380000000    0.019560000000    0.006980000000
              30 C      2.261510000000    0.928340000000   -0.777790000000
              31 C      3.654320000000    0.930230000000   -0.766230000000
              32 C      3.647820000000   -0.877240000000    0.812430000000
              33 C      2.254730000000   -0.885060000000    0.803120000000
              34 C      4.386250000000    0.027400000000    0.025790000000
              35 Si     6.280010000000   -0.004800000000    0.003660000000
              36 C      6.943280000000    1.679480000000   -0.552060000000
              37 C      6.898310000000   -0.398240000000    1.749640000000
              38 C      6.886310000000   -1.327470000000   -1.208300000000
              39 C      6.991150000000    2.023800000000   -1.917210000000
              40 C      7.435870000000    3.279310000000   -2.334340000000
              41 C      7.849870000000    4.221710000000   -1.391580000000
              42 C      7.818040000000    3.900900000000   -0.033950000000
              43 C      7.370510000000    2.644600000000    0.378050000000
              44 C      8.184380000000   -1.272520000000   -1.752300000000
              45 C      8.655040000000   -2.269100000000   -2.608780000000
              46 C      7.832900000000   -3.345510000000   -2.945990000000
              47 C      6.540640000000   -3.418160000000   -2.424320000000
              48 C      6.075470000000   -2.419830000000   -1.567020000000
              49 C      8.020610000000   -1.219610000000    1.961820000000
              50 C      8.502150000000   -1.472260000000    3.247340000000
              51 C      7.868840000000   -0.907520000000    4.355100000000
              52 C      6.750520000000   -0.092770000000    4.171020000000
              53 C      6.271900000000    0.155130000000    2.883540000000
              54 H     -7.010800000000   -0.911440000000   -0.191360000000
              55 H     -6.197110000000   -5.101170000000    0.141380000000
              56 H     -3.781580000000   -4.615870000000    0.263080000000
              57 H     -0.137480000000    2.180670000000   -0.144910000000
              58 H     -0.140830000000   -2.140880000000    0.147810000000
              59 H     -3.775510000000    4.661410000000   -0.268030000000
              60 H     -6.186500000000    5.152950000000   -0.149860000000
              61 H     -7.011840000000    0.965570000000    0.170490000000
              62 H    -10.236240000000   -2.396960000000   -0.337420000000
              63 H     -9.076720000000   -1.430810000000    0.578440000000
              64 H     -8.941640000000   -1.549430000000   -1.187780000000
              65 H     -9.619960000000   -4.530910000000   -1.425510000000
              66 H     -7.994870000000   -5.210610000000   -1.286260000000
              67 H     -8.262700000000   -3.771810000000   -2.277840000000
              68 H     -8.593260000000   -3.479230000000    2.045010000000
              69 H     -9.811270000000   -4.362740000000    1.106550000000
              70 H     -8.188810000000   -5.034370000000    1.308020000000
              71 H     -9.748460000000    4.968690000000    0.119630000000
              72 H     -8.209060000000    5.398470000000    0.869400000000
              73 H     -8.340520000000    5.287460000000   -0.896820000000
              74 H    -10.121800000000    2.797030000000   -0.996130000000
              75 H     -8.876220000000    1.543360000000   -1.035170000000
              76 H     -8.687240000000    2.999960000000   -2.018820000000
              77 H     -8.362100000000    3.274700000000    2.306060000000
              78 H     -9.929360000000    2.951630000000    1.541740000000
              79 H     -8.674300000000    1.706400000000    1.553150000000
              80 H      1.730890000000    1.625870000000   -1.418920000000
              81 H      4.179510000000    1.651050000000   -1.386770000000
              82 H      4.166750000000   -1.578080000000    1.461340000000
              83 H      1.718890000000   -1.578980000000    1.443900000000
              84 H      6.688570000000    1.297950000000   -2.667990000000
              85 H      7.463620000000    3.519600000000   -3.393630000000
              86 H      8.199610000000    5.198550000000   -1.713790000000
              87 H      8.145290000000    4.627440000000    0.704700000000
              88 H      7.360740000000    2.410520000000    1.439020000000
              89 H      8.834610000000   -0.434480000000   -1.514180000000
              90 H      9.660320000000   -2.202960000000   -3.015800000000
              91 H      8.195930000000   -4.120670000000   -3.615080000000
              92 H      5.893070000000   -4.249830000000   -2.687970000000
              93 H      5.063390000000   -2.489160000000   -1.177650000000
              94 H      8.522360000000   -1.674270000000    1.112020000000
              95 H      9.369190000000   -2.112670000000    3.383970000000
              96 H      8.241420000000   -1.104500000000    5.356460000000
              97 H      6.248470000000    0.345700000000    5.029090000000
              98 H      5.390550000000    0.780160000000    2.762860000000
