# Supplementary material for: High-performance blue OLED using multiresonance thermally activated delayed fluorescence host materials containing silicon atoms
Source: Nat Commun. 2023 Sep 11;14:5589. doi: 10.1038/s41467-023-41440-1 (PMC10495399; doi:10.1038/s41467-023-41440-1)
Supplement: Supplementary file 24 — Supplementary Data 21 [file 41467_2023_41440_MOESM24_ESM.txt]

-------------------------------------------------------------
----------------------- !PROPERTIES! ------------------------
-------------------------------------------------------------
# -----------------------------------------------------------
$ SCF_Energy
   description: The SCF energy
   geom. index: 1
   prop. index: 1
        SCF Energy:    -2395.9554811993
# -----------------------------------------------------------
$ DFT_Energy
   description: The DFT energy
   geom. index: 1
   prop. index: 1
   Number of Alpha Electrons                189.9996901504 
   Number of Beta  Electrons                189.9996901504 
   Total number of  Electrons               379.9993803009 
   Exchange energy                         -251.0819857286 
   Correlation energy                       -15.1503601298 
   Correlation energy NL                      0.0000000000 
   Exchange-Correlation energy             -266.2323458584 
   Embedding correction                       0.0000000000 
   Total DFT Energy (No VdW correction)   -2395.9554811993 
# -----------------------------------------------------------
$ Mayer_Pop
   description: The Mayer population analysis
   geom. index: 1
   prop. index: 1
     Number of atoms                     : 99
     Threshold for printing              : 0.1000000
     Number of bond orders printed       : 107
  NA   - Mulliken gross atomic population
  ZA   - Total nuclear charge
  QA   - Mulliken gross atomic charge
  VA   - Mayer's total valence
  BVA  - Mayer's bonded valence
  FA   - Mayer's free valence
  ATOM       NA         ZA         QA         VA         BVA        FA
  0   0     5.7625     6.0000     0.2375     3.8791     3.8791     0.0000
  1   0     8.4970     8.0000    -0.4970     2.0732     2.0732    -0.0000
  2   0     5.7825     6.0000     0.2175     3.8581     3.8581     0.0000
  3   0     6.0065     6.0000    -0.0065     3.7616     3.7616    -0.0000
  4   0     4.9832     5.0000     0.0168     3.4956     3.4956    -0.0000
  5   0     5.9135     6.0000     0.0865     3.7922     3.7922    -0.0000
  6   0     5.7353     6.0000     0.2647     3.8809     3.8809     0.0000
  7   0     8.4976     8.0000    -0.4976     2.0714     2.0714     0.0000
  8   0     5.7607     6.0000     0.2393     3.8798     3.8798    -0.0000
  9   0     5.9154     6.0000     0.0846     3.7737     3.7737     0.0000
 10   0     6.2091     6.0000    -0.2091     3.9447     3.9447    -0.0000
 11   0     5.8331     6.0000     0.1669     3.8654     3.8654    -0.0000
 12   0     6.1343     6.0000    -0.1343     3.9434     3.9434    -0.0000
 13   0     6.1136     6.0000    -0.1136     3.8847     3.8847     0.0000
 14   0     5.9839     6.0000     0.0161     3.8508     3.8508    -0.0000
 15   0     6.1301     6.0000    -0.1301     3.9714     3.9714    -0.0000
 16   0     6.1224     6.0000    -0.1224     3.8605     3.8605     0.0000
 17   0     6.1211     6.0000    -0.1211     3.8712     3.8712    -0.0000
 18   0     6.1406     6.0000    -0.1406     3.9560     3.9560    -0.0000
 19   0     5.8362     6.0000     0.1638     3.8636     3.8636    -0.0000
 20   0     6.2020     6.0000    -0.2020     3.9285     3.9285    -0.0000
 21   0     6.0180     6.0000    -0.0180     3.9588     3.9588    -0.0000
 22   0     6.3077     6.0000    -0.3077     3.8855     3.8855    -0.0000
 23   0     6.2905     6.0000    -0.2905     3.8730     3.8730    -0.0000
 24   0     6.2909     6.0000    -0.2909     3.8731     3.8731    -0.0000
 25   0     6.0140     6.0000    -0.0140     3.9560     3.9560    -0.0000
 26   0     6.3061     6.0000    -0.3061     3.8869     3.8869     0.0000
 27   0     6.2910     6.0000    -0.2910     3.8743     3.8743    -0.0000
 28   0     6.2905     6.0000    -0.2905     3.8751     3.8751     0.0000
 29   0     5.9370     6.0000     0.0630     3.9614     3.9614    -0.0000
 30   0     6.0847     6.0000    -0.0847     3.9091     3.9091     0.0000
 31   0     6.1207     6.0000    -0.1207     3.9618     3.9618     0.0000
 32   0     6.1219     6.0000    -0.1219     3.9540     3.9540     0.0000
 33   0     6.1079     6.0000    -0.1079     3.9130     3.9130     0.0000
 34   0     6.0896     6.0000    -0.0896     3.7994     3.7994     0.0000
 35   0    13.5031    14.0000     0.4969     4.1001     4.1001     0.0000
 36   0     6.0902     6.0000    -0.0902     3.8089     3.8089    -0.0000
 37   0     6.0907     6.0000    -0.0907     3.8085     3.8085    -0.0000
 38   0     6.0909     6.0000    -0.0909     3.8085     3.8085     0.0000
 39   0     6.1151     6.0000    -0.1151     3.9632     3.9632     0.0000
 40   0     6.0809     6.0000    -0.0809     3.9316     3.9316     0.0000
 41   0     6.0861     6.0000    -0.0861     3.9638     3.9638     0.0000
 42   0     6.0779     6.0000    -0.0779     3.9334     3.9334    -0.0000
 43   0     6.1110     6.0000    -0.1110     3.9720     3.9720     0.0000
 44   0     6.1150     6.0000    -0.1150     3.9639     3.9639    -0.0000
 45   0     6.0804     6.0000    -0.0804     3.9315     3.9315     0.0000
 46   0     6.0860     6.0000    -0.0860     3.9640     3.9640     0.0000
 47   0     6.0777     6.0000    -0.0777     3.9338     3.9338    -0.0000
 48   0     6.1096     6.0000    -0.1096     3.9716     3.9716    -0.0000
 49   0     6.1105     6.0000    -0.1105     3.9719     3.9719    -0.0000
 50   0     6.0774     6.0000    -0.0774     3.9338     3.9338    -0.0000
 51   0     6.0861     6.0000    -0.0861     3.9641     3.9641     0.0000
 52   0     6.0808     6.0000    -0.0808     3.9316     3.9316    -0.0000
 53   0     6.1149     6.0000    -0.1149     3.9637     3.9637    -0.0000
 54   0     0.9280     1.0000     0.0720     0.9645     0.9645    -0.0000
 55   0     0.9147     1.0000     0.0853     0.9625     0.9625     0.0000
 56   0     0.9041     1.0000     0.0959     0.9615     0.9615     0.0000
 57   0     0.9044     1.0000     0.0956     0.9642     0.9642     0.0000
 58   0     0.9055     1.0000     0.0945     0.9620     0.9620     0.0000
 59   0     0.8992     1.0000     0.1008     0.9614     0.9614    -0.0000
 60   0     0.9142     1.0000     0.0858     0.9651     0.9651    -0.0000
 61   0     0.9242     1.0000     0.0758     0.9595     0.9595    -0.0000
 62   0     0.9052     1.0000     0.0948     0.9599     0.9599     0.0000
 63   0     0.8998     1.0000     0.1002     0.9591     0.9591    -0.0000
 64   0     0.8954     1.0000     0.1046     0.9578     0.9578     0.0000
 65   0     0.9052     1.0000     0.0948     0.9590     0.9590    -0.0000
 66   0     0.9046     1.0000     0.0954     0.9611     0.9611    -0.0000
 67   0     0.8962     1.0000     0.1038     0.9587     0.9587    -0.0000
 68   0     0.8967     1.0000     0.1033     0.9588     0.9588    -0.0000
 69   0     0.9051     1.0000     0.0949     0.9591     0.9591     0.0000
 70   0     0.9046     1.0000     0.0954     0.9610     0.9610     0.0000
 71   0     0.9048     1.0000     0.0952     0.9602     0.9602     0.0000
 72   0     0.8997     1.0000     0.1003     0.9580     0.9580     0.0000
 73   0     0.8994     1.0000     0.1006     0.9579     0.9579    -0.0000
 74   0     0.9063     1.0000     0.0937     0.9590     0.9590    -0.0000
 75   0     0.9040     1.0000     0.0960     0.9631     0.9631     0.0000
 76   0     0.8974     1.0000     0.1026     0.9588     0.9588    -0.0000
 77   0     0.8974     1.0000     0.1026     0.9589     0.9589    -0.0000
 78   0     0.9065     1.0000     0.0935     0.9590     0.9590     0.0000
 79   0     0.9023     1.0000     0.0977     0.9606     0.9606     0.0000
 80   0     0.9099     1.0000     0.0901     0.9653     0.9653    -0.0000
 81   0     0.9107     1.0000     0.0893     0.9658     0.9658     0.0000
 82   0     0.9065     1.0000     0.0935     0.9615     0.9615     0.0000
 83   0     0.9163     1.0000     0.0837     0.9627     0.9627    -0.0000
 84   0     0.9058     1.0000     0.0942     0.9609     0.9609     0.0000
 85   0     0.9170     1.0000     0.0830     0.9574     0.9574    -0.0000
 86   0     0.9161     1.0000     0.0839     0.9570     0.9570    -0.0000
 87   0     0.9162     1.0000     0.0838     0.9573     0.9573    -0.0000
 88   0     0.9078     1.0000     0.0922     0.9651     0.9651     0.0000
 89   0     0.9064     1.0000     0.0936     0.9615     0.9615    -0.0000
 90   0     0.9174     1.0000     0.0826     0.9574     0.9574    -0.0000
 91   0     0.9161     1.0000     0.0839     0.9571     0.9571     0.0000
 92   0     0.9169     1.0000     0.0831     0.9574     0.9574    -0.0000
 93   0     0.9104     1.0000     0.0896     0.9658     0.9658     0.0000
 94   0     0.9100     1.0000     0.0900     0.9658     0.9658     0.0000
 95   0     0.9169     1.0000     0.0831     0.9574     0.9574     0.0000
 96   0     0.9160     1.0000     0.0840     0.9571     0.9571     0.0000
 97   0     0.9171     1.0000     0.0829     0.9574     0.9574     0.0000
 98   0     0.9059     1.0000     0.0941     0.9613     0.9613     0.0000
      Bond orders larger than 0.1000000
           Atom A     A.N. of A          Atom B    A.N. of B              Bond order
                0             6               7            8                0.931502
                0             6               9            6                1.325090
                0             6              13            6                1.354984
                1             8               2            6                0.960473
                1             8               8            6                0.923438
                2             6               3            6                1.258161
                2             6              14            6                1.341584
                3             6               4            5                1.065628
                3             6               6            6                1.273216
                4             5               5            6                1.039169
                4             5               9            6                1.039604
                5             6               8            6                1.312230
                5             6              20            6                1.315025
                6             6               7            8                0.945308
                6             6              16            6                1.387234
                8             6              17            6                1.374264
                9             6              10            6                1.285116
               10             6              11            6                1.472988
               10             6              54            1                0.920892
               11             6              12            6                1.339153
               11             6              21            6                0.968235
               12             6              13            6                1.475359
               12             6              55            1                0.934426
               13             6              56            1                0.933003
               14             6              15            6                1.401009
               14             6              29            6                0.975386
               15             6              16            6                1.419206
               15             6              57            1                0.932718
               16             6              58            1                0.932677
               17             6              18            6                1.440977
               17             6              59            1                0.932396
               18             6              19            6                1.387165
               18             6              60            1                0.930695
               19             6              20            6                1.423859
               19             6              25            6                0.966373
               20             6              61            1                0.926342
               21             6              22            6                1.001264
               21             6              23            6                0.990235
               21             6              24            6                0.989249
               22             6              62            1                0.956423
               22             6              63            1                0.954217
               22             6              64            1                0.953026
               23             6              65            1                0.957848
               23             6              66            1                0.957994
               23             6              67            1                0.960980
               24             6              68            1                0.961131
               24             6              69            1                0.957895
               24             6              70            1                0.957924
               25             6              26            6                1.002188
               25             6              27            6                0.990883
               25             6              28            6                0.990397
               26             6              71            1                0.957359
               26             6              72            1                0.955020
               26             6              73            1                0.954909
               27             6              74            1                0.957559
               27             6              75            1                0.956513
               27             6              76            1                0.961177
               28             6              77            1                0.961126
               28             6              78            1                0.957635
               28             6              79            1                0.957485
               29             6              30            6                1.407058
               29             6              33            6                1.409281
               30             6              31            6                1.431360
               30             6              80            1                0.936032
               31             6              34            6                1.386280
               31             6              81            1                0.930347
               32             6              33            6                1.424189
               32             6              34            6                1.384394
               32             6              82            1                0.933032
               33             6              83            1                0.936249
               34             6              35           14                0.905458
               35            14              36            6                0.902253
               35            14              37            6                0.901820
               35            14              38            6                0.902174
               36             6              44            6                1.391016
               36             6              48            6                1.399924
               37             6              49            6                1.400570
               37             6              53            6                1.390173
               38             6              39            6                1.389239
               38             6              43            6                1.400823
               39             6              40            6                1.440909
               39             6              84            1                0.934384
               40             6              41            6                1.443963
               40             6              85            1                0.943237
               41             6              42            6                1.447210
               41             6              86            1                0.943438
               42             6              43            6                1.441309
               42             6              87            1                0.943328
               43             6              88            1                0.931138
               44             6              45            6                1.440176
               44             6              89            1                0.934253
               45             6              46            6                1.444748
               45             6              90            1                0.943303
               46             6              47            6                1.446479
               46             6              91            1                0.943434
               47             6              48            6                1.442372
               47             6              92            1                0.943382
               48             6              93            1                0.930937
               49             6              50            6                1.441833
               49             6              94            1                0.930881
               50             6              51            6                1.447006
               50             6              95            1                0.943358
               51             6              52            6                1.444324
               51             6              96            1                0.943407
               52             6              53            6                1.440526
               52             6              97            1                0.943237
               53             6              98            1                0.934057
# -----------------------------------------------------------
$ CIS_ABS
   description: The CIS absorption spectrum 
   geom. index: 1
   prop. index: 1
        Number of roots:  10
        The CIS Absorption Spectrum :
                  0          1          2          3          4          5    
      0       0.118810   0.111088   1.402501  -0.749253   0.916444   0.035372
      1       0.148735   0.050810   0.512423  -0.695328   0.169922   0.008268
      2       0.149806   0.473296   4.739078   2.169029   0.185341   0.006467
      3       0.156226   0.250518   2.405346  -1.516586   0.324064  -0.017168
      4       0.163013   0.017051   0.156896   0.396039   0.006727  -0.001838
      5       0.101299   0.732893  10.852472   1.976238  -2.630414  -0.166957
      6       0.114975   0.189871   2.477114  -1.568277   0.132164  -0.012363
      7       0.122424   0.350156   4.290289  -1.860763  -0.908869  -0.042528
      8       0.126013   0.197218   2.347593  -1.503862  -0.280820  -0.084451
      9       0.132561   0.070578   0.798625  -0.371661   0.812706   0.001281
        The CIS Absorption Spectrum (Velocity):
                  0          1          2          3          4          5    
      0       0.118810   0.126876   0.022611   0.095056  -0.116390  -0.005382
      1       0.148735   0.048033   0.010716   0.100444  -0.025025  -0.001038
      2       0.149806   0.472328   0.106137  -0.324236  -0.031703  -0.001640
      3       0.156226   0.227977   0.053424   0.225240  -0.051742   0.003719
      4       0.163013   0.017352   0.004243  -0.064508  -0.008950  -0.001189
      5       0.101299   0.753255   0.114456  -0.202907   0.270147   0.017471
      6       0.114975   0.188689   0.032542   0.179954  -0.012451   0.001826
      7       0.122424   0.345838   0.063508   0.227350   0.108594   0.005239
      8       0.126013   0.187190   0.035383   0.183581   0.039510   0.010935
      9       0.132561   0.070804   0.014079   0.041885  -0.111014  -0.000454
# -----------------------------------------------------------
$ CIS_CD
   description: The CIS CD spectrum 
   geom. index: 1
   prop. index: 1
        Number of roots:  10
        The CIS CD Spectrum:
                  0          1          2          3    
      0       6.457639  -0.000446  -0.001940   0.428064
      1      -4.787619   0.014487   0.019605  -0.412789
      2     -46.600829  -0.040728  -0.097860   1.180288
      3       2.880526   0.008562   0.042394  -0.312000
      4      -2.950014  -0.018945   0.033181  -0.556358
      5       8.764026  -0.006857   0.041429  -0.845226
      6      -6.486817   0.016131   0.030471  -0.607593
      7     -55.676563   0.043719   0.075898  -0.757975
      8     -19.471664   0.040722   0.071772  -0.474755
      9     -11.271035  -0.016332  -0.036908   0.014322
# -----------------------------------------------------------
$ Calculation_Info
   description: Details of the calculation
   geom. index: 1
   prop. index: 1
     Multiplicity:                          1
     Charge:                                0
     number of atoms:                       99
     number of electrons:                   0
     number of frozen core electrons:       1
     number of correlated electrons:        0
     number of basis functions:             985
     number of aux C basis functions:       0
     number of aux J basis functions:       3143
     number of aux JK basis functions:      0
     number of aux CABS basis functions:    0
     Total Energy                           -2395.854183
# -----------------------------------------------------------
$ SCF_Electric_Properties
   description: The SCF Calculated Electric Properties
   geom. index: 1
   prop. index: 1
       Filename                          : MSi.scfp 
       Do Dipole Moment Calculation      : true 
       Do Quadrupole Moment Calculation  : false 
       Do Polarizability Calculation     : false 
** Dipole moment part of electric properties **
        Magnitude of dipole moment (Debye) :        1.8059302712
        Electronic Contribution:
                  0    
      0     -54.740918
      1     -31.118293
      2      -2.046606
        Nuclear Contribution:
                  0    
      0      55.358332
      1      31.469463
      2       2.063350
        Total Dipole moment:
                  0    
      0       0.617414
      1       0.351170
      2       0.016744
# -------------------------------------------------------------
----------------------- !GEOMETRIES! ------------------------
# -------------------------------------------------------------
------------------------ !GEOMETRY! -------------------------
    Number of atoms:    99 
    Geometry Index:     1 
    Coordinates:
               0 C      5.299260000000   -2.843230000000   -0.181280000000
               1 O      1.211050000000    0.209180000000    0.000720000000
               2 C      1.433110000000   -1.131190000000   -0.116060000000
               3 C      2.751300000000   -1.626970000000   -0.157290000000
               4 B      3.960150000000   -0.698150000000   -0.092230000000
               5 C      3.596870000000    0.809190000000   -0.078550000000
               6 C      2.913250000000   -3.020650000000   -0.254170000000
               7 O      4.152050000000   -3.586550000000   -0.308240000000
               8 C      2.224090000000    1.136480000000   -0.014340000000
               9 C      5.322360000000   -1.439220000000   -0.050210000000
              10 C      6.603360000000   -0.856260000000    0.120450000000
              11 C      7.792770000000   -1.579330000000    0.133790000000
              12 C      7.694940000000   -2.978210000000   -0.034130000000
              13 C      6.472690000000   -3.607290000000   -0.185210000000
              14 C      0.298760000000   -1.964840000000   -0.160380000000
              15 C      0.545230000000   -3.346040000000   -0.255590000000
              16 C      1.825060000000   -3.888950000000   -0.306940000000
              17 C      1.780380000000    2.460340000000    0.033870000000
              18 C      2.703730000000    3.494970000000   -0.005510000000
              19 C      4.085620000000    3.243490000000   -0.100430000000
              20 C      4.485530000000    1.906190000000   -0.134240000000
              21 C      9.175750000000   -0.931110000000    0.326200000000
              22 C      9.090420000000    0.598280000000    0.485560000000
              23 C      9.842980000000   -1.509900000000    1.596610000000
              24 C     10.064050000000   -1.237000000000   -0.903240000000
              25 C      5.136150000000    4.369250000000   -0.167810000000
              26 C      4.495680000000    5.769130000000   -0.106950000000
              27 C      6.113690000000    4.237730000000    1.023910000000
              28 C      5.926860000000    4.260100000000   -1.493080000000
              29 C     -1.097990000000   -1.460720000000   -0.102920000000
              30 C     -1.534980000000   -0.373150000000   -0.877230000000
              31 C     -2.864420000000    0.040870000000   -0.842120000000
              32 C     -3.373410000000   -1.691550000000    0.737610000000
              33 C     -2.044470000000   -2.109420000000    0.707580000000
              34 C     -3.819870000000   -0.603110000000   -0.034820000000
              35 Si    -5.615380000000   -0.012700000000    0.048540000000
              36 C     -6.038970000000    0.977640000000   -1.509560000000
              37 C     -6.743250000000   -1.530050000000    0.172700000000
              38 C     -5.864650000000    1.102330000000    1.558810000000
              39 C     -6.966600000000    1.976380000000    1.637940000000
              40 C     -7.186370000000    2.767560000000    2.766520000000
              41 C     -6.301580000000    2.706840000000    3.844420000000
              42 C     -5.198610000000    1.854110000000    3.785920000000
              43 C     -4.984790000000    1.063160000000    2.655710000000
              44 C     -5.685760000000    2.336510000000   -1.621610000000
              45 C     -5.948640000000    3.061410000000   -2.785080000000
              46 C     -6.578740000000    2.442470000000   -3.865850000000
              47 C     -6.945260000000    1.099060000000   -3.775150000000
              48 C     -6.678130000000    0.378320000000   -2.610120000000
              49 C     -7.896720000000   -1.529000000000    0.977960000000
              50 C     -8.746520000000   -2.635170000000    1.029940000000
              51 C     -8.460370000000   -3.773430000000    0.275180000000
              52 C     -7.318830000000   -3.801140000000   -0.527570000000
              53 C     -6.471250000000   -2.693250000000   -0.573960000000
              54 H      6.647330000000    0.213550000000    0.265870000000
              55 H      8.593520000000   -3.587990000000   -0.036210000000
              56 H      6.398400000000   -4.683760000000   -0.298000000000
              57 H     -0.309030000000   -4.013510000000   -0.312880000000
              58 H      1.986340000000   -4.957610000000   -0.390590000000
              59 H      0.714930000000    2.655580000000    0.094540000000
              60 H      2.333590000000    4.512980000000    0.029760000000
              61 H      5.543170000000    1.692320000000   -0.225510000000
              62 H     10.095370000000    1.011440000000    0.618420000000
              63 H      8.652290000000    1.076130000000   -0.397030000000
              64 H      8.499260000000    0.884500000000    1.361750000000
              65 H     10.835010000000   -1.067920000000    1.742880000000
              66 H      9.969550000000   -2.594710000000    1.532360000000
              67 H      9.241050000000   -1.296700000000    2.485910000000
              68 H      9.619330000000   -0.831640000000   -1.817870000000
              69 H     11.055960000000   -0.788130000000   -0.779110000000
              70 H     10.203520000000   -2.312320000000   -1.048960000000
              71 H      5.277530000000    6.534040000000   -0.150660000000
              72 H      3.816430000000    5.945120000000   -0.947570000000
              73 H      3.937680000000    5.922370000000    0.822650000000
              74 H      6.868740000000    5.031090000000    0.987490000000
              75 H      6.639400000000    3.278390000000    1.014940000000
              76 H      5.582230000000    4.317750000000    1.977750000000
              77 H      5.260120000000    4.358210000000   -2.355930000000
              78 H      6.681400000000    5.052510000000   -1.554280000000
              79 H      6.444940000000    3.300490000000   -1.580650000000
              80 H     -0.831280000000    0.139560000000   -1.523470000000
              81 H     -3.165700000000    0.875540000000   -1.469320000000
              82 H     -4.073560000000   -2.229330000000    1.371970000000
              83 H     -1.730490000000   -2.942030000000    1.330880000000
              84 H     -7.658590000000    2.049690000000    0.802610000000
              85 H     -8.044050000000    3.433730000000    2.802490000000
              86 H     -6.468620000000    3.324050000000    4.722820000000
              87 H     -4.502210000000    1.806980000000    4.618620000000
              88 H     -4.116370000000    0.410960000000    2.625030000000
              89 H     -5.208850000000    2.840830000000   -0.784850000000
              90 H     -5.666320000000    4.108930000000   -2.846000000000
              91 H     -6.787150000000    3.005420000000   -4.771420000000
              92 H     -7.442660000000    0.613030000000   -4.610010000000
              93 H     -6.978510000000   -0.664400000000   -2.554430000000
              94 H     -8.132370000000   -0.655240000000    1.579360000000
              95 H     -9.629560000000   -2.609510000000    1.662580000000
              96 H     -9.120050000000   -4.635740000000    0.315860000000
              97 H     -7.085940000000   -4.686250000000   -1.113290000000
              98 H     -5.578540000000   -2.740750000000   -1.192630000000
