# Supplementary material for: High-performance blue OLED using multiresonance thermally activated delayed fluorescence host materials containing silicon atoms
Source: Nat Commun. 2023 Sep 11;14:5589. doi: 10.1038/s41467-023-41440-1 (PMC10495399; doi:10.1038/s41467-023-41440-1)
Supplement: Supplementary file 25 — Supplementary Data 22 [file 41467_2023_41440_MOESM25_ESM.txt]

-------------------------------------------------------------
----------------------- !PROPERTIES! ------------------------
-------------------------------------------------------------
# -----------------------------------------------------------
$ SCF_Energy
   description: The SCF energy
   geom. index: 1
   prop. index: 1
        SCF Energy:    -3610.2434518753
# -----------------------------------------------------------
$ DFT_Energy
   description: The DFT energy
   geom. index: 1
   prop. index: 1
   Number of Alpha Electrons                278.0000678485 
   Number of Beta  Electrons                278.0000678485 
   Total number of  Electrons               556.0001356969 
   Exchange energy                         -371.2037605001 
   Correlation energy                       -22.2262170238 
   Correlation energy NL                      0.0000000000 
   Exchange-Correlation energy             -393.4299775239 
   Embedding correction                       0.0000000000 
   Total DFT Energy (No VdW correction)   -3610.2434518753 
# -----------------------------------------------------------
$ Mayer_Pop
   description: The Mayer population analysis
   geom. index: 1
   prop. index: 1
     Number of atoms                     : 142
     Threshold for printing              : 0.1000000
     Number of bond orders printed       : 154
  NA   - Mulliken gross atomic population
  ZA   - Total nuclear charge
  QA   - Mulliken gross atomic charge
  VA   - Mayer's total valence
  BVA  - Mayer's bonded valence
  FA   - Mayer's free valence
  ATOM       NA         ZA         QA         VA         BVA        FA
  0   0     5.7626     6.0000     0.2374     3.8812     3.8812    -0.0000
  1   0     8.4955     8.0000    -0.4955     2.0767     2.0767    -0.0000
  2   0     5.7829     6.0000     0.2171     3.8585     3.8585     0.0000
  3   0     6.0005     6.0000    -0.0005     3.7325     3.7325    -0.0000
  4   0     4.9839     5.0000     0.0161     3.4954     3.4954     0.0000
  5   0     5.9136     6.0000     0.0864     3.7906     3.7906     0.0000
  6   0     5.7844     6.0000     0.2156     3.8573     3.8573    -0.0000
  7   0     8.4950     8.0000    -0.4950     2.0779     2.0779     0.0000
  8   0     5.7612     6.0000     0.2388     3.8811     3.8811    -0.0000
  9   0     5.9123     6.0000     0.0877     3.7757     3.7757    -0.0000
 10   0     5.9773     6.0000     0.0227     3.8279     3.8279    -0.0000
 11   0     6.1774     6.0000    -0.1774     3.9737     3.9737    -0.0000
 12   0     5.9762     6.0000     0.0238     3.8279     3.8279    -0.0000
 13   0     6.1213     6.0000    -0.1213     3.8706     3.8706    -0.0000
 14   0     6.1407     6.0000    -0.1407     3.9558     3.9558     0.0000
 15   0     5.8355     6.0000     0.1645     3.8637     3.8637    -0.0000
 16   0     6.2025     6.0000    -0.2025     3.9296     3.9296     0.0000
 17   0     6.2097     6.0000    -0.2097     3.9442     3.9442    -0.0000
 18   0     5.8320     6.0000     0.1680     3.8654     3.8654    -0.0000
 19   0     6.1349     6.0000    -0.1349     3.9417     3.9417     0.0000
 20   0     6.1168     6.0000    -0.1168     3.8820     3.8820    -0.0000
 21   0     6.0187     6.0000    -0.0187     3.9589     3.9589    -0.0000
 22   0     6.3076     6.0000    -0.3076     3.8854     3.8854    -0.0000
 23   0     6.2910     6.0000    -0.2910     3.8732     3.8732    -0.0000
 24   0     6.2902     6.0000    -0.2902     3.8726     3.8726    -0.0000
 25   0     6.0145     6.0000    -0.0145     3.9560     3.9560    -0.0000
 26   0     6.3061     6.0000    -0.3061     3.8868     3.8868    -0.0000
 27   0     6.2912     6.0000    -0.2912     3.8742     3.8742    -0.0000
 28   0     6.2907     6.0000    -0.2907     3.8751     3.8751    -0.0000
 29   0     5.9406     6.0000     0.0594     3.9616     3.9616    -0.0000
 30   0     6.0841     6.0000    -0.0841     3.9106     3.9106    -0.0000
 31   0     6.1199     6.0000    -0.1199     3.9618     3.9618    -0.0000
 32   0     6.0892     6.0000    -0.0892     3.7991     3.7991    -0.0000
 33   0     6.1230     6.0000    -0.1230     3.9535     3.9535    -0.0000
 34   0     6.1052     6.0000    -0.1052     3.9132     3.9132    -0.0000
 35   0    13.5039    14.0000     0.4961     4.1007     4.1007     0.0000
 36   0     6.0895     6.0000    -0.0895     3.8085     3.8085    -0.0000
 37   0     6.0907     6.0000    -0.0907     3.8087     3.8087    -0.0000
 38   0     6.0910     6.0000    -0.0910     3.8085     3.8085    -0.0000
 39   0     6.1155     6.0000    -0.1155     3.9637     3.9637    -0.0000
 40   0     6.0805     6.0000    -0.0805     3.9318     3.9318    -0.0000
 41   0     6.0861     6.0000    -0.0861     3.9641     3.9641    -0.0000
 42   0     6.0774     6.0000    -0.0774     3.9339     3.9339    -0.0000
 43   0     6.1095     6.0000    -0.1095     3.9718     3.9718    -0.0000
 44   0     6.1155     6.0000    -0.1155     3.9627     3.9627    -0.0000
 45   0     6.0808     6.0000    -0.0808     3.9314     3.9314    -0.0000
 46   0     6.0862     6.0000    -0.0862     3.9636     3.9636    -0.0000
 47   0     6.0781     6.0000    -0.0781     3.9332     3.9332    -0.0000
 48   0     6.1103     6.0000    -0.1103     3.9720     3.9720    -0.0000
 49   0     6.1104     6.0000    -0.1104     3.9722     3.9722    -0.0000
 50   0     6.0775     6.0000    -0.0775     3.9337     3.9337    -0.0000
 51   0     6.0861     6.0000    -0.0861     3.9641     3.9641    -0.0000
 52   0     6.0808     6.0000    -0.0808     3.9318     3.9318    -0.0000
 53   0     6.1152     6.0000    -0.1152     3.9630     3.9630    -0.0000
 54   0     5.9405     6.0000     0.0595     3.9615     3.9615    -0.0000
 55   0     6.1035     6.0000    -0.1035     3.9157     3.9157    -0.0000
 56   0     6.1160     6.0000    -0.1160     3.9620     3.9620    -0.0000
 57   0     6.0895     6.0000    -0.0895     3.7994     3.7994    -0.0000
 58   0     6.1267     6.0000    -0.1267     3.9535     3.9535    -0.0000
 59   0     6.0868     6.0000    -0.0868     3.9074     3.9074    -0.0000
 60   0    13.5035    14.0000     0.4965     4.1006     4.1006    -0.0000
 61   0     6.0898     6.0000    -0.0898     3.8089     3.8089    -0.0000
 62   0     6.0909     6.0000    -0.0909     3.8087     3.8087     0.0000
 63   0     6.0908     6.0000    -0.0908     3.8085     3.8085    -0.0000
 64   0     6.1151     6.0000    -0.1151     3.9639     3.9639     0.0000
 65   0     6.0806     6.0000    -0.0806     3.9319     3.9319    -0.0000
 66   0     6.0860     6.0000    -0.0860     3.9640     3.9640    -0.0000
 67   0     6.0774     6.0000    -0.0774     3.9336     3.9336    -0.0000
 68   0     6.1101     6.0000    -0.1101     3.9719     3.9719    -0.0000
 69   0     6.1102     6.0000    -0.1102     3.9720     3.9720    -0.0000
 70   0     6.0780     6.0000    -0.0780     3.9333     3.9333    -0.0000
 71   0     6.0861     6.0000    -0.0861     3.9639     3.9639    -0.0000
 72   0     6.0806     6.0000    -0.0806     3.9314     3.9314    -0.0000
 73   0     6.1156     6.0000    -0.1156     3.9633     3.9633    -0.0000
 74   0     6.1102     6.0000    -0.1102     3.9718     3.9718    -0.0000
 75   0     6.0776     6.0000    -0.0776     3.9336     3.9336    -0.0000
 76   0     6.0860     6.0000    -0.0860     3.9639     3.9639    -0.0000
 77   0     6.0809     6.0000    -0.0809     3.9315     3.9315    -0.0000
 78   0     6.1153     6.0000    -0.1153     3.9630     3.9630    -0.0000
 79   0     0.9016     1.0000     0.0984     0.9714     0.9714    -0.0000
 80   0     0.8985     1.0000     0.1015     0.9614     0.9614    -0.0000
 81   0     0.9139     1.0000     0.0861     0.9651     0.9651     0.0000
 82   0     0.9244     1.0000     0.0756     0.9594     0.9594     0.0000
 83   0     0.9280     1.0000     0.0720     0.9644     0.9644    -0.0000
 84   0     0.9142     1.0000     0.0858     0.9626     0.9626    -0.0000
 85   0     0.8988     1.0000     0.1012     0.9613     0.9613    -0.0000
 86   0     0.9049     1.0000     0.0951     0.9599     0.9599    -0.0000
 87   0     0.8998     1.0000     0.1002     0.9591     0.9591    -0.0000
 88   0     0.8953     1.0000     0.1047     0.9579     0.9579    -0.0000
 89   0     0.9050     1.0000     0.0950     0.9591     0.9591    -0.0000
 90   0     0.9046     1.0000     0.0954     0.9610     0.9610    -0.0000
 91   0     0.8962     1.0000     0.1038     0.9586     0.9586    -0.0000
 92   0     0.8966     1.0000     0.1034     0.9588     0.9588    -0.0000
 93   0     0.9050     1.0000     0.0950     0.9590     0.9590    -0.0000
 94   0     0.9044     1.0000     0.0956     0.9610     0.9610    -0.0000
 95   0     0.9046     1.0000     0.0954     0.9601     0.9601    -0.0000
 96   0     0.8996     1.0000     0.1004     0.9580     0.9580    -0.0000
 97   0     0.8994     1.0000     0.1006     0.9579     0.9579    -0.0000
 98   0     0.9061     1.0000     0.0939     0.9590     0.9590    -0.0000
 99   0     0.9040     1.0000     0.0960     0.9631     0.9631    -0.0000
100   0     0.8973     1.0000     0.1027     0.9588     0.9588    -0.0000
101   0     0.8972     1.0000     0.1028     0.9589     0.9589    -0.0000
102   0     0.9062     1.0000     0.0938     0.9589     0.9589    -0.0000
103   0     0.9024     1.0000     0.0976     0.9606     0.9606    -0.0000
104   0     0.9106     1.0000     0.0894     0.9648     0.9648    -0.0000
105   0     0.9111     1.0000     0.0889     0.9657     0.9657    -0.0000
106   0     0.9058     1.0000     0.0942     0.9621     0.9621    -0.0000
107   0     0.9137     1.0000     0.0863     0.9624     0.9624    -0.0000
108   0     0.9066     1.0000     0.0934     0.9617     0.9617    -0.0000
109   0     0.9174     1.0000     0.0826     0.9574     0.9574    -0.0000
110   0     0.9160     1.0000     0.0840     0.9570     0.9570    -0.0000
111   0     0.9168     1.0000     0.0832     0.9574     0.9574    -0.0000
112   0     0.9104     1.0000     0.0896     0.9658     0.9658    -0.0000
113   0     0.9058     1.0000     0.0942     0.9612     0.9612    -0.0000
114   0     0.9170     1.0000     0.0830     0.9574     0.9574    -0.0000
115   0     0.9161     1.0000     0.0839     0.9571     0.9571    -0.0000
116   0     0.9162     1.0000     0.0838     0.9573     0.9573    -0.0000
117   0     0.9074     1.0000     0.0926     0.9649     0.9649    -0.0000
118   0     0.9096     1.0000     0.0904     0.9656     0.9656    -0.0000
119   0     0.9168     1.0000     0.0832     0.9574     0.9574    -0.0000
120   0     0.9158     1.0000     0.0842     0.9570     0.9570    -0.0000
121   0     0.9165     1.0000     0.0835     0.9573     0.9573    -0.0000
122   0     0.9058     1.0000     0.0942     0.9614     0.9614    -0.0000
123   0     0.9134     1.0000     0.0866     0.9623     0.9623    -0.0000
124   0     0.9105     1.0000     0.0895     0.9660     0.9660    -0.0000
125   0     0.9066     1.0000     0.0934     0.9619     0.9619    -0.0000
126   0     0.9105     1.0000     0.0895     0.9651     0.9651    -0.0000
127   0     0.9060     1.0000     0.0940     0.9611     0.9611    -0.0000
128   0     0.9168     1.0000     0.0832     0.9574     0.9574    -0.0000
129   0     0.9158     1.0000     0.0842     0.9570     0.9570    -0.0000
130   0     0.9168     1.0000     0.0832     0.9574     0.9574    -0.0000
131   0     0.9102     1.0000     0.0898     0.9658     0.9658    -0.0000
132   0     0.9089     1.0000     0.0911     0.9654     0.9654    -0.0000
133   0     0.9164     1.0000     0.0836     0.9573     0.9573    -0.0000
134   0     0.9159     1.0000     0.0841     0.9571     0.9571    -0.0000
135   0     0.9169     1.0000     0.0831     0.9574     0.9574    -0.0000
136   0     0.9057     1.0000     0.0943     0.9610     0.9610    -0.0000
137   0     0.9093     1.0000     0.0907     0.9656     0.9656    -0.0000
138   0     0.9167     1.0000     0.0833     0.9573     0.9573    -0.0000
139   0     0.9162     1.0000     0.0838     0.9571     0.9571    -0.0000
140   0     0.9178     1.0000     0.0822     0.9574     0.9574    -0.0000
141   0     0.9051     1.0000     0.0949     0.9609     0.9609    -0.0000
      Bond orders larger than 0.1000000
           Atom A     A.N. of A          Atom B    A.N. of B              Bond order
                0             6               7            8                0.927238
                0             6               9            6                1.328190
                0             6              20            6                1.353571
                1             8               2            6                0.964362
                1             8               8            6                0.923924
                2             6               3            6                1.254434
                2             6              10            6                1.334041
                3             6               4            5                1.060803
                3             6               6            6                1.255613
                4             5               5            6                1.038627
                4             5               9            6                1.041287
                5             6               8            6                1.312228
                5             6              16            6                1.314647
                6             6               7            8                0.962128
                6             6              12            6                1.333595
                8             6              13            6                1.374185
                9             6              17            6                1.282657
               10             6              11            6                1.393747
               10             6              29            6                0.969312
               11             6              12            6                1.393414
               11             6              79            1                0.922756
               12             6              54            6                0.970032
               13             6              14            6                1.440889
               13             6              80            1                0.932315
               14             6              15            6                1.386709
               14             6              81            1                0.930646
               15             6              16            6                1.424475
               15             6              25            6                0.966466
               16             6              82            1                0.926151
               17             6              18            6                1.474475
               17             6              83            1                0.920525
               18             6              19            6                1.337882
               18             6              21            6                0.968495
               19             6              20            6                1.474451
               19             6              84            1                0.934456
               20             6              85            1                0.932291
               21             6              22            6                1.001195
               21             6              23            6                0.990037
               21             6              24            6                0.989206
               22             6              86            1                0.956342
               22             6              87            1                0.953814
               22             6              88            1                0.953274
               23             6              89            1                0.957845
               23             6              90            1                0.957831
               23             6              91            1                0.961057
               24             6              92            1                0.961041
               24             6              93            1                0.957848
               24             6              94            1                0.958052
               25             6              26            6                1.002223
               25             6              27            6                0.990687
               25             6              28            6                0.990422
               26             6              95            1                0.957264
               26             6              96            1                0.954906
               26             6              97            1                0.955027
               27             6              98            1                0.957587
               27             6              99            1                0.956484
               27             6             100            1                0.961164
               28             6             101            1                0.961123
               28             6             102            1                0.957581
               28             6             103            1                0.957420
               29             6              30            6                1.406349
               29             6              34            6                1.413062
               30             6              31            6                1.432166
               30             6             104            1                0.936594
               31             6              32            6                1.385715
               31             6             105            1                0.930429
               32             6              33            6                1.385926
               32             6              35           14                0.904565
               33             6              34            6                1.421833
               33             6             106            1                0.932401
               34             6             107            1                0.936085
               35            14              36            6                0.902496
               35            14              37            6                0.902385
               35            14              38            6                0.902563
               36             6              39            6                1.390903
               36             6              43            6                1.399656
               37             6              49            6                1.400803
               37             6              53            6                1.389422
               38             6              44            6                1.389403
               38             6              48            6                1.400210
               39             6              40            6                1.440056
               39             6             108            1                0.934160
               40             6              41            6                1.444939
               40             6             109            1                0.943278
               41             6              42            6                1.446385
               41             6             110            1                0.943397
               42             6              43            6                1.442665
               42             6             111            1                0.943321
               43             6             112            1                0.930853
               44             6              45            6                1.440433
               44             6             113            1                0.934338
               45             6              46            6                1.444277
               45             6             114            1                0.943276
               46             6              47            6                1.446667
               46             6             115            1                0.943467
               47             6              48            6                1.441723
               47             6             116            1                0.943341
               48             6             117            1                0.931194
               49             6              50            6                1.441740
               49             6             118            1                0.931049
               50             6              51            6                1.447030
               50             6             119            1                0.943366
               51             6              52            6                1.444316
               51             6             120            1                0.943392
               52             6              53            6                1.440524
               52             6             121            1                0.943196
               53             6             122            1                0.934072
               54             6              55            6                1.413110
               54             6              59            6                1.405594
               55             6              56            6                1.425557
               55             6             123            1                0.936253
               56             6              57            6                1.394096
               56             6             124            1                0.929641
               57             6              58            6                1.377758
               57             6              60           14                0.904670
               58             6              59            6                1.428596
               58             6             125            1                0.933129
               59             6             126            1                0.936136
               60            14              61            6                0.903195
               60            14              62            6                0.901990
               60            14              63            6                0.902188
               61             6              64            6                1.390136
               61             6              68            6                1.400187
               62             6              74            6                1.400923
               62             6              78            6                1.389665
               63             6              69            6                1.400268
               63             6              73            6                1.389771
               64             6              65            6                1.440682
               64             6             127            1                0.934274
               65             6              66            6                1.444374
               65             6             128            1                0.943229
               66             6              67            6                1.446822
               66             6             129            1                0.943421
               67             6              68            6                1.441900
               67             6             130            1                0.943378
               68             6             131            1                0.930923
               69             6              70            6                1.441666
               69             6             132            1                0.931150
               70             6              71            6                1.446821
               70             6             133            1                0.943343
               71             6              72            6                1.444259
               71             6             134            1                0.943425
               72             6              73            6                1.440509
               72             6             135            1                0.943254
               73             6             136            1                0.934333
               74             6              75            6                1.441494
               74             6             137            1                0.930942
               75             6              76            6                1.447174
               75             6             138            1                0.943360
               76             6              77            6                1.444077
               76             6             139            1                0.943451
               77             6              78            6                1.440655
               77             6             140            1                0.943341
               78             6             141            1                0.934321
# -----------------------------------------------------------
$ CIS_ABS
   description: The CIS absorption spectrum 
   geom. index: 1
   prop. index: 1
        Number of roots:  10
        The CIS Absorption Spectrum :
                  0          1          2          3          4          5    
      0       0.115093   0.118684   1.546799   1.243661  -0.007416   0.007136
      1       0.144727   0.423860   4.393024   0.053312   2.095276   0.001394
      2       0.148661   0.149363   1.507079  -0.177537   1.214722   0.003257
      3       0.149017   0.278743   2.805812  -1.674865   0.020887  -0.014206
      4       0.153432   0.140335   1.371956   0.032886   1.170814   0.008254
      5       0.098560   0.706467  10.751838  -3.278961   0.015701  -0.002853
      6       0.110463   0.268260   3.642753  -0.084591  -1.906700  -0.009567
      7       0.122131   0.380443   4.672550  -0.104908  -2.159051  -0.006521
      8       0.124017   0.235078   2.843298  -1.310315   1.061039  -0.023833
      9       0.126672   0.288029   3.410713  -1.674689  -0.772382  -0.097746
        The CIS Absorption Spectrum (Velocity):
                  0          1          2          3          4          5    
      0       0.115093   0.133512   0.023049  -0.151815   0.001279   0.000020
      1       0.144727   0.420738   0.091338  -0.007280  -0.302134  -0.000337
      2       0.148661   0.150497   0.033560   0.026264  -0.181299  -0.000743
      3       0.149017   0.268005   0.059906   0.244750  -0.001606   0.000963
      4       0.153432   0.122828   0.028269  -0.004908  -0.168056  -0.001287
      5       0.098560   0.723541   0.106968   0.327052  -0.002249  -0.000014
      6       0.110463   0.267048   0.044248   0.009254   0.210147   0.001007
      7       0.122131   0.373092   0.068349   0.015042   0.261002   0.000888
      8       0.124017   0.231236   0.043016   0.162299  -0.129097   0.002987
      9       0.126672   0.268246   0.050969   0.203574   0.096795   0.012548
# -----------------------------------------------------------
$ CIS_CD
   description: The CIS CD spectrum 
   geom. index: 1
   prop. index: 1
        Number of roots:  10
        The CIS CD Spectrum:
                  0          1          2          3    
      0       8.763882   0.018781  -0.000632  -0.668811
      1     -30.703335   0.020765  -0.031625   0.021778
      2     -13.980572   0.011473  -0.022755   0.007220
      3      -9.425499   0.014673   0.021327  -0.291279
      4      12.273063   0.008093   0.021984   0.003365
      5      -5.882007   0.002799   0.008946   1.205724
      6      -4.622440  -0.014695   0.005624   0.033995
      7     -56.693747  -0.005950   0.056165  -0.059046
      8     -26.497794   0.034943  -0.014504  -0.208563
      9      -5.772799  -0.003699   0.028255  -0.034622
# -----------------------------------------------------------
$ Calculation_Info
   description: Details of the calculation
   geom. index: 1
   prop. index: 1
     Multiplicity:                          1
     Charge:                                0
     number of atoms:                       142
     number of electrons:                   0
     number of frozen core electrons:       1
     number of correlated electrons:        0
     number of basis functions:             1429
     number of aux C basis functions:       0
     number of aux J basis functions:       4568
     number of aux JK basis functions:      0
     number of aux CABS basis functions:    0
     Total Energy                           -3610.144892
# -----------------------------------------------------------
$ SCF_Electric_Properties
   description: The SCF Calculated Electric Properties
   geom. index: 1
   prop. index: 1
       Filename                          : No_7.scfp 
       Do Dipole Moment Calculation      : true 
       Do Quadrupole Moment Calculation  : false 
       Do Polarizability Calculation     : false 
** Dipole moment part of electric properties **
        Magnitude of dipole moment (Debye) :        2.0219819807
        Electronic Contribution:
                  0    
      0      -0.101443
      1     -64.295979
      2      -0.757292
        Nuclear Contribution:
                  0    
      0       0.121616
      1      65.090878
      2       0.780460
        Total Dipole moment:
                  0    
      0       0.020173
      1       0.794899
      2       0.023168
# -------------------------------------------------------------
----------------------- !GEOMETRIES! ------------------------
# -------------------------------------------------------------
------------------------ !GEOMETRY! -------------------------
    Number of atoms:    142 
    Geometry Index:     1 
    Coordinates:
               0 C      2.486190000000    3.893950000000   -0.001100000000
               1 O     -2.415690000000    2.474920000000   -0.013910000000
               2 C     -1.209810000000    1.842120000000   -0.052290000000
               3 C     -0.012690000000    2.583280000000   -0.047840000000
               4 B     -0.028350000000    4.111750000000   -0.031750000000
               5 C     -1.448060000000    4.732880000000   -0.101730000000
               6 C      1.199550000000    1.867540000000   -0.054000000000
               7 O      2.391490000000    2.527890000000   -0.080570000000
               8 C     -2.541860000000    3.840820000000   -0.063960000000
               9 C      1.376860000000    4.760500000000    0.054380000000
              10 C     -1.229940000000    0.435600000000   -0.061960000000
              11 C      0.017280000000   -0.203820000000   -0.067940000000
              12 C      1.250730000000    0.461790000000   -0.063980000000
              13 C     -3.865190000000    4.287940000000   -0.081450000000
              14 C     -4.127650000000    5.647780000000   -0.160610000000
              15 C     -3.087410000000    6.593470000000   -0.233660000000
              16 C     -1.780740000000    6.102530000000   -0.203480000000
              17 C      1.677800000000    6.139500000000    0.189590000000
              18 C      2.970620000000    6.653140000000    0.235480000000
              19 C      4.033080000000    5.727320000000    0.140710000000
              20 C      3.803580000000    4.368300000000    0.028950000000
              21 C      3.279940000000    8.154280000000    0.380200000000
              22 C      2.003520000000    9.009120000000    0.489870000000
              23 C      4.124280000000    8.388120000000    1.655630000000
              24 C      4.076640000000    8.635420000000   -0.855940000000
              25 C     -3.344030000000    8.109140000000   -0.344610000000
              26 C     -4.847130000000    8.447780000000   -0.350130000000
              27 C     -2.694120000000    8.833550000000    0.858090000000
              28 C     -2.726580000000    8.643350000000   -1.658610000000
              29 C     -2.479500000000   -0.369270000000   -0.038020000000
              30 C     -3.559750000000   -0.098550000000   -0.894020000000
              31 C     -4.699550000000   -0.898980000000   -0.880640000000
              32 C     -4.820700000000   -1.999490000000   -0.012390000000
              33 C     -3.732500000000   -2.264490000000    0.839420000000
              34 C     -2.588800000000   -1.468260000000    0.829350000000
              35 Si    -6.396290000000   -3.045650000000    0.057830000000
              36 C     -7.322170000000   -2.929640000000   -1.590930000000
              37 C     -5.913930000000   -4.845440000000    0.398820000000
              38 C     -7.529080000000   -2.409020000000    1.435990000000
              39 C     -8.164790000000   -1.837060000000   -1.874060000000
              40 C     -8.811640000000   -1.718560000000   -3.105310000000
              41 C     -8.634010000000   -2.697330000000   -4.084380000000
              42 C     -7.809310000000   -3.792530000000   -3.824330000000
              43 C     -7.163260000000   -3.905000000000   -2.592240000000
              44 C     -8.905250000000   -2.709330000000    1.441600000000
              45 C     -9.737740000000   -2.280470000000    2.476610000000
              46 C     -9.211300000000   -1.533660000000    3.531880000000
              47 C     -7.851930000000   -1.218580000000    3.544880000000
              48 C     -7.023480000000   -1.651650000000    2.508280000000
              49 C     -6.686530000000   -5.667920000000    1.238710000000
              50 C     -6.354170000000   -7.007330000000    1.448510000000
              51 C     -5.235550000000   -7.557160000000    0.821130000000
              52 C     -4.449540000000   -6.760070000000   -0.012580000000
              53 C     -4.785190000000   -5.420840000000   -0.217110000000
              54 C      2.516170000000   -0.317800000000   -0.087500000000
              55 C      2.652650000000   -1.409960000000   -0.959620000000
              56 C      3.809620000000   -2.186610000000   -0.964970000000
              57 C      4.883240000000   -1.911060000000   -0.100500000000
              58 C      4.742080000000   -0.807250000000    0.762840000000
              59 C      3.588210000000   -0.026940000000    0.772450000000
              60 Si     6.423680000000   -3.008960000000   -0.047810000000
              61 C      6.625390000000   -3.923110000000   -1.694230000000
              62 C      7.938390000000   -1.917950000000    0.273080000000
              63 C      6.246990000000   -4.289460000000    1.337140000000
              64 C      5.877070000000   -5.083470000000   -1.973480000000
              65 C      5.983040000000   -5.737870000000   -3.201730000000
              66 C      6.848560000000   -5.248150000000   -4.181190000000
              67 C      7.606230000000   -4.104840000000   -3.924460000000
              68 C      7.494520000000   -3.452810000000   -2.695370000000
              69 C      5.371350000000   -4.082560000000    2.418460000000
              70 C      5.272150000000   -5.007560000000    3.459090000000
              71 C      6.049540000000   -6.166260000000    3.440940000000
              72 C      6.922840000000   -6.396430000000    2.376590000000
              73 C      7.016540000000   -5.469140000000    1.337550000000
              74 C      8.985540000000   -2.341710000000    1.111400000000
              75 C     10.119740000000   -1.553040000000    1.311430000000
              76 C     10.232850000000   -0.316210000000    0.675410000000
              77 C      9.205040000000    0.128770000000   -0.157650000000
              78 C      8.072100000000   -0.662760000000   -0.352470000000
              79 H      0.028820000000   -1.289200000000   -0.074640000000
              80 H     -4.667050000000    3.558460000000   -0.038660000000
              81 H     -5.162330000000    5.969910000000   -0.173950000000
              82 H     -0.967910000000    6.813850000000   -0.278390000000
              83 H      0.847310000000    6.824650000000    0.278660000000
              84 H      5.060700000000    6.077360000000    0.164760000000
              85 H      4.619880000000    3.656110000000   -0.029210000000
              86 H      2.275210000000   10.064480000000    0.592620000000
              87 H      1.373720000000    8.917370000000   -0.401210000000
              88 H      1.404000000000    8.736990000000    1.364960000000
              89 H      4.358490000000    9.452630000000    1.768680000000
              90 H      5.072250000000    7.843000000000    1.623810000000
              91 H      3.582270000000    8.062550000000    2.549410000000
              92 H      3.497530000000    8.493130000000   -1.774080000000
              93 H      4.315210000000    9.701080000000   -0.765480000000
              94 H      5.020110000000    8.093080000000   -0.969770000000
              95 H     -4.979900000000    9.531410000000   -0.430080000000
              96 H     -5.366410000000    7.990020000000   -1.198550000000
              97 H     -5.342530000000    8.122690000000    0.570730000000
              98 H     -2.869620000000    9.913370000000    0.794380000000
              99 H     -1.612190000000    8.675060000000    0.892780000000
             100 H     -3.113800000000    8.476140000000    1.804010000000
             101 H     -3.174970000000    8.154250000000   -2.529440000000
             102 H     -2.896410000000    9.722160000000   -1.749280000000
             103 H     -1.646830000000    8.472240000000   -1.700390000000
             104 H     -3.497880000000    0.735240000000   -1.584740000000
             105 H     -5.506220000000   -0.667650000000   -1.571120000000
             106 H     -3.772370000000   -3.109590000000    1.521930000000
             107 H     -1.774320000000   -1.690390000000    1.513100000000
             108 H     -8.329390000000   -1.072550000000   -1.118830000000
             109 H     -9.456980000000   -0.865860000000   -3.298080000000
             110 H     -9.138890000000   -2.609020000000   -5.042340000000
             111 H     -7.671560000000   -4.561580000000   -4.579460000000
             112 H     -6.531470000000   -4.769060000000   -2.405870000000
             113 H     -9.337170000000   -3.276190000000    0.620590000000
             114 H    -10.796310000000   -2.524910000000    2.456950000000
             115 H     -9.857870000000   -1.195850000000    4.337020000000
             116 H     -7.436800000000   -0.632350000000    4.360110000000
             117 H     -5.969180000000   -1.389840000000    2.531060000000
             118 H     -7.556610000000   -5.255640000000    1.742270000000
             119 H     -6.966330000000   -7.620150000000    2.104520000000
             120 H     -4.974670000000   -8.599090000000    0.984550000000
             121 H     -3.573220000000   -7.179220000000   -0.499460000000
             122 H     -4.150650000000   -4.812460000000   -0.856780000000
             123 H      1.850240000000   -1.638650000000   -1.655310000000
             124 H      3.879040000000   -3.014880000000   -1.664870000000
             125 H      5.550410000000   -0.546430000000    1.441430000000
             126 H      3.511780000000    0.809490000000    1.458390000000
             127 H      5.210010000000   -5.490720000000   -1.217670000000
             128 H      5.394550000000   -6.631270000000   -3.391910000000
             129 H      6.935320000000   -5.757590000000   -5.136870000000
             130 H      8.287210000000   -3.722290000000   -4.679800000000
             131 H      8.098660000000   -2.568830000000   -2.510910000000
             132 H      4.752870000000   -3.189590000000    2.444980000000
             133 H      4.585790000000   -4.825450000000    4.281490000000
             134 H      5.972370000000   -6.888280000000    4.249120000000
             135 H      7.526800000000   -7.299400000000    2.352900000000
             136 H      7.690530000000   -5.673940000000    0.509450000000
             137 H      8.911890000000   -3.298110000000    1.621730000000
             138 H     10.912930000000   -1.902610000000    1.966620000000
             139 H     11.114360000000    0.299460000000    0.831190000000
             140 H      9.283440000000    1.093190000000   -0.652130000000
             141 H      7.275780000000   -0.291110000000   -0.992660000000
